# Supplementary material for: Does environmental policy affect scaling laws between population and pollution? Evidence from American metropolitan areas
Source: PLoS One. 2017 Aug 9;12(8):e0181407. doi: 10.1371/journal.pone.0181407 (PMC5549900; doi:10.1371/journal.pone.0181407)
Supplement: S1 Data — This zip file contains all of the raw data files used in this analysis. (ZIP) [file pone.0181407.s009.zip]

Archive with 30 entries (30 files):
- S1_Data/Table_1_GDP.txt
- S1_Data/Table_1_PI.txt
- S1_Data/Table_1_PI_MSA.txt
- S1_Data/Table_1_Pop.txt
- S1_Data/Table_1_Pop_MSA.txt
- S1_Data/Table_2_GDP_LAP_CO2_MSA.txt
- S1_Data/Table_2_GDP_LAP_MSA.txt
- S1_Data/Table_2_PI_LAP.txt
- S1_Data/Table_2_PI_LAP_CO2.txt
- S1_Data/Table_2_PI_LAP_CO2_MSA.txt
- S1_Data/Table_2_PI_LAP_MSA.txt
- S1_Data/Table_2_Pop_LAP.txt
- S1_Data/Table_2_Pop_LAP_CO2.txt
- S1_Data/Table_2_Pop_LAP_CO2_MSA.txt
- S1_Data/Table_2_Pop_LAP_MSA.txt
- S1_Data/Table_3_Pop_CO2_A.dta
- S1_Data/Table_3_Pop_CO2_A.txt
- S1_Data/Table_3_Pop_CO2_NA.dta
- S1_Data/Table_3_Pop_CO2_NA.txt
- S1_Data/Table_3_Pop_LAP_A.dta
- S1_Data/Table_3_Pop_LAP_A.txt
- S1_Data/Table_3_Pop_LAP_CO2_A.dta
- S1_Data/Table_3_Pop_LAP_CO2_A.txt
- S1_Data/Table_3_Pop_LAP_CO2_NA.dta
- S1_Data/Table_3_Pop_LAP_CO2_NA.txt
- S1_Data/Table_3_Pop_LAP_NA.dta
- S1_Data/Table_3_Pop_LAP_NA.txt
- S1_Data/Table_S1_Pop_A.txt
- S1_Data/Table_S1_Pop_ALL.txt
- S1_Data/Table_S1_Pop_NA.txt
