# Supplementary material for: Does environmental policy affect scaling laws between population and pollution? Evidence from American metropolitan areas
Source: PLoS One. 2017 Aug 9;12(8):e0181407. doi: 10.1371/journal.pone.0181407 (PMC5549900; doi:10.1371/journal.pone.0181407)
Supplement: S1 Data — This zip file contains all of the raw data files used in this analysis. (ZIP) [file pone.0181407.s009.zip › S1_Data/Table_1_GDP.txt]

msa_code	Log_GED	Log_E_GED	Log_MD	Log_GDP
0	25.05113	16.19835	7.552871
10100	17.90396	9.653069	7.625789
10140	16.7048	9.627211	8.635648
10180	18.72502	10.5008	8.319747	8.244596
10220	18.09142	9.604716	8.219576
10300	19.78509	9.541809	8.320591
10420	21.28552	11.2833	9.471193	10.03368
10460	17.96553	9.029734	7.854915
10500	19.35521	10.4776	7.506351	8.380916
10540	19.10802	10.4743	9.269522	7.825645
10580	21.20133	11.98973	9.255241	10.36461
10620	18.68661	9.164515	7.700636
10660	18.22564	9.180625	7.870119
10700	18.88015	9.857533	8.568263
10740	20.67157	11.45779	8.944135	10.2787
10780	19.38443	10.80771	8.890131	8.179761
10820	17.79741	9.014354	7.828929
10860	17.2292	9.237854	8.144366
10900	22.01629	11.99332	9.414625	10.11703
10940	18.53208	9.016788	7.647352
10980	19.42355	10.50514	9.530825
11020	19.60722	9.701593	8.429526	8.125927
11060	17.26619	8.825212	7.412083
11100	19.62937	11.48271	8.746635	8.809863
11140	18.05845	9.117866	7.063343
11180	18.40075	9.787409	8.40371	7.92588
11220	19.03123	9.498711	8.372945
11380	17.68432	9.863077	8.950742
11420	18.47354	9.226768	8.051647
11460	20.17992	10.55449	9.59453	9.743143
11500	19.15297	10.25083	9.197377	7.908755
11540	19.95999	10.75118	8.653205	8.940368
11580	18.49379	8.706223	7.590714
11620	18.42914	10.05608	9.230576
11660	17.39292	8.899757	7.755571
11680	18.55882	9.867905	8.414267
11700	20.65197	11.35103	8.764108	9.239122
11740	19.11614	9.247817	8.054949
11780	19.91898	10.52225	9.295344
11820	17.40599	9.455976	8.249771
11860	17.19351	8.358891	6.860729
11900	18.18282	9.087665	7.894075
11940	19.14137	10.10105	8.929053
11980	18.5944	9.626422	8.274073
12020	19.62322	10.44679	7.794497	8.494334
12060	23.47241	13.81092	9.206163	12.29743
12100	19.9377	10.28625	9.498539	9.337766
12140	18.9056	9.526045	8.262994
12180	19.61505	9.910307	8.800255
12220	18.44007	9.602164	8.503317	7.811568
12260	20.84207	11.66085	8.412317	9.627668
12300	18.31866	10.0344	8.956685
12380	18.64334	9.335674	7.774704
12420	21.16606	11.86374	9.005419	10.90773
12460	18.05806	9.09532	7.712227
12540	20.94951	11.71163	10.73097	9.824931
12580	22.92657	12.85973	9.68283	11.59149
12620	17.55031	10.58712	9.312346	8.388906
12660	18.53257	9.475336	8.192595
12680	18.77162	9.396193	8.525531
12700	19.89651	11.05313	9.86645	9.012743
12740	17.49906	9.04985	7.867136
12780	17.8895	9.068762	7.703327
12820	18.02469	9.481736	7.929758
12860	19.12127	9.685926	8.490317
12900	19.9681	10.97523	10.07629
12940	21.7097	12.85815	9.450307	10.13269
12980	19.21024	9.926208	8.841301	8.42705
13020	20.16069	11.00054	10.07862	7.893199
13060	18.10293	10.12532	8.898653
13100	17.70453	9.188455	7.933008
13140	21.06079	12.16203	9.705856	9.355652
13180	19.24589	9.716568	8.407649
13220	19.50998	10.07943	8.120936	7.942007
13260	19.05068	9.711744	8.504589
13300	17.35914	9.029862	7.683856
13340	18.39789	8.978095	7.826713
13380	18.00026	10.63575	9.3179	8.618485
13420	17.42689	9.08364	7.959147
13460	17.48837	10.11432	9.153249	8.392083
13500	17.96585	9.085277	7.747972
13540	17.308	8.621758	7.572017
13620	17.39766	9.389156	7.735924
13660	17.73378	8.851964	7.735312
13700	18.61228	10.42519	8.576327
13720	16.53671	7.571531	6.452638
13740	19.10015	10.80118	8.337234	8.44247
13780	20.30646	11.13101	9.216449	8.81537
13820	22.21886	13.12582	10.11205	10.66863
13900	20.55949	11.51346	9.135749	8.089789
13940	17.81405	9.89404	8.605119
13980	20.17498	10.78072	8.544446	8.373092
14010	19.60519	10.28786	8.410764	8.903543
14020	19.40833	9.91883	7.929773	8.306719
14100	21.42245	11.88906	10.71148	7.821242
14140	18.89618	9.681908	7.794564
14180	18.91131	9.984662	8.717031
14220	18.06105	9.446252	8.270217
14260	20.16499	11.51592	8.725733	9.833387
14340	17.62816	9.057306	7.873086
14380	17.78345	8.388632	7.204587
14420	18.84763	10.76512	9.776535
14460	23.08172	13.09982	9.97715	12.41327
14500	19.22117	10.43652	9.341522	9.574011
14540	19.27009	9.931401	7.189892	8.218248
14580	17.88343	9.68402	8.414658
14620	18.48383	9.450904	8.196075
14660	18.70212	10.00886	8.283775
14700	18.59203	9.677519	7.843705
14720	16.91636	8.5256	7.531826
14740	18.75405	9.807732	8.782349	8.864464
14780	17.87419	9.224644	7.937236
14820	18.31434	8.898248	7.736509
14860	21.34492	11.39297	10.38946	11.07721
15020	17.14654	8.871296	7.693082
15060	16.15269	8.618249	7.680706
15100	17.59068	9.155512	7.649342
15180	19.12304	10.39028	9.203163	8.626407
15220	17.35514	9.066452	7.815394
15260	18.62798	10.31635	8.127279	7.845808
15340	18.60627	9.101361	7.810828
15380	21.61709	12.25394	10.3384	10.54705
15420	18.15489	10.25498	8.228634
15460	19.1444	9.91625	7.873778
15500	18.81457	9.682018	8.705666	8.281218
15540	18.6925	10.27551	8.01047	9.007734
15580	16.11425	8.154325	7.112249
15620	18.20492	9.292506	7.463325
15660	18.89294	9.482028	8.146687
15680	18.47221	9.499412	8.61022	8.128585
15700	18.95488	9.3473	7.963652
15740	18.45608	9.553415	8.639385
15780	17.54126	8.975008	7.075237
15820	17.37368	8.276065	7.098846
15860	17.59812	9.015457	7.823349
15900	19.32573	10.05844	8.982216
15940	20.70887	10.67823	8.946446	9.373818
15980	20.26069	10.83333	9.997272	9.650723
16020	19.31628	10.23527	7.83563	7.871693
16060	19.55046	10.42909	8.554235	8.006701
16100	18.41541	10.28818	8.841203
16180	17.50022	8.693635	7.459831	7.7012
16220	18.2348	9.716476	8.384615	8.034631
16260	17.20887	9.260756	8.057084
16300	20.33856	11.17006	8.666362	9.163249
16340	18.29615	8.805724	7.634361
16380	19.29682	9.530626	8.695426
16460	17.74155	8.877958	7.788803
16500	19.06989	10.86127	9.726048
16540	19.57218	10.0461	8.762499	7.962764
16580	19.91653	10.49086	8.140196	8.831566
16620	20.58633	11.25748	8.968407	9.150697
16660	18.54356	9.423348	7.473561
16700	21.05769	12.23527	9.993827	9.835316
16740	22.2938	12.65774	9.069061	11.35884
16820	19.76917	10.31483	7.834707	8.785846
16860	20.48768	11.32308	8.488494	9.742615
16940	18.58386	10.08157	8.650997	7.975908
16980	24.24223	13.94066	10.15016	12.95892
17020	18.63445	10.16401	8.924596	8.475746
17060	20.35969	10.55833	9.768993
17140	23.14612	13.30547	9.539659	11.32066
17200	19.15352	10.78214	8.335295
17220	19.83477	10.9357	9.04748
17260	18.21035	9.329072	8.02056
17300	19.41249	10.42615	8.104239	8.657825
17340	17.80037	9.147569	8.095282
17380	18.42067	9.713316	8.432819
17420	19.25786	9.957498	7.958388	7.967627
17460	22.78222	12.88132	10.0517	11.41467
17500	19.00893	9.437096	8.211648
17540	20.01558	10.66311	9.245306
17580	17.62886	9.501889	8.246415
17660	18.94005	10.22525	9.226679	7.915348
17700	18.56926	9.972484	8.709185
17740	18.40042	8.97636	7.685856
17780	19.38899	10.75495	8.284306	8.361241
17820	20.02853	11.25501	9.310722	9.87663
17860	19.47897	10.38465	9.099813	8.437717
17900	21.27125	12.09844	9.019136	10.04395
17980	19.85058	10.7809	7.941653	9.050406
18020	18.98337	9.358956	8.049687	8.024207
18060	18.43411	9.946618	8.733833
18100	17.70399	9.35937	7.980887
18140	22.05374	12.2336	8.773009	11.26381
18180	20.09727	11.02586	9.993567
18220	18.1201	8.467712	7.111956
18260	18.66221	9.762053	7.630568
18300	17.2877	9.591226	8.56092
18380	17.29608	8.792509	7.662179
18420	17.80708	9.097739	8.110344
18460	18.57337	9.084473	7.710185
18500	19.54175	10.3443	9.352361
18580	20.38274	11.72209	9.594354	9.352708
18620	18.69787	9.893787	8.56972
18660	18.62212	9.512995	8.638422
18700	17.87796	9.554347	8.623471	8.038512
18740	21.64495	12.08248	11.60368
18780	18.91435	10.52113	9.642029
18820	19.00767	9.44165	8.047203
18860	15.51171	8.188143	7.045832
18880	18.69924	10.35235	8.704051	9.066932
18900	18.10989	9.408225	8.506857
18980	19.35947	9.974305	8.703582
19000	17.88797	8.537183	7.444435
19060	20.0121	10.68263	8.997634	7.632885
19100	22.60824	13.18874	9.436919	12.49064
19140	19.70103	10.35467	8.402183	8.445697
19180	20.02097	10.53602	9.358548	7.608375
19220	18.57419	9.372436	7.510799
19260
19300	19.64537	10.36304	9.321954	8.171882
19340	20.65819	11.2634	8.567493	9.454227
19380	21.38425	11.51335	9.242842	10.33143
19420	17.97737	8.86808	7.680043
19460	20.12911	10.8993	8.889345	8.201935
19500	19.94017	10.87913	9.711618	8.343316
19540	18.87913	9.263712	7.781429
19580	18.86629	9.253567	7.954713
19620	16.37531	8.796696	7.665969
19660	20.75382	11.03672	9.351371	9.28832
19700	17.43273	9.062516	7.912668
19740	21.99635	12.42952	9.141682	11.65089
19760	17.94473	9.424108	8.472384
19780	20.07156	11.20963	8.404118	10.14038
19820	23.05033	13.29874	10.35867	12.18741
19860	18.38456	9.500032	8.23138
19940	19.12448	9.559149	8.30961
19980	17.44933	9.336823	7.990311
20020	18.98038	10.235	7.783709	8.181161
20060	17.91779	9.09051	7.626633
20100	19.54984	10.08853	8.839442	8.39976
20140	18.37669	9.586087	7.589897
20180	20.48108	11.03685	10.27831
20220	19.2555	10.10111	8.59742	8.063063
20260	20.135	11.6664	9.650344	8.977525
20300	18.5203	10.50251	9.197718
20340	18.39066	9.991998	9.010963
20380	18.80946	9.393396	8.097609
20420	16.92443	8.918886	8.046161
20460	17.66683	8.831859	7.457164
20500	21.70193	12.36046	10.14203	10.07568
20540	18.19844	9.366141	8.198236
20580	16.6437	8.577281	7.338411
20660	18.41595	9.137167	7.940521
20700	19.70324	9.853573	8.829802	8.244596
20740	19.26748	10.27432	8.41352	8.45553
20780	17.22959	9.107815	8.149921
20820	18.2717	9.167375	7.877165
20900	18.18969	10.01507	8.770669
20940	19.61288	10.81396	9.523738	8.156223
20980	18.49361	9.902589	8.652515
21020	18.13432	9.06173	6.745739
21060	19.3825	10.03568	7.708183	8.159375
21120	17.52442	9.397139	8.47017
21140	20.02138	10.6055	9.347328	9.046173
21180	17.52934	8.644468	7.549379
21220	17.71523	9.921556	8.17756
21260	17.24265	9.327034	8.315852
21300	18.68685	9.721176	8.709041	7.742836
21340	19.99413	10.9645	9.164392	9.883336
21380	18.31944	9.677442	8.35374
21420	18.75549	10.1563	8.66021
21460	18.03309	9.156048	7.766444
21500	19.63353	10.62111	9.495904	8.956866
21540	18.20793	9.687355	8.475475
21580	18.16468	9.632068	8.482118
21660	18.66612	10.99951	10.09455	9.100637
21700	17.08187	9.924094	8.894795
21740	17.87483	9.738151	8.547388
21780	21.65384	12.33689	10.06916	9.408699
21840	17.45727	8.525479	7.216045
21900	19.2463	9.645927	8.468306
21980	16.93229	8.978275	7.765447
22020	20.57781	11.31786	9.426006	8.879751
22060	18.45139	9.2561	7.974465
22100	19.37761	8.980331	7.680331
22140	20.38841	12.01146	11.10694	8.190632
22180	19.55533	10.63115	8.902574	9.234643
22220	20.26223	11.41068	8.549412	9.388152
22260	18.66994	9.933742	8.499257
22280	17.81661	9.645681	8.696512
22300	19.01447	9.540132	8.307617
22340	17.02427	8.314407	6.995975
22380	19.16192	11.11799	10.53881	8.077137
22420	19.97918	10.71081	9.778513	9.468079
22500	20.02473	11.03358	9.031488	8.663369
22520	20.56952	11.48707	9.812166	7.974877
22540	19.07384	9.686728	8.394256	8.021256
22580	18.83905	9.351183	8.04529
22620	18.23438	9.295902	7.844231
22660	19.13525	10.385	9.265521	9.119978
22700	17.85013	9.372322	8.036908
22780	17.83905	8.967803	7.620976
22800	19.22193	10.10409	7.60763
22820	19.11654	10.42351	9.24361
22860	16.81496	8.497775	7.335281
22900	19.8049	11.00616	8.183129	8.860925
23060	20.63638	11.04393	8.742797	9.598998
23140	19.02672	9.228706	7.761048
23180	18.49549	9.299468	7.576977
23240	16.9784	8.386238	6.994589
23300	18.64876	9.206373	7.893303
23340	17.91031	9.36944	7.885652
23380	19.23296	9.859786	8.663033
23420	20.47639	11.51783	10.26688	10.02858
23460	19.3756	10.22873	8.970407	7.652071
23500	18.57544	9.317663	8.141008
23540	19.34287	10.68015	8.746843	8.854665
23580	19.97551	10.25903	8.953576	8.56274
23620	18.03736	9.41567	8.106458
23660	18.52057	9.33262	8.047318
23700	18.76131	10.3606	9.293821
23780	18.39334	10.3464	8.513219
23820	17.55258	9.006599	7.796432
23860	20.13846	11.3478	10.3393
23900	19.63466	9.59362	8.254098	7.588324
23940	18.96859	10.53755	9.25034
23980	18.4964	9.269515	7.179954
24020	19.44527	10.66614	9.099665	8.011024
24060	17.6939	9.767449	8.179095
24100	18.43451	9.49652	8.787313
24140	19.75603	10.65176	9.290895	8.006368
24220	19.69485	10.65534	8.507366	7.913887
24260	18.75676	10.37086	7.540178	7.721792
24300	18.22558	9.888846	8.628078	8.073092
24340	21.4709	12.1156	9.451987	10.51927
24380	17.21757	8.95348	7.866544
24420	17.08762	9.558006	8.602427	7.23634
24460	17.31328	9.032375	7.592936
24500	17.47586	9.371194	7.939632	7.647309
24540	20.18903	11.5379	10.683	8.591372
24580	20.47809	11.39222	8.946736	9.383201
24620	19.22132	9.589041	8.509523
24640	19.52866	9.774575	8.598884
24660	21.11294	11.61887	9.549171	10.21921
24700	19.01358	9.201011	7.75355
24740	18.41288	10.09591	9.021834
24780	18.36605	9.74964	8.620163	8.373553
24820	19.65405	9.698472	8.592023
24860	21.40469	11.70591	9.195825	10.13002
24900	18.154	9.507361	7.567912
24940	18.69001	9.655919	7.836611
24980	17.1895	8.891106	7.925827
25060	20.64125	12.16786	9.881169	9.262459
25100	18.29645	10.70674	9.571655
25180	20.47434	10.80619	8.849959	8.669399
25200	17.4041	9.501274	7.252415
25220	18.40812	9.70597	8.637384	7.521318
25260	19.05525	10.09387	8.794276	8.001355
25300	18.94539	9.825451	7.670018
25420	20.69362	11.26313	9.109839	10.02198
25460	17.71212	9.00957	6.957981
25540	21.32095	11.69382	9.67367	10.98555
25580	17.89539	9.388712	7.904739
25620	19.17246	10.67967	8.293781	8.094989
25700	16.84212	8.688554	7.285974
25720	16.73158	8.15773	7.146041
25740	17.71774	9.675416	7.925158
25760	18.10184	9.32812	7.96108
25780	17.7861	8.807418	7.75603
25820	17.26128	9.243201	8.258417
25840	18.45275	10.93628	8.822371
25860	21.53393	11.94917	9.588972	9.275003
25880	18.92073	9.238735	7.774538
25900
25940	18.63118	10.09982	8.473274	8.677269
25980	19.00928	9.91247	8.070915	7.483244
26020	18.81247	10.77459	9.931318
26090	19.53349	10.12613	8.962574
26140	20.70043	11.9338	11.21662	7.686621
26220	18.38454	8.842001	7.763834
26300	18.23977	9.327714	8.279558	7.60589
26340	17.75659	9.733214	8.188479
26380	19.34148	10.43636	8.744918	8.647168
26420	23.09338	13.60863	10.25328	12.38163
26460	19.17348	9.588868	8.529701
26500	18.66152	9.107579	7.827895
26540	18.71877	9.190955	7.928738
26580	21.71048	12.42747	9.534162	9.066355
26620	20.13831	10.92257	9.089603	9.538132
26660	18.38585	9.484374	7.648002
26700	17.20107	8.882779	7.632605
26740	18.39756	9.868306	8.422346
26780	18.11658	9.005223	7.713647
26820	18.54538	10.33722	8.036553	8.105609
26860	21.66048	12.15596	11.4536
26900	22.51752	12.6378	8.934296	11.29249
26940	17.80657	9.06995	7.881832
26960	18.67134	9.238406	7.894475
26980	19.37959	10.30564	8.139693	8.553332
27020	17.40627	9.18789	7.467222
27060	19.42751	10.28515	8.992086	8.024207
27100	19.46119	9.921517	8.853211	8.376551
27140	20.42776	11.60508	8.487587	9.792444
27160	17.66716	8.335982	7.146865
27180	19.15304	10.25938	8.014921	8.304495
27220	17.52741	9.140915	7.207822
27260	21.28488	12.16865	9.410862	10.66341
27300	20.1192	10.69181	9.126667
27340	17.86577	9.649552	8.395295	8.231376
27380	18.05104	9.204026	7.783379
27420	19.11168	10.02706	8.758718
27460	20.8154	11.54774	10.58769
27500	19.80998	10.09671	8.989272	8.451267
27540	20.91363	11.63123	10.09897
27600	19.22017	9.542868	8.230485
27620	19.68178	10.59826	7.736436	8.407155
27700	17.86665	9.35628	8.034786
27740	19.26169	9.914357	7.742712	8.380457
27780	19.67786	10.02816	8.797318	8.079618
27860	19.19891	10.17781	8.074477	7.983781
27900	19.49826	10.58558	8.551522	8.368925
27920	17.55387	8.873724	7.479463
27940
28020	19.89291	10.73868	9.004591	9.297069
28060	17.62437	9.678147	8.408257
28100	20.08983	9.791208	8.655327	7.872074
28140	22.25401	12.95878	9.080736	11.31807
28180
28260	18.35891	9.864756	7.792734
28300	18.26122	9.452059	8.546876
28340	18.91579	9.413723	8.096136
28380	18.22963	9.100742	7.665315
28420	18.44272	10.62661	8.70835	8.820552
28500	17.17426	8.682508	7.377613
28540
28580	17.67198	10.37383	9.907028
28620	17.33989	9.551925	8.164413
28660	19.51432	10.60899	8.231125	9.051579
28700	21.22357	11.95977	9.749553	8.953511
28740	19.79783	10.39805	9.410302	8.225235
28780	18.1321	9.961567	8.297923
28820	18.18855	9.501431	8.146976
28860	17.54728	8.696035	6.569264
28900	17.00401	10.12444	9.05579
28940	21.8626	12.65315	9.369863	10.11338
29020	19.27331	9.535934	8.087833	8.264106
29060	18.37327	9.477091	8.598482
29100	18.76347	9.997252	8.185942	8.357963
29180	19.88983	11.19834	8.553117	9.544095
29200	20.22038	10.7132	8.11821	8.736168
29260	16.78155	9.241501	8.07827
29300	18.47835	9.595354	8.592885
29340	20.58114	11.99558	10.17132	8.899049
29380	17.8998	9.531532	8.556255
29420	17.90586	10.24469	9.330813	7.876638
29460	20.84012	11.58018	10.30232	9.41768
29500	17.05993	8.93531	7.5482
29540	21.3583	11.17538	9.879076	9.686823
29620	20.85999	11.30157	8.869207	9.727586
29660	17.74557	9.409174	8.527074
29700	17.5638	10.41537	9.547278	8.334231
29740	19.38652	10.37023	8.993021	8.239858
29780	17.36211	9.002831	7.772856
29820	20.61223	12.13499	10.96938	11.01098
29860	18.57413	10.34374	8.667356
29900	17.67525	9.15233	8.052521
29940	19.01073	10.25575	8.946583	7.943428
29980	18.06194	8.746657	7.500586
30020	18.56096	9.936383	8.140341	7.976252
30060	17.97542	9.110087	7.772841
30140	19.99964	9.992851	8.666085	7.932362
30220	17.56915	9.690765	8.47716
30260	18.27397	8.999383	7.770878
30280	18.16574	9.015912	7.90108
30300	17.28206	9.695724	7.906783	7.319202
30340	17.99275	9.670212	8.411954	8.015657
30380	18.33203	9.006014	7.698141
30420	17.85153	9.679099	7.742271
30460	20.80956	11.27776	8.231759	9.827524
30580	17.08601	9.090044	7.932781
30620	19.66036	10.21869	8.915515	8.277158
30660	18.49869	9.091441	7.639715
30700	19.68201	11.09322	9.211035	9.275098
30780	20.42305	11.46257	8.59544	10.05544
30820	18.2843	9.292693	8.064862
30860	18.06255	9.872136	7.937316	7.685244
30880	17.82065	8.349362	7.218006
30900	19.31846	9.6955	8.296709
30940	18.79235	9.892983	7.719987
30980	20.7048	11.90355	9.722393	8.631949
31020	18.98809	10.4076	9.343076	7.769801
31060	15.83614	7.120087	5.941417
31080	24.59195	13.47003	11.87092	13.25083
31140	22.48617	12.65651	8.956851	10.71457
31180	19.0386	10.56246	8.260175	8.886132
31220	17.4327	8.717303	7.633324
31260	18.67079	9.861554	8.662698
31300	19.60766	10.5934	9.148217
31340	19.76088	10.21952	7.893009	8.75684
31380	18.14945	8.965914	7.51717
31420	20.9888	12.00298	9.487113	8.900276
31460	18.8699	10.13251	8.963047	7.80751
31500	20.44856	11.22561	10.42855
31540	21.24062	11.86487	9.093886	10.16474
31580	17.92599	9.017397	7.821065
31620	17.50004	8.98638	7.638423
31660	18.05681	9.797075	8.990256
31680	17.94021	9.227936	8.256114
31700	20.12186	10.57301	9.547719	9.706803
31740	19.99628	11.72314	10.10734	7.553287
31820	19.05892	10.00562	8.571895
31860	18.98877	9.899031	7.854656	7.947325
31900	19.60741	9.959119	8.70699	8.241966
31930	21.74328	12.24043	11.69624
31940	18.43389	9.780382	7.751351
31980	18.93539	9.505558	8.291113
32000	18.2101	9.32919	8.404819
32020	18.82757	9.295012	7.968659
32100	19.38885	10.8104	9.839802
32140	17.99048	9.189101	7.740154
32180	17.93131	9.257927	7.796701
32220	19.65185	10.93015	9.742661
32260	18.45955	9.897645	8.819988
32280	17.99754	8.807813	7.374198
32300
32340	17.54222	8.879622	7.490736
32380	19.73405	10.4182	8.360003
32460	18.21306	8.968804	7.560609
32500	20.34323	10.95911	10.38651
32540	18.1792	9.474453	8.327556
32580	19.86912	11.10249	9.956146	9.093806
32620	17.82206	9.390841	7.438463
32660	17.88601	8.629303	7.388827
32700	18.38836	9.714338	8.155228
32740	19.4915	9.695575	8.553713
32780	18.16372	10.48704	9.477758	8.521981
32820	21.5493	12.31092	8.951099	10.85961
32860	18.41643	9.430559	8.214677
32900	19.47294	10.57254	9.33983	8.395477
32940	18.56632	10.13179	7.838152
32980	18.64619	9.677537	8.558608
33020	17.8365	8.798436	7.38041
33060	17.74828	9.02041	7.650267
33100	22.66495	12.71725	10.88337	12.18581
33140	20.02031	10.5865	9.429139	7.972466
33180	17.01909	8.036616	6.906874
33220	18.67297	9.930309	9.047322	8.041735
33260	18.5708	10.48845	8.909817	8.549467
33300	17.64099	8.856899	7.067702
33340	22.11003	12.26226	9.700803	11.10679
33420	17.51902	9.118132	8.010014
33460	23.24453	13.21243	9.28118	11.93831
33500	18.78675	10.09567	7.485094
33540	17.82182	9.801349	8.735702	8.105308
33580	17.35759	9.006631	6.91691
33620	18.90318	10.57892	9.713013
33660	20.83872	12.05645	10.9855	9.323669
33700	20.3289	10.97273	9.727112	9.394993
33740	19.08148	10.63442	8.78944	8.48343
33780	21.60081	12.15079	11.3685	8.231376
33860	19.95214	11.16402	8.612807	9.385218
33940	17.7365	8.980667	7.515913
33980	17.33408	9.479213	8.595501
34020	19.42983	10.79273	9.855449
34060	21.53094	11.93258	10.70032	8.15966
34100	19.73363	10.64085	8.849326	7.926963
34140	16.91328	9.359833	8.240102
34180	17.71898	9.993066	8.628808
34220	17.75384	8.953266	7.634622
34260	17.31998	8.69507	7.613425
34300	17.46739	9.314081	8.084826
34340	18.83618	9.560123	8.362954
34380	18.21791	9.000096	7.75404
34420	20.72021	12.033	11.48085
34460	18.24729	8.983995	6.703445
34500	18.13588	9.086166	7.943724
34540	18.71195	9.01079	7.753014
34580	18.91661	10.70567	9.518476	8.297045
34620	19.4816	9.852504	8.690401	8.083945
34660	17.85615	8.868867	7.55521
34700	20.00904	10.67026	9.771798
34740	19.84178	10.5661	9.358183	8.351611
34780	19.7764	11.0378	10.10239
34820	19.97675	11.13622	9.166833	9.196749
34860	18.43033	9.760309	8.408888
34900	18.98705	9.330247	8.21625	8.638525
34940	19.19899	10.31188	9.371268	9.215228
34980	21.73537	12.48301	8.667234	11.01674
35020	18.34185	9.938879	8.016044
35060	18.10599	9.567503	8.56009
35100	18.48509	10.03056	7.624634	8.055475
35140	18.28036	9.281723	8.090287
35220	18.83325	9.275576	8.031396
35260	20.3436	10.78118	9.958264
35300	20.88711	11.37076	10.40794	10.38881
35380	21.60334	12.66956	9.583173	10.86439
35420	19.40056	9.777855	8.51686
35440	17.81597	9.428529	8.420134
35460	18.08298	8.886473	7.97495
35500	18.51464	9.518274	8.222734
35580	17.91448	8.913443	7.507885
35620	24.89345	14.19197	9.944306	13.80933
35660	19.33209	10.10991	9.069784	8.484877
35700	16.98799	8.630308	7.557908
35740	18.10059	9.739256	7.202302
35820	19.34404	11.17434	9.095987
35840	21.03267	11.59196	9.657858	9.821355
35860	19.61335	9.910265	8.648265
35900	19.12579	9.490058	8.231225
35940	18.87349	9.321171	8.256679
35980	20.42414	10.79284	9.775228	9.329988
36020	17.61677	9.29354	8.273438
36100	20.14976	10.57423	9.587239	8.535426
36140	19.84758	10.47539	9.302421	8.083328
36220	18.44911	10.3594	9.394112	8.05896
36260	19.57562	11.11609	8.662115	9.523178
36300	19.17657	10.53897	9.573186
36340	18.52007	9.24085	8.00895
36380	18.64293	9.047871	7.81238
36420	21.12194	12.0674	9.085484	10.56217
36460	19.92883	10.19798	9.398608
36500	18.83078	10.31146	9.373061	8.751158
36540	21.05882	12.0865	8.681659	10.42907
36580	19.00678	9.85215	8.982005
36620	18.06183	10.11568	8.062222
36660	18.53961	9.738714	8.604356
36700	19.33262	10.51169	9.230318
36740	21.98497	12.19451	9.865465	11.17278
36780	19.07675	10.18366	9.305543	8.794067
36820	17.68641	8.788343	7.609634
36830	17.19808	9.380316	8.029914
36840	18.18672	9.047172	7.66959
36860	20.56086	10.90088	8.420269
36900	19.69027	10.55501	8.798928
36940	18.08745	9.009616	7.674663
36980	20.93238	11.62922	9.670794	8.12415
37020	18.90569	9.285851	8.036598
37060	17.17504	8.740682	7.752753
37080	18.31591	8.930349	8.093994
37100	20.35712	10.88372	9.882676	10.19597
37120	18.01068	9.355184	8.199057
37140	20.82074	11.74897	9.394786
37220	15.9335	8.457245	7.301986
37260	19.69968	11.20131	10.22302
37300	18.22317	9.23278	7.801086
37340	20.44424	11.35626	10.22093	9.491828
37420	18.00691	10.07652	8.918507
37460	19.25946	10.76843	8.866448	8.469053
37500	18.12362	9.218223	7.918513
37540	18.00841	9.001442	7.758873
37580	18.22887	9.464627	8.188601
37620	19.6016	9.98689	7.982407	7.890583
37660	18.02949	9.089625	7.585802
37740	19.2801	10.17876	9.54717
37780	17.29071	9.360252	8.224839
37860	20.74126	11.77391	9.839431	9.258178
37900	21.4248	12.09097	9.381049	9.389072
37940	18.75259	9.033324	7.632492
37980	23.69184	13.3041	9.737781	12.46347
38060	21.87597	12.51255	10.78854	11.81925
38100	18.19738	8.958302	7.835414
38180	17.38231	9.042659	6.585483
38220	20.23826	11.34895	9.083876	7.818832
38240	18.32774	9.249976	8.06013
38260	17.96693	9.066777	7.576323
38300	23.16505	13.35386	10.36253	11.42035
38340	19.52027	10.10388	8.922487	8.472823
38380	17.65475	9.494411	8.207084
38420	19.69136	10.50808	9.306108
38460	18.32846	10.00007	9.084313
38500	19.24294	9.335708	8.065178
38540	17.44417	9.614086	8.604211	7.49053
38580	21.90183	12.63512	11.24076
38620	18.71785	10.14286	8.738149
38700	19.55073	9.45348	8.045777
38740	18.20882	9.19498	7.786393
38780	17.3702	9.273826	8.056728
38820	16.70076	9.831438	8.856454
38840	18.754	9.466517	8.356526
38860	19.84624	11.43888	9.312424	9.866045
38900	21.83515	12.71865	9.810678	11.31963
38920	17.86989	9.943489	9.001589
38940	20.14837	11.18204	9.244552	8.928375
39020	19.15793	9.403098	8.256516
39060	20.19636	10.18995	8.882103
39140	18.33591	10.16822	9.137481	8.031385
39220	17.92419	9.774976	8.692229
39260	15.78269	8.453846	7.297969
39300	21.6986	12.11885	9.107051	10.87174
39340	19.35012	10.66791	8.944444	9.133999
39380	19.34797	10.67482	9.546968	8.098947
39420	17.77805	9.611829	8.286538
39460	19.65174	9.744241	8.813692	7.852439
39500	19.0607	9.89822	7.768875
39540	19.64225	9.963981	9.034927	8.691315
39580	20.92617	11.46836	9.352137	10.53191
39660	18.62583	10.18719	7.873416	8.289289
39700	17.67457	8.679561	7.451632
39740	21.29267	11.13469	9.795259	9.372119
39780	17.88191	9.361038	7.993804
39820	17.6758	10.15024	9.07866	8.411388
39860	19.24125	9.5602	8.104007
39900	18.62481	10.52418	8.692705	9.636719
39940	17.80384	9.756656	7.909694
39980	19.973	10.25369	9.139299
40060	22.22218	12.47663	8.741551	10.76646
40080	18.89354	9.705569	7.938364
40100	18.32646	9.689096	8.83135
40140	21.7545	12.51476	10.9752	11.34044
40180	18.22288	9.552858	8.086462
40220	20.6388	10.70632	7.935252	9.22926
40260	19.09986	10.40401	8.552649
40300	19.26348	9.485053	8.240743
40340	19.87067	10.53433	7.783842	8.902864
40380	21.63713	12.49263	9.496102	10.58903
40420	20.04241	10.63062	9.056992	9.270871
40460	17.97358	9.188969	8.009007
40540	20.19726	11.59811	10.53251
40580	19.29428	10.38297	8.548898	8.511376
40620	18.05213	9.191127	7.92372
40660	20.2793	11.05648	10.0777	7.932721
40700	17.807	10.28772	9.279134
40740	18.10224	9.764692	8.441581
40780	18.40878	9.783245	7.737391
40820	17.79843	9.241954	8.070189
40860	17.89078	9.144939	7.999867
40900	21.52159	11.85769	9.408011	11.19719
40940	16.28583	8.289598	7.02624
40980	19.79268	10.2743	9.120488	8.837972
41060	19.66906	10.48441	8.502324	8.685585
41100	17.09375	9.459507	8.47612	7.665753
41140	19.15339	10.35649	7.628408	8.089789
41180	22.9915	13.33218	9.362899	11.57438
41220	17.31085	9.163486	8.244479
41400	19.68798	9.52207	8.301618
41420	20.16818	11.04599	9.280185	9.161045
41460	18.38501	9.818779	7.658962
41500	19.32914	10.75931	9.57217	9.605418
41540	21.07796	11.53649	8.685772	9.118773
41620	21.5568	11.61772	9.955324	10.68148
41660	17.99932	9.900732	8.040598	7.949091
41700	21.60401	12.45155	9.089881	10.90327
41740	22.73281	12.17371	11.16845	11.78722
41760	17.0771	9.737343	8.787157
41780	18.86125	9.711675	8.71745
41820	17.91996	8.962175	7.996406
41860	23.09488	12.6469	10.03147	12.41641
41940	21.92305	11.63547	9.937785	11.67237
42020	19.3101	10.25042	9.006734	9.009081
42100	20.61108	9.970459	8.866485	9.118883
42140	18.56324	9.88433	8.717281	8.633731
42200	20.28615	10.99871	9.881252	9.6278
42220	20.24269	10.5781	9.450919	9.771612
42300	17.52558	9.23398	8.004654
42340	20.21501	11.48054	9.216588	9.157994
42380	18.89316	9.419574	8.156129
42420	17.88597	9.638075	7.272771
42460	20.43517	11.39356	10.477
42540	20.69547	11.17331	8.928039	9.673446
42620	18.20086	9.54758	8.33064
42660	22.06384	12.60891	10.59262	12.04909
42680	18.36516	9.50035	8.647356	7.985484
42700	18.86382	9.659238	8.396677	7.244942
42740	18.00519	9.283089	7.954323
42780	20.14951	10.57926	9.829313
42820	18.46408	9.687903	8.385044
42860	18.81715	9.468126	8.426268
42900	18.18509	8.996088	7.910349
42940	18.30052	9.332904	8.404922
42980	19.02303	9.401963	8.058052
43020	18.32846	9.586191	7.746763
43060	18.12728	9.397992	8.276948
43100	19.81923	10.72839	9.507494	8.3673
43140	19.34958	9.548558	8.568266
43180	18.38135	8.872627	7.486461
43220	17.15845	8.790405	7.912257
43260	17.65707	9.079142	7.770406
43300	18.91444	9.993982	8.711672	7.856319
43320	19.40428	10.95859	9.879054
43340	20.14606	11.46233	8.888052	9.511703
43380	18.97892	9.346302	8.011597
43420	18.52234	10.42664	9.228649	7.864804
43460	18.91694	9.84461	8.606509
43500	17.49816	9.021222	7.768744
43580	20.02579	11.64514	8.731118	8.675393
43620	19.12516	10.56828	7.685807	9.319733
43660	17.03791	9.238494	8.260885
43700	19.90076	10.55758	9.718236
43740	19.91866	9.780256	8.529125
43760	17.17066	9.22262	8.163232
43780	20.21228	10.71422	8.753169	9.190648
43900	20.41364	10.83229	9.108111	9.127176
43940	16.39301	8.150943	6.89799
43980	17.3802	8.907105	7.58393
44020	17.20832	9.033272	7.800381
44060	19.27992	11.21711	9.118438	9.550734
44100	19.95598	10.7237	8.778254	8.94468
44140	20.87085	11.22363	9.272678	9.768297
44180	20.35627	11.28004	8.298268	9.307014
44220	19.4716	9.770411	8.747032	8.138565
44260	16.96829	8.597182	7.56106
44300	19.47227	10.12274	8.851333	8.406932
44340	17.98967	9.183024	7.97241
44460	18.07252	9.678919	8.850447
44500	17.59036	9.282325	8.220926
44540	17.6336	9.28788	8.121517
44580	19.01376	9.465957	8.163642
44620	18.44971	9.588597	8.365759
44660	18.22059	9.45591	8.299815
44700	21.15506	11.2561	10.03524	9.635543
44740	17.69403	9.308232	8.460961
44780	18.57545	9.410784	8.291061
44860	18.24266	9.624532	8.193686
44900	18.32834	8.850966	7.554858
44920	16.64242	9.033664	8.079587
44940	18.45515	9.69421	8.625613	7.808729
44980	19.1453	9.502523	8.201583
45000	17.53482	9.172282	8.062118
45020	17.24104	9.090006	8.318951
45060	20.87793	11.662	9.51442	9.999797
45140	17.59124	8.668428	7.305337
45180	18.5745	9.774186	7.99061
45220	19.05283	10.75648	8.430229	9.25646
45300	23.05631	13.09712	10.52243	11.34145
45340	17.61455	8.913221	7.906566
45380	19.9349	10.7583	9.819556
45460	21.60662	12.25837	10.13452	8.414939
45500	19.22411	10.53879	8.222694	8.166784
45520	16.34569	9.134613	7.985953
45540	18.7152	9.251629	8.202327	6.565265
45580	17.47164	8.381254	7.123507
45620	17.88026	9.056211	7.83654
45660	19.14768	9.481964	8.115669
45700	17.54101	8.989037	7.859462
45740	17.83499	8.612385	7.356745
45780	21.2979	11.74198	9.42829	10.04151
45820	19.9249	11.00806	7.925561	8.903272
45860	20.37014	10.24194	9.591794
45900	18.88771	10.24044	7.880811
45940	20.78172	10.88018	9.802993	9.815475
45980	18.6838	9.648435	8.61978
46020	18.84219	9.41255	8.320713
46060	19.32391	10.65383	9.443699	10.06544
46100	18.97114	10.26981	8.207785
46140	21.60404	12.3894	9.054239	10.35755
46180	18.88002	10.28329	8.242064
46220	19.9426	10.69716	8.378706	8.663197
46300	18.68007	10.53983	8.508084
46340	19.48453	10.36607	9.128897	8.656433
46380	17.87403	9.508828	8.435818
46460	18.38464	9.455381	7.48256
46500	18.73504	8.798271	7.437067
46540	20.33841	11.60525	9.879877	8.918918
46620	16.82543	8.802396	7.446472
46660	18.78755	10.15951	7.616063	8.038189
46700	20.7838	10.61394	9.397266	9.238344
46740	17.82449	8.850416	7.711297
46780	18.63667	8.998332	7.444217
46820	16.43316	8.057526	6.824725
46860	17.57302	9.499235	8.617613
46900	17.24307	8.825872	7.48521
46980	18.60232	10.43582	8.874155
47020	19.21919	10.72643	8.83232	7.826044
47080	17.3525	8.650011	6.714496
47180	19.25074	9.893876	8.62157
47220	19.50493	9.945242	8.799701	8.263075
47240	17.22058	8.878508	7.918475
47260	22.0001	12.47033	8.677892	10.95729
47300	19.39919	11.00855	9.756926	8.969033
47340	19.0267	9.303846	7.749417
47380	19.7849	10.95367	9.138727	8.686936
47420	18.88068	10.36554	8.286147
47460	17.87377	10.0036	7.954964	7.390799
47540	18.97722	9.293963	7.795109
47580	19.04877	10.19893	7.992753	8.397959
47620	18.65013	9.489587	8.258223
47660	18.33512	9.09084	7.712147
47700	19.44937	9.846809	8.498368
47780	18.38883	9.029441	7.618558
47820	18.62922	9.773293	8.389071
47900	23.20059	13.18771	9.195742	12.56532
47920	18.43023	8.716842	7.528315
47940	19.38855	10.46006	7.966767	8.639234
47980	17.2459	8.886071	7.396857
48020	19.11858	9.652607	8.411157
48060	18.95031	10.42887	9.481629	8.163941
48100	18.52612	8.813277	7.461131
48140	19.65656	10.75233	9.390014	8.412277
48180	17.72356	9.259194	7.42443
48220	17.68216	9.543509	8.439545
48260	22.22096	12.69515	10.96294	8.055158
48300	17.68604	9.803413	7.97475	7.891705
48460	18.07421	9.25	7.893377
48540	21.85366	12.39626	10.57055	8.229511
48580	19.44151	9.709234	8.605916
48620	20.86534	11.80365	8.747057	9.966181
48660	18.84321	10.56746	8.368758	8.361942
48700	18.85263	9.75067	8.658885	8.046869
48780	17.64309	9.281253	7.997604
48820	18.40773	9.422941	7.941142
48900	20.01053	11.13505	9.266282	8.877242
48940	18.76258	9.020833	7.796369
48980	18.67393	9.52337	8.367875
49020	17.99008	8.346181	7.132785	8.175548
49080	18.29229	10.01763	9.03037
49100	18.43489	9.19865	7.91093
49180	21.71188	12.37482	9.721206	9.958449
49220	19.52366	10.49141	9.285069
49260	17.57384	9.451512	8.414143
49300	20.17862	10.18351	8.755971
49340	21.85988	11.60466	9.79092	10.20887
49380	17.44849	8.827559	7.419215
49420	18.05084	10.47334	9.288104	8.588583
49460	17.05398	8.567051	7.027162
49620	21.65954	11.93298	10.95953	9.31389
49660	21.23614	11.51688	9.194418	9.674011
49700	18.81533	10.00068	8.170399	8.154213
49740	18.18972	10.00405	8.786514	8.168487
49780	19.01838	9.595022	8.45781
49820	16.64113	9.689634	9.043738
0	24.99313	16.28522	7.601134
10100	17.73533	9.631885	7.617895
10140	17.7935	10.33411	9.102328
10180	18.46224	10.32082	8.017106	8.428799
10220	17.67789	9.248829	8.125029
10300	19.53501	9.477263	8.263829
10420	21.1366	11.18583	9.371237	10.1956
10460	18.0622	9.222675	8.036573
10500	19.52078	10.67961	7.712398	8.483223
10540	19.82974	11.14092	10.08528	7.99362
10580	20.79396	11.61727	8.752341	10.52226
10620	18.55757	9.105313	7.723445
10660	18.13332	9.209392	7.834486
10700	18.82712	9.828837	8.587495
10740	20.65747	11.45621	8.927169	10.48344
10780	19.54291	10.9564	8.959235	8.384576
10820	17.80789	9.129601	7.859519
10860	17.08672	9.208924	8.08156
10900	21.90787	11.94235	9.400686	10.21387
10940	18.23863	8.935514	7.584719
10980	19.34136	10.4793	9.504837
11020	19.60839	9.729395	8.395348	8.265907
11060	17.0813	8.750623	7.350661
11100	19.41631	11.35259	8.569732	8.999002
11140	18.04412	9.123395	7.047703
11180	18.36868	9.846532	8.452297	8.121183
11220	18.72694	9.167012	7.919241
11380	17.52799	9.798697	8.978589
11420	18.34027	9.160965	7.979928
11460	20.06079	10.48499	9.506872	9.821464
11500	19.17634	10.24642	9.187337	8.138857
11540	19.86321	10.67973	8.57088	9.11548
11580	18.45196	8.691416	7.577219
11620	18.26966	9.967883	9.234823
11660	17.89157	9.327654	8.191464
11680	18.56513	9.956189	8.527113
11700	20.73779	11.33463	8.772661	9.410092
11740	19.13589	9.511374	8.567147
11780	19.61445	10.35071	9.227563
11820	17.98212	9.931091	8.631513
11860	17.3782	8.549709	7.024624
11900	18.02044	8.927001	7.64803
11940	19.54088	10.2887	9.110256
11980	18.52908	9.624171	8.247721
12020	19.66783	10.45222	7.74314	8.660427
12060	23.4373	13.80331	9.247195	12.44382
12100	19.99918	10.38367	9.304619	9.497097
12140	18.8273	9.540276	8.28981
12180	19.29672	9.452233	8.083482
12220	18.51081	9.626028	8.497847	8.051341
12260	20.75998	11.53001	8.286462	9.748119
12300	18.13507	9.71317	8.531421
12380	18.66579	9.447563	7.870569
12420	21.13395	11.81273	8.955938	11.12998
12460	18.24795	9.435044	8.214092
12540	20.93926	11.91603	11.0816	10.13955
12580	22.86766	12.84791	9.677218	11.77038
12620	17.24188	10.27219	8.992893	8.508758
12660	18.36951	9.376946	8.081458
12680	18.70261	9.403325	8.573253
12700	20.00303	11.26524	10.13588	9.084663
12740	17.36829	8.867734	7.626594
12780	17.85059	9.086256	7.745657
12820	18.54232	10.15236	8.914242
12860	18.87539	9.34437	8.046514
12900	19.64461	10.78918	9.780346
12940	21.89436	12.86598	9.286057	10.54936
12980	19.10523	9.84613	8.71611	8.502688
13020	20.04411	10.88836	9.999909	7.933797
13060	18.62602	10.48381	9.140437
13100	17.77909	9.402596	8.21496
13140	21.33281	12.38386	9.738008	9.641473
13180	19.10566	9.614824	8.272033
13220	19.26571	10.02983	8.132402	8.114325
13260	19.05462	9.702198	8.487853
13300	17.26226	8.986888	7.647406
13340	18.21914	8.854288	7.682806
13380	17.90633	10.48067	9.138865	8.994793
13420	18.3372	10.05952	9.186578
13460	17.77335	10.29974	9.31918	8.642768
13500	17.68685	8.856924	7.583786
13540	17.11613	8.371379	7.278439
13620	17.37432	9.313182	7.668802
13660	17.60293	8.820866	7.713011
13700	18.4762	10.32513	8.500405
13720	16.49997	7.664385	6.574163
13740	18.87214	10.68608	8.14225	8.739697
13780	19.85449	10.68204	8.718564	8.912474
13820	22.27538	13.17629	10.22317	10.82375
13900	20.1705	11.27354	8.85284	8.315322
13940	17.57047	9.699514	8.426218
13980	19.97366	10.67119	8.486275	8.527738
14010	19.44997	10.22734	8.360827	9.031333
14020	19.14363	9.762487	7.838089	8.490233
14100	21.37063	11.9874	10.87167	7.892826
14140	18.40466	9.485162	7.687731
14180	18.69253	9.822627	8.533624
14220	18.42793	9.678587	8.425098
14260	20.19328	11.54944	8.781047	10.01954
14340	17.49458	9.062309	7.926577
14380	17.79279	8.508652	7.38225
14420	18.83139	10.75886	9.85665
14460	22.77757	12.92151	9.813688	12.54411
14500	19.16446	10.35431	9.381532	9.687009
14540	19.12034	9.923176	7.220706	8.437717
14580	17.81314	9.747166	8.416893
14620	18.32824	9.322281	8.070315
14660	18.77317	10.1577	8.430007
14700	18.6892	9.81193	8.110782
14720	16.76475	8.418563	7.430851
14740	18.81218	9.892995	8.823471	8.997519
14780	17.73757	9.14796	7.813982
14820	17.89531	8.558842	7.785963
14860	21.12243	11.23002	10.19853	11.23959
15020	17.39318	9.067081	7.920264
15060	18.65737	11.10754	10.21472
15100	17.42288	9.136107	7.645201
15180	19.20421	10.50299	9.299196	8.766706
15220	17.21842	9.004195	7.793306
15260	18.87934	10.41502	8.088533	8.042056
15340	18.43146	9.046499	7.759785
15380	21.22808	11.90382	9.988238	10.65252
15420	18.05174	10.18688	8.1689
15460	19.01678	9.847371	7.830648
15500	18.81469	9.60819	8.62811	8.346879
15540	18.52944	10.14512	7.854766	9.163773
15580	16.30944	8.305489	7.197873
15620	17.98168	9.202195	7.432304
15660	18.80687	9.357186	7.954263
15680	18.3748	9.29427	8.183577	8.319473
15700	19.157	9.58259	8.272407
15740	18.26204	9.367194	8.363315
15780	18.25239	9.64442	7.823038
15820	17.19382	8.112605	6.848501
15860	17.56035	8.966591	7.74083
15900	18.76788	9.526711	8.20507
15940	20.57054	10.61566	8.933776	9.486684
15980	21.05494	11.40837	10.47409	9.954276
16020	19.26409	10.22211	7.810907	7.999679
16060	19.50124	10.30149	8.313993	8.172165
16100	17.86341	9.878641	8.51311
16180	17.37102	8.497472	7.161425	7.944492
16220	18.19931	9.719682	8.368123	8.576593
16260	17.24409	9.280388	8.066918
16300	20.11004	10.98951	8.472616	9.4022
16340	18.3096	8.71609	7.510042
16380	19.08688	9.481593	8.722292
16460	17.54255	8.737301	7.596432
16500	19.28886	10.76076	9.621737
16540	19.48841	9.90979	8.60804	8.23111
16580	19.78919	10.4881	8.143697	8.945724
16620	20.50699	11.26164	8.89941	9.277532
16660	18.32786	9.325497	7.37271
16700	21.12908	12.26536	10.01692	10.05681
16740	22.28919	12.65811	9.063257	11.56851
16820	19.63302	10.21394	7.593466	9.016513
16860	20.44112	11.22741	8.365477	9.860372
16940	18.51347	10.06909	8.62819	8.237215
16980	24.23378	13.9183	10.09491	13.09339
17020	18.60596	10.16053	8.911885	8.662505
17060	20.1539	10.53386	9.775851
17140	22.98311	13.17174	9.381013	11.46182
17200	18.99136	10.53695	8.016992
17220	19.36216	10.60864	8.663955
17260	18.03219	9.267529	8.02427
17300	19.53214	10.55267	8.238556	8.954028
17340	17.98296	9.341787	8.241129
17380	19.05931	10.45713	9.494682
17420	18.9044	9.750856	7.844664	8.05166
17460	22.7093	12.83998	10.01359	11.54962
17500	19.23053	9.57694	8.518228
17540	19.90339	10.64237	9.238947
17580	17.54902	9.531784	8.269486
17660	18.84883	10.13502	9.037986	8.215548
17700	18.45313	9.720306	8.248662
17740	18.22652	8.873974	7.568174
17780	19.30088	10.71989	8.186878	8.593598
17820	19.95975	11.16928	9.214905	10.05087
17860	19.01792	10.08968	8.773479	8.652773
17900	21.28571	12.0657	8.985592	10.22252
17980	20.01681	10.85327	8.121998	9.208839
18020	18.83811	9.278533	7.962111	8.180321
18060	18.42297	9.880362	8.655201
18100	17.5757	9.361062	7.982895
18140	21.93864	12.17328	8.743582	11.38124
18180	20.22361	11.00276	10.09612
18220	17.90391	8.380045	7.017596
18260	18.55659	9.66342	7.424694
18300	19.31394	11.57689	10.7584
18380	17.25256	8.835827	7.79369
18420	17.69624	9.01713	8.018841
18460	18.48766	8.996973	7.620653
18500	18.97598	9.625048	8.307473
18580	20.24297	11.61911	9.468379	9.620661
18620	18.48434	9.726724	8.304016
18660	18.15306	8.921929	7.776295
18700	18.60111	10.13034	9.251467	8.287025
18740	21.32331	11.85158	11.35556
18780	18.3987	10.20638	9.529519
18820	18.85919	9.402139	7.943459
18860	16.30801	8.871623	7.587647
18880	19.23773	10.70831	9.088758	9.373564
18900	18.20713	9.274047	8.208177
18980	19.32733	9.89292	8.603887
19000	17.8731	8.4807	7.330428
19060	19.90913	10.61744	9.003798	7.751045
19100	22.57585	13.16515	9.420077	12.66166
19140	19.6842	10.26811	8.23715	8.647695
19180	19.71956	10.33621	9.049676	7.752765
19220	18.41353	9.31279	7.406992
19260
19300	19.80446	10.43034	9.351887	8.415825
19340	20.48005	11.16581	8.414119	9.644393
19380	21.17082	11.36221	9.141831	10.43635
19420	17.72152	8.71036	7.568682
19460	19.97519	10.73573	8.691294	8.39976
19500	19.82665	10.75381	9.531998	8.524169
19540	18.72164	9.217387	7.757061
19580	18.64219	9.119631	7.806109
19620	16.27933	8.7484	7.608887
19660	20.97079	11.17835	9.494877	9.488048
19700	17.38184	9.046561	7.894577
19740	21.85083	12.23204	8.996339	11.81144
19760	18.93212	10.22803	9.054078
19780	19.97177	11.17586	8.367866	10.43708
19820	22.99912	13.26139	10.30448	12.26458
19860	17.17788	8.944481	7.669253
19940	18.94628	9.550986	8.317719
19980	17.4422	9.414929	8.082346
20020	18.91702	10.21075	7.789061	8.381602
20060	17.96381	9.20589	7.767321
20100	19.6616	10.07498	8.765827	8.590072
20140	18.54289	9.69659	7.677203
20180	20.54915	11.13204	10.50972
20220	19.12454	10.0339	8.531497	8.278428
20260	20.04558	11.61808	9.445959	9.129347
20300	18.07046	10.2123	8.895259
20340	18.29874	9.943161	8.978649
20380	19.01931	9.493531	8.209368
20420	16.83111	8.853477	7.864108
20460	17.7797	9.050664	7.711859
20500	21.71667	12.35314	10.20957	10.22434
20540	18.0399	9.2594	8.077184
20580	16.51047	8.491714	7.277576
20660	18.33445	9.087715	7.883094
20700	19.6087	9.772416	8.785429	8.432941
20740	19.16389	10.18796	8.26453	8.664924
20780	17.10704	9.027061	8.041977
20820	18.06289	9.07582	7.776604
20900	18.0183	9.925062	8.681776
20940	19.63208	10.8785	9.62872	8.284757
20980	18.60054	10.05685	8.853448
21020	18.11337	9.176125	6.948485
21060	19.44016	10.11455	7.793256	8.344267
21120	17.3728	9.318192	8.334192
21140	19.91727	10.55977	9.299943	9.243969
21180	17.18533	8.573218	7.56939
21220	17.97676	10.04112	8.15235
21260	17.26372	9.26512	8.195182
21300	18.29087	9.392017	8.292236	7.886081
21340	19.96754	10.94332	9.159457	9.975483
21380	18.56751	10.02536	8.717591
21420	18.67415	10.12483	8.645372
21460	18.13269	9.285994	7.933493
21500	19.47408	10.51468	9.429886	9.105536
21540	18.18054	9.678783	8.488434
21580	18.15155	9.620581	8.472122
21660	19.37474	11.52463	10.58975	9.28656
21700	18.39506	10.96019	9.768829
21740	17.78089	9.683501	8.463075
21780	21.48373	12.17551	9.925152	9.509481
21840	17.23715	8.504644	7.393177
21900	18.82177	9.303097	8.137638
21980	16.78923	8.747389	7.419297
22020	19.16664	10.48372	8.35988	9.053335
22060	18.47892	9.404021	8.051561
22100	19.26865	8.972853	7.680658
22140	20.02459	11.78848	10.96406	8.583543
22180	19.56479	10.58725	8.863276	9.452972
22220	20.13358	11.37047	8.509823	9.688684
22260	18.74194	10.07149	8.560959
22280	17.77522	9.546061	8.727551
22300	18.84365	9.466866	8.241843
22340	16.92491	8.238042	6.884563
22380	19.18415	11.22063	10.40277	8.285261
22420	19.86927	10.63097	9.700949	9.490469
22500	19.86734	10.86526	8.843106	8.783549
22520	20.36217	11.38223	9.582861	8.178358
22540	18.91598	9.633512	8.320404	8.170186
22580	20.18932	10.63327	9.95757
22620	18.02134	9.148609	7.693966
22660	19.06436	10.30452	9.187412	9.221577
22700	17.64493	9.254831	7.912739
22780	17.7282	8.90851	7.565638
22800	19.24492	10.17959	7.551628
22820	18.84186	10.24299	9.011639
22860	17.95824	9.667555	8.763175
22900	19.9499	11.21083	8.425012	9.07303
23060	20.49923	10.99155	8.692209	9.698613
23140	18.6932	9.125894	7.677625
23180	18.36119	9.21738	7.506824
23240	17.04899	8.498555	7.141622
23300	18.42792	9.173245	7.913116
23340	17.89308	9.449297	7.993132
23380	19.14757	9.8451	8.611347
23420	20.87166	11.8488	10.60352	10.22318
23460	19.34513	10.1869	8.970377	7.795647
23500	18.44463	9.201005	8.001175
23540	19.3894	10.73923	8.792287	9.078864
23580	19.90932	10.20466	8.874201	8.7185
23620	17.92913	9.365272	8.07008
23660	18.33791	9.275581	8.003134
23700	18.61972	10.21239	9.135209
23780	18.29109	10.31765	8.409873
23820	17.4576	8.765397	7.444453
23860	20.16755	11.27687	10.37892
23900	19.52736	9.514347	8.176558	7.787382
23940	18.958	10.70137	9.27157
23980	18.44348	9.363053	7.279039
24020	18.92126	10.07482	8.105535	8.200562
24060	17.38101	9.330743	7.630862
24100	17.72611	8.788518	7.773345
24140	19.68711	10.60668	9.25315	8.149891
24220	18.90479	10.26718	8.066578	8.069655
24260	18.65671	10.38149	7.557921	7.927324
24300	18.1122	9.762175	8.459826	8.274357
24340	21.36028	12.08903	9.426455	10.63297
24380	17.20414	8.968532	7.857805
24420	17.82066	10.20097	9.347635	7.452403
24460	17.29426	9.114899	7.715748
24500	17.50715	9.443375	8.000703	7.8144
24540	19.78236	10.73633	9.447484	8.750841
24580	20.46057	11.3897	8.970007	9.52369
24620	19.10476	9.374538	8.200193
24640	19.29239	9.54003	8.359758
24660	21.06511	11.50789	9.459097	10.32879
24700	18.65391	9.114126	7.668493
24740	18.73422	10.37891	9.061232
24780	18.31718	9.710207	8.578152	8.491876
24820	19.33066	9.622913	8.601022
24860	21.3538	11.61043	9.04236	10.2102
24900	18.02498	9.466243	7.62715
24940	18.66247	9.588516	7.763672
24980	17.05546	8.868965	8.035981
25060	20.60246	12.12776	9.824761	9.489032
25100	18.19476	10.69068	9.573332
25180	20.37786	10.68483	8.713344	8.852379
25200	17.37448	9.432405	7.147185
25220	18.57254	9.771629	8.666076	7.86902
25260	18.98226	10.16712	8.958398	8.304495
25300	18.86324	9.816835	7.639781
25420	20.53633	11.10096	8.883258	10.16007
25460	18.03202	9.438235	7.544407
25540	21.11979	11.50253	9.390022	11.16688
25580	17.88294	9.4728	8.041883
25620	19.32343	10.79561	8.346096	8.268989
25700	16.6352	8.550883	7.11516
25720	16.64124	8.011544	6.963056
25740	17.81524	9.879379	7.984474
25760	17.79631	9.139641	7.782734
25780	17.81414	8.838964	7.781714
25820	17.04107	9.148174	8.265701
25840	17.96948	10.46186	8.439376
25860	21.62903	12.02879	9.806975	9.334062
25880	18.89026	9.250192	7.761103
25900
25940	19.14336	10.49497	8.737621	8.87989
25980	18.37748	9.668429	7.902973	7.795235
26020	18.55882	10.54412	9.62949
26090	19.40212	10.06893	8.915399
26140	20.69834	11.9983	11.2631	7.946264
26220	18.57404	9.108221	8.080425
26300	18.32349	9.426719	8.351112	7.785305
26340	17.49998	9.669598	8.204521
26380	20.64146	11.81816	9.868968	8.843904
26420	23.09292	13.56518	10.10248	12.66497
26460	18.82205	9.104991	7.776215
26500	18.58637	9.067137	7.787527
26540	18.57442	9.109568	7.798515
26580	21.51863	12.33872	9.469358	9.240967
26620	20.08024	10.85321	9.004472	9.759501
26660	18.51086	9.634145	7.696952
26700	17.00425	8.829494	7.618116
26740	18.44035	9.921906	8.436404
26780	17.98912	8.99052	7.626091
26820	18.57311	10.42507	8.178024	8.291797
26860	21.68132	12.25036	11.64456
26900	22.3757	12.58164	8.875926	11.45012
26940	17.7833	9.16099	8.073502
26960	18.49281	9.159781	7.819986
26980	19.21883	10.24494	8.092103	8.707317
27020	17.41384	9.33486	7.623833
27060	18.93491	9.705039	8.352936	8.174421
27100	19.33634	9.85755	8.789052	8.474703
27140	20.34277	11.59429	8.554639	9.950418
27160	17.5013	8.284894	7.162789
27180	18.98818	10.1205	7.881262	8.450626
27220	17.50666	9.209105	7.35091
27260	21.43938	12.41159	9.60028	10.89438
27300	19.58052	10.26091	8.386984
27340	18.12165	9.781487	8.477383	8.536015
27380	18.03019	9.244671	7.823067
27420	17.73587	9.258003	7.891743
27460	20.26013	11.09949	9.988814
27500	19.58354	9.915368	8.781596	8.502485
27540	20.67896	11.42317	9.867034
27600	19.19039	9.514999	8.145209
27620	19.65042	10.59695	7.692273	8.582232
27700	18.02521	9.502693	8.160296
27740	19.22312	9.888671	7.734103	8.567697
27780	19.61246	9.970768	8.740149	8.220942
27860	18.99761	10.0633	7.945418	8.1792
27900	19.70492	10.70873	8.634617	8.545587
27920	17.62877	9.019081	7.673962
27940
28020	19.81401	10.68598	8.926349	9.352187
28060	17.85447	10.09263	8.9619
28100	20.01548	9.783448	8.667628	7.973845
28140	22.12626	12.89919	8.994918	11.44588
28180
28260	18.21756	9.862704	7.802592
28300	18.02743	9.21723	8.229306
28340	18.77442	9.346832	8.024503
28380	18.18156	9.186779	7.768996
28420	18.24398	10.43024	8.454681	8.983565
28500	17.40014	8.960652	7.869967
28540
28580	19.51286	11.70761	10.54474
28620	19.13346	11.00272	9.230195
28660	19.44238	10.53603	8.098608	9.318657
28700	21.10054	11.80569	9.601303	9.066701
28740	19.23701	9.902993	8.75313	8.391857
28780	19.12132	10.63264	8.960936
28820	18.13202	9.508366	8.255277
28860	17.4358	8.690333	6.572081
28900	17.32928	10.43577	9.408
28940	21.66364	12.43328	9.090612	10.28545
29020	19.02931	9.382592	7.93054	8.29355
29060	18.22219	9.297847	8.388988
29100	18.67529	9.95015	8.058384	8.504107
29180	20.51385	11.84063	9.11594	9.757594
29200	20.0955	10.67157	8.080573	8.889584
29260	17.34239	9.767688	8.690301
29300	18.53984	9.435586	8.357867
29340	20.99038	12.37889	10.38264	9.70235
29380	18.25813	9.701716	8.655814
29420	18.30689	10.49443	9.523068	8.162231
29460	20.97539	11.6122	10.35246	9.650335
29500	16.87647	8.87768	7.566001
29540	21.31014	11.11926	9.837088	9.819181
29620	20.70436	11.1956	8.7335	9.807252
29660	17.5674	9.26537	8.248964
29700	17.48675	10.37788	9.515006	8.56274
29740	19.32345	10.31801	8.92733	8.492081
29780	17.28591	8.982734	7.721604
29820	20.7116	12.13516	10.94082	11.35603
29860	18.62337	10.36039	8.52984
29900	17.81291	9.227616	8.117968
29940	18.80702	10.02455	8.74266	8.041735
29980	18.10789	8.831498	7.650252
30020	18.37553	9.81391	7.978291	8.151334
30060	17.98406	9.167317	7.848157
30140	19.84584	9.852154	8.529884	8.104402
30220	17.47311	9.669436	8.458703
30260	18.19573	8.906342	7.702398
30280	18.08655	8.863937	7.712846
30300	17.09648	9.460573	7.573634	7.458186
30340	17.92359	9.556025	8.214798	8.128881
30380	18.2704	8.955745	7.635575
30420	17.69608	9.647673	7.716113
30460	20.7355	11.23847	8.180859	9.94242
30580	16.94318	9.015485	7.761528
30620	19.52593	10.05699	8.705998	8.408271
30660	18.30026	9.032077	7.591711
30700	19.64021	11.07572	9.260639	9.435881
30780	20.43562	11.50257	8.626509	10.2109
30820	17.8569	9.015444	7.911605
30860	17.88402	9.734074	7.801023	7.933797
30880	17.97189	8.790233	7.873881
30900	19.25548	9.646884	8.273061
30940	18.93876	9.931124	7.724743
30980	20.65106	11.94595	9.810223	8.920122
31020	19.19597	10.34812	9.176071	7.934514
31060	15.75613	7.1272	5.954272
31080	24.59904	13.47404	11.85458	13.43365
31140	22.46929	12.64754	8.960742	10.848
31180	18.88932	10.4667	8.118299	9.067278
31220	17.34392	8.767176	7.752941
31260	18.5649	9.821909	8.658707
31300	19.67578	10.56124	9.064763
31340	19.58021	10.10692	7.819679	8.905716
31380	17.98337	8.862688	7.355958
31420	20.90346	11.92359	9.402975	8.951181
31460	19.11016	10.33496	9.12601	8.125039
31500	20.87334	11.55551	11.00451
31540	21.0834	11.73804	8.947986	10.35536
31580	17.73802	8.858259	7.577777
31620	17.79804	9.444855	8.464287
31660	17.2469	9.069007	7.925774
31680	18.37249	9.478858	8.34292
31700	19.984	10.50766	9.435898	9.908475
31740	19.96007	11.79041	10.12938	7.726654
31820	18.92099	9.859229	8.39497
31860	18.89843	9.980561	7.946091	8.159375
31900	19.43474	9.867117	8.605505	8.351847
31930	21.64906	12.22096	11.81688
31940	18.45455	9.85821	7.85042
31980	18.70532	9.346867	8.136443
32000	18.12803	9.183413	8.274385
32020	18.70698	9.246807	7.926569
32100	19.36899	10.79002	9.849665
32140	17.88087	9.261718	7.974813
32180	17.68817	9.075233	7.73471
32220	19.56087	10.82267	9.506424
32260	18.12529	9.601075	8.309579
32280	17.74178	8.637469	7.215528
32300
32340	17.36218	8.785708	7.395892
32380	19.60685	10.41278	8.370916
32460	18.00602	8.886802	7.504938
32500	20.2054	10.93542	10.38431
32540	18.70139	10.04311	8.852163
32580	19.72488	11.00555	9.884736	9.347752
32620	17.89622	9.526346	7.648874
32660	17.86421	8.611377	7.348502
32700	18.16347	9.577821	8.07754
32740	19.39145	9.574982	8.383149
32780	18.29334	10.59013	9.570084	8.722906
32820	21.55406	12.28778	8.873855	10.98343
32860	18.24459	9.313738	8.058559
32900	19.58921	10.7414	9.581904	8.653646
32940	18.67367	10.25216	8.139938
32980	18.581	9.643637	8.558582
33020	17.66026	8.71122	7.280931
33060	17.72795	9.096733	7.747516
33100	22.5627	12.72511	10.87592	12.40444
33140	20.04517	10.60736	9.456491	8.101678
33180	17.00041	7.97622	6.841659
33220	18.57962	9.824937	8.955601	8.067149
33260	18.41417	10.36987	8.77883	9.0011
33300	18.14837	9.227658	7.476079
33340	21.85538	12.01781	9.473416	11.25035
33420	17.5406	9.142425	8.009879
33460	23.10762	13.14373	9.200144	12.11188
33500	18.27705	9.894601	7.423627
33540	17.66103	9.684155	8.552106	8.261785
33580	17.17472	8.963744	6.892344
33620	18.89503	10.6012	9.691495
33660	20.70447	11.92935	10.85472	9.523471
33700	20.30243	10.975	9.727602	9.609452
33740	19.16998	10.6535	8.752462	8.639057
33780	21.58375	12.20092	11.49291	8.305978
33860	19.92697	11.11276	8.523025	9.561349
33940	17.64562	9.024362	7.623093
33980	18.82871	10.60578	9.448691
34020	19.61894	10.85592	9.847214
34060	21.26838	11.78391	10.59696	8.363342
34100	19.6219	10.52608	8.758325	8.043343
34140	16.68211	9.060398	7.869561
34180	17.47876	9.884315	8.534861
34220	17.60891	8.879613	7.550806
34260	17.55243	9.042356	8.200914
34300	17.43065	9.215046	8.02211
34340	18.7255	9.37925	8.16321
34380	18.08825	9.039852	7.896957
34420	20.48138	11.89298	11.36266
34460	18.11477	8.897208	6.574265
34500	17.88907	9.037976	7.899019
34540	18.56986	8.944758	7.701961
34580	18.86119	10.45093	9.118285	8.645059
34620	19.31838	9.681296	8.427802	8.101678
34660	17.67045	8.790414	7.515045
34700	20.08404	10.75765	9.956346
34740	19.85699	10.61218	9.380069	8.459776
34780	19.16434	10.64181	9.498817
34820	20.36682	11.42904	9.476437	9.399223
34860	18.34475	9.75284	8.369108
34900	18.92666	9.333117	8.232856	8.807472
34940	20.08621	10.96387	10.08481	9.559306
34980	21.62273	12.38518	8.563366	11.18341
35020	17.9116	9.656108	7.88641
35060	18.4446	9.889612	8.764668
35100	18.64051	10.15248	7.779622	8.271548
35140	18.35239	9.145858	7.885104
35220	18.60933	9.161466	7.89561
35260	20.07316	10.57007	9.675433
35300	20.63348	11.12103	10.12362	10.5445
35380	22.2121	13.19842	9.942292	11.193
35420	19.26068	9.66528	8.385089
35440	18.8897	10.40287	9.257131
35460	18.03083	8.742537	7.732738
35500	18.23669	9.218493	7.859042
35580	17.81875	9.017218	7.824081
35620	24.7964	14.10669	9.824272	13.95619
35660	19.19436	10.02738	8.993605	8.537388
35700	17.03438	8.60745	7.536328
35740	17.94627	9.690328	7.170901
35820	19.14258	11.12112	9.0281
35840	21.22644	11.65119	9.7135	10.09469
35860	19.54731	9.909475	8.642196
35900	19.0634	9.401275	8.180862
35940	18.62388	9.255138	8.235784
35980	20.216	10.56898	9.447087	9.59356
36020	17.6146	9.21146	8.13357
36100	20.50803	10.78502	9.839235	8.851377
36140	19.68069	10.43952	9.242236	8.316055
36220	18.42072	10.31953	9.354515	8.322394
36260	19.46263	11.03541	8.61738	9.7246
36300	18.84861	9.979143	8.544425
36340	18.40833	9.133276	7.866506
36380	18.94276	9.380655	8.27564
36420	21.0352	11.98311	9.01479	10.79911
36460	19.24804	9.317736	8.068964
36500	18.94023	10.26645	9.252759	8.93274
36540	21.02276	12.09992	8.719647	10.60212
36580	18.47202	9.058799	7.698068
36620	17.8126	9.940043	7.962322
36660	18.54483	9.733567	8.555246
36700	19.31394	10.48299	9.173957
36740	22.08107	12.22512	9.903976	11.4485
36780	18.92866	10.08371	9.168839	8.876823
36820	17.47724	8.722454	7.591549
36830	16.93217	9.208313	7.857656
36840	18.19803	9.10305	7.689465
36860	20.388	10.79743	8.284002
36900	19.22009	10.24364	8.403487
36940	18.04269	9.10653	7.767266
36980	20.9084	11.6011	9.756049	8.239329
37020	18.72817	9.19729	7.974051
37060	17.20447	8.840958	7.943292
37080	18.62765	9.194191	8.267612
37100	20.77176	11.21987	10.12467	10.45227
37120	18.06588	9.303973	8.111423
37140	20.73654	11.75477	9.430824
37220	15.81567	8.222424	6.98731
37260	19.74391	11.20665	10.1576
37300	18.21354	9.302604	7.889427
37340	20.73322	11.56269	10.40352	9.763306
37420	17.92133	9.996667	8.764478
37460	19.67385	11.10423	9.202935	8.75857
37500	18.41639	9.529557	8.339522
37540	17.74648	8.836335	7.649719
37580	17.91836	9.237821	7.782856
37620	19.32316	9.916744	7.984025	7.969012
37660	17.90334	9.051832	7.543154
37740	19.49918	10.40149	9.591108
37780	17.28018	9.308475	8.152779
37860	20.79787	11.67056	9.642791	9.466532
37900	21.40886	12.12398	9.416067	9.628063
37940	18.60349	8.970013	7.487981
37980	23.57595	13.23824	9.668732	12.61623
38060	21.91102	12.55235	10.81129	12.05069
38100	18.54499	9.376611	8.314872
38180	17.20499	9.08218	6.628733
38220	20.23778	11.44196	9.068449	7.952615
38240	19.00567	9.742355	8.660397
38260	17.84317	9.02095	7.521703
38300	23.07	13.32163	10.38478	11.53788
38340	19.28322	9.877451	8.657131	8.601534
38380	17.49361	9.444144	8.157791
38420	19.57728	10.40009	9.265941
38460	17.63134	9.549743	8.410608
38500	19.07677	9.277605	8.025759
38540	17.44584	9.685816	8.700751	7.72533
38580	21.72964	12.55076	11.18409
38620	18.63203	10.11178	8.722632
38700	19.34527	9.379184	7.989875
38740	18.20274	9.279615	7.908063
38780	17.30145	9.30822	8.087242
38820	17.71185	10.54552	9.42181
38840	18.56496	9.414708	8.328211
38860	19.7407	11.20943	8.983312	10.02411
38900	21.73649	12.59606	9.59696	11.51889
38920	18.29089	10.18315	9.058234
38940	20.38989	11.28399	9.360385	9.299998
39020	19.10048	9.412226	8.130425
39060	20.03651	10.06103	8.738876
39140	18.60298	10.43988	9.307617	8.344029
39220	17.78597	9.642231	8.528738
39260	15.88821	8.525547	7.364685
39300	21.51815	12.03575	9.025916	11.02838
39340	19.26811	10.60543	8.888538	9.397733
39380	19.11916	10.52322	9.367197	8.183677
39420	17.50256	9.411451	8.06661
39460	21.63099	11.34149	10.60782	8.147288
39500	18.85015	9.823594	7.724937
39540	19.40919	9.780884	8.822418	8.768107
39580	20.82012	11.38029	9.274152	10.71994
39660	18.79848	10.5067	8.044217	8.411611
39700	17.90586	8.924212	7.734901
39740	21.30789	11.07685	9.726794	9.50316
39780	18.06506	9.723622	8.486776
39820	18.6288	10.99641	9.954334	8.591002
39860	19.24541	9.694928	8.218811
39900	18.66978	10.58796	8.765405	9.869931
39940	17.54232	9.549548	7.747464
39980	19.83144	10.15099	9.04796
40060	21.92595	12.34691	8.648447	10.9103
40080	18.79917	9.678564	7.879277
40100	18.35513	9.688186	8.788516
40140	21.88493	12.69263	11.16922	11.61499
40180	18.23329	9.66549	8.221883
40220	20.28198	10.47516	7.752378	9.366746
40260	19.01195	10.25298	8.469187
40300	19.14898	9.540665	8.349848
40340	19.86098	10.63548	7.79784	9.063927
40380	21.28873	12.18328	9.138085	10.71188
40420	19.97455	10.64654	9.085766	9.377463
40460	18.45112	9.442626	8.318483
40540	20.13514	11.58546	10.54912
40580	19.18789	10.22086	8.416997	8.608496
40620	17.97212	9.129852	7.848052
40660	20.41337	11.20226	10.38984	8.01235
40700	18.91991	11.24994	10.35119
40740	17.98358	9.705549	8.397043
40780	18.6384	10.02927	8.005486
40820	18.00337	9.39986	8.128096
40860	17.7437	8.936222	7.732484
40900	21.52792	11.92348	9.425675	11.44205
40940	16.30184	8.381595	7.171275
40980	19.51655	10.1429	8.981162	8.890962
41060	19.70678	10.62386	8.548555	8.868413
41100	17.63183	9.852688	8.847292	8.03948
41140	19.01455	10.24782	7.499174	8.219057
41180	22.91658	13.3504	9.435881	11.70067
41220	17.36413	9.027075	8.018601
41400	19.61212	9.471617	8.258121
41420	20.35359	11.24962	9.48794	9.311632
41460	18.25872	9.776959	7.608532
41500	19.31042	10.72896	9.49953	9.745781
41540	21.32582	11.82867	9.055691	9.404344
41620	21.32339	11.46353	9.726841	10.85925
41660	17.74296	9.722701	7.893844	8.117014
41700	21.59812	12.41585	9.028876	11.09612
41740	22.66507	12.14748	11.13738	11.98935
41760	16.98878	9.517732	8.457959
41780	18.56783	9.566368	8.615244
41820	18.02521	9.059302	8.136421
41860	23.05438	12.5991	9.94776	12.59388
41940	21.7583	11.50902	9.78056	11.81693
42020	19.59826	10.56309	9.341763	9.255792
42100	20.61743	9.996291	8.85122	9.184201
42140	18.57476	9.944291	8.78819	8.72095
42200	20.91241	11.55317	10.52087	9.840121
42220	20.19923	10.54448	9.34078	9.898224
42300	17.12747	9.012092	7.880689
42340	20.29549	11.5369	9.238078	9.365034
42380	18.87134	9.383492	8.124819
42420	17.85608	9.71021	7.352845
42460	20.22384	11.16704	10.18931
42540	20.59203	11.02463	8.742851	9.811263
42620	18.20318	9.60986	8.415057
42660	22.10631	12.66662	10.63117	12.20618
42680	18.82764	9.903448	8.848081	8.331586
42700	19.13842	9.941216	8.854809	7.487734
42740	17.91238	9.259932	7.954497
42780	20.13226	10.56123	9.97731
42820	18.58799	9.822158	8.469574
42860	18.88747	9.376914	8.264507
42900	18.00785	8.868594	7.812072
42940	18.27333	9.307666	8.458507
42980	18.82002	9.334133	7.989033
43020	18.14758	9.509438	7.740863
43060	18.05363	9.347535	8.255166
43100	19.62616	10.59738	9.393476	8.504107
43140	19.4001	9.58656	8.629742
43180	18.39567	8.957181	7.592782
43220	17.70431	9.047512	8.16543
43260	17.63096	9.17609	7.847994
43300	18.75449	9.872313	8.495906	8.013012
43320	19.38701	11.019	9.937365
43340	20.3639	11.65106	9.011828	9.837935
43380	18.80464	9.278225	7.943935
43420	18.48847	10.47228	9.270448	8.114325
43460	18.99248	9.964421	8.713217
43500	17.41859	8.981406	7.78207
43580	19.88129	11.58521	8.702204	8.751316
43620	18.9793	10.52345	7.642119	9.434683
43660	17.03378	9.277004	8.309415
43700	19.87711	10.57171	9.752991
43740	19.89076	9.704757	8.399152
43760	18.18746	10.05629	9.141854
43780	20.14148	10.64741	8.638266	9.335298
43900	20.28117	10.73791	8.992816	9.215129
43940	16.29568	8.20431	6.968493
43980	17.48414	9.117036	7.662428
44020	17.02793	8.945519	7.705482
44060	19.07296	10.97533	8.833875	9.727526
44100	19.87871	10.70567	8.729779	8.992558
44140	20.60409	11.03128	9.080435	9.893437
44180	20.28614	11.22232	8.209549	9.524055
44220	19.27115	9.641624	8.632888	8.194781
44260	17.00752	8.579736	7.613673
44300	19.55519	10.12694	8.827555	8.587651
44340	18.05455	9.212908	8.016869
44460	18.0343	9.747157	8.766657
44500	17.3992	9.203135	8.217981
44540	17.45236	9.217797	8.11415
44580	18.85725	9.439751	8.141072
44620	18.24039	9.482742	8.263612
44660	18.09558	9.328844	8.164474
44700	21.2265	11.375	10.21441	9.851721
44740	17.49014	9.254283	8.483594
44780	18.57238	9.428213	8.243844
44860	18.0309	9.507205	8.087246
44900	18.3026	8.781959	7.465499
44920	16.72036	9.117359	8.140016
44940	18.29908	9.486416	8.371251	7.957877
44980	19.04953	9.423901	8.113362
45000	18.31349	9.919943	8.964971
45020	17.02777	8.922814	7.997607
45060	20.53165	11.33001	9.008958	10.12979
45140	17.99571	9.197206	8.054109
45180	18.93286	10.04239	8.294435
45220	19.50945	11.00571	8.611552	9.397567
45300	22.8542	12.824	10.25452	11.56037
45340	17.61292	8.999793	7.989612
45380	19.82958	10.59266	9.601938
45460	21.68888	12.41025	10.40836	8.557183
45500	19.77725	11.13513	8.801782	8.350666
45520	16.26886	9.08286	7.907975
45540	18.99204	9.412482	8.369537	7.102499
45580	17.79928	8.683343	7.484638
45620	18.18499	9.32688	8.124817
45660	19.49345	9.95575	8.771611
45700	17.38155	8.782905	7.590805
45740	17.8118	8.555794	7.274943
45780	21.23475	11.68807	9.345265	10.14964
45820	20.07262	11.17455	8.166077	8.982184
45860	20.11285	9.872073	8.950383
45900	18.7308	10.21272	7.881964
45940	20.57608	10.73077	9.604589	10.00798
45980	18.48591	9.514367	8.312099
46020	19.01324	9.601471	8.488008
46060	19.71321	11.22181	10.18306	10.27757
46100	18.85829	10.12265	8.081678
46140	21.48197	12.29342	8.998626	10.58393
46180	18.81182	10.256	8.243302
46220	20.00591	10.74839	8.455215	8.941284
46300	18.5955	10.51485	8.467603
46340	19.3972	10.3029	9.047524	8.915298
46380	19.12256	10.49174	9.273676
46460	18.27913	9.42354	7.410374
46500	18.58549	8.728577	7.35576
46540	19.62047	10.54695	8.694069	9.059518
46620	16.81643	8.889892	7.525423
46660	18.96297	10.34542	7.82497	8.200837
46700	20.89961	10.61566	9.425112	9.512886
46740	18.409	9.212264	8.094772
46780	18.45093	8.879066	7.338743
46820	16.3286	8.091619	6.844036
46860	17.78509	9.760596	8.686643
46900	18.1908	9.908358	8.8106
46980	18.89929	10.60409	8.72289
47020	19.07595	10.66846	8.724465	8.079927
47080	17.54474	8.826463	6.95264
47180	19.0398	9.75979	8.482114
47220	19.13717	9.688704	8.571167	8.46168
47240	17.51013	9.179625	8.045348
47260	21.52406	12.29429	8.60393	11.16253
47300	19.61155	11.17411	9.8975	9.275285
47340	18.63062	9.061842	7.588075
47380	19.40356	10.61152	8.499292	8.900958
47420	18.06665	9.70425	7.649337
47460	18.0202	10.21231	8.292076	7.515345
47540	18.89893	9.250056	7.743279
47580	19.02844	10.13365	7.870546	8.572249
47620	18.61233	9.481856	8.255372
47660	18.25261	9.065683	7.680799
47700	19.33197	9.830335	8.509039
47780	18.15092	8.993957	7.612363
47820	18.73583	9.903125	8.576999
47900	23.11348	13.17255	9.205523	12.78496
47920	18.23595	8.605949	7.389093
47940	19.33229	10.42146	7.839424	8.841593
47980	17.07592	8.838882	7.36186
48020	18.89937	9.606339	8.368243
48060	18.61973	9.962969	8.714576	8.414939
48100	18.60382	8.817512	7.482197
48140	19.67022	10.77605	9.459675	8.60043
48180	18.04613	9.493648	7.673409
48220	17.57291	9.531944	8.42142
48260	22.09796	12.61119	11.00598	8.169053
48300	18.22297	10.12934	8.254668	8.07278
48460	17.9985	9.22846	7.871484
48540	21.6853	12.31014	10.58118	8.41958
48580	19.12205	9.535858	8.399776
48620	20.90253	11.85749	8.785377	10.05492
48660	18.9326	10.68602	8.448486	8.543835
48700	18.71081	9.608336	8.547836	8.156223
48780	17.58361	9.392499	8.037871
48820	18.37109	9.53288	8.11118
48900	19.97669	11.13306	9.264353	9.07475
48940	18.55077	8.934262	7.695336
48980	18.63971	9.521909	8.362139
49020	17.64893	8.328556	7.353371	8.39841
49080	18.51744	10.1492	9.212898
49100	18.40621	9.28158	7.91747
49180	21.52867	12.13899	9.57269	10.09163
49220	19.51795	10.42879	9.241434
49260	17.55347	9.483901	8.420524
49300	20.73901	10.6241	9.530262
49340	21.62545	11.42766	9.616497	10.32272
49380	17.43742	9.053441	7.765073
49420	18.03096	10.48425	9.267277	8.77137
49460	16.90978	8.568686	7.039814
49620	21.71973	12.11732	11.35993	9.540867
49660	21.10949	11.42034	9.074703	9.798016
49700	18.78781	10.05617	8.232405	8.360071
49740	18.23871	10.0475	8.83843	8.41516
49780	18.79485	9.429703	8.283764
49820	16.63406	9.695928	9.036737
0	24.60681	15.9716	7.326616
10100	16.92322	9.451364	7.932496
10140	16.22414	8.918967	7.901035
10180	18.26699	10.14214	8.020303	8.66112
10220	17.82764	9.545258	8.262264
10300	19.35338	9.249584	8.024389
10420	21.03358	10.93708	9.177465	10.26785
10460	17.97596	9.057865	7.900064
10500	19.70051	10.68783	7.645686	8.486115
10540	18.39224	9.918936	8.610364	8.090709
10580	20.60534	11.36032	8.508878	10.60252
10620	18.41217	8.817645	7.627147
10660	17.58888	9.137047	7.896617
10700	18.13088	9.491025	8.356647
10740	20.54666	11.23378	8.696585	10.52795
10780	19.03787	10.52375	8.494568	8.575651
10820	17.36985	8.942228	7.821668
10860	16.69001	8.844995	7.726139
10900	21.72344	11.65619	9.079468	10.31593
10940	18.00266	8.867607	7.653608
10980	19.0543	10.16358	9.122123
11020	19.75724	9.823545	8.504565	8.362176
11060	16.13187	8.250056	6.97304
11100	19.25817	11.17022	8.319354	9.208339
11140	18.34901	9.406157	7.289976
11180	18.07881	9.63728	8.281168	8.41958
11220	18.47933	8.89688	7.714845
11380	18.04695	10.64098	10.19402
11420	17.87809	8.873512	7.843779
11460	20.03238	10.26274	9.294104	9.840654
11500	18.42629	9.58789	8.577793	8.272315
11540	19.79459	10.61939	8.503662	9.188095
11580	17.53086	8.145544	7.019693
11620	18.2133	10.09877	9.548696
11660	16.82011	8.539395	7.506353
11680	16.86112	8.65999	7.30112
11700	20.36812	10.91333	8.28538	9.547241
11740	18.81666	9.274364	8.312112
11780	19.51355	10.21279	9.045809
11820	17.40308	9.242237	7.953166
11860	16.77138	8.202593	6.83076
11900	17.90099	8.824791	7.584499
11940	18.88908	9.685316	8.368419
11980	18.36721	9.529222	8.323686
12020	19.40685	10.21186	7.46209	8.783855
12060	23.36469	13.58631	9.02386	12.54341
12100	19.44737	9.865798	8.989863	9.519515
12140	18.44461	9.326224	8.244951
12180	18.56832	9.236712	7.940616
12220	17.99238	9.122453	8.102614	8.215277
12260	20.64408	11.34559	8.033539	9.815694
12300	18.27807	9.445036	8.173944
12380	17.8306	9.187063	7.866481
12420	20.96069	11.60531	8.92434	11.32656
12460	18.64764	9.540436	8.118653
12540	21.33312	11.81072	10.78315	10.41283
12580	22.44941	12.53719	9.35978	11.87771
12620	16.89706	9.92245	8.639374	8.580919
12660	17.9276	9.203804	7.952818
12680	17.97004	9.270397	8.659645
12700	18.81539	10.13655	8.939848	9.082394
12740	17.48198	8.706024	7.427229
12780	17.06817	8.551982	7.465287
12820	17.64561	9.269945	7.739511
12860	18.65104	9.145308	7.894837
12900	19.89096	10.84149	10.03666
12940	21.51948	12.54105	8.959702	10.6078
12980	18.93295	9.665404	8.527607	8.504107
13020	19.81303	10.57662	9.455791	7.972466
13060	17.97056	10.29405	9.580605
13100	17.37076	9.153828	8.133273
13140	20.80893	12.17602	9.77857	9.764398
13180	18.5672	9.451057	8.185385
13220	18.7676	9.611455	7.747688	8.272315
13260	18.1149	8.907588	7.677608
13300	17.25633	9.15649	8.132703
13340	17.90668	8.770837	7.681429
13380	17.84183	10.37377	8.971992	9.028818
13420	17.08055	8.805115	7.710464
13460	17.00566	9.570493	8.519725	8.766238
13500	17.36638	8.580404	7.375243
13540	17.28471	8.189382	6.928761
13620	17.18084	9.123924	7.536824
13660	17.36428	8.664907	7.551992
13700	18.43689	10.48617	8.718066
13720	16.27425	7.650953	6.703825
13740	18.51685	10.31727	7.754719	8.91355
13780	19.4856	10.27718	8.276973	9.044049
13820	22.08638	12.91101	10.06278	10.91247
13900	20.12469	11.14387	8.777902	8.454253
13940	17.34558	9.57099	8.278106
13980	19.77518	10.42217	8.339346	8.599326
14010	19.21434	10.16212	8.216839	9.122273
14020	18.99174	9.580323	7.660398	8.668883
14100	20.53925	11.13688	9.712024	8.051341
14140	18.10046	9.169452	7.39076
14180	18.0103	9.473201	8.19815
14220	18.33773	9.558966	8.240901
14260	20.14445	11.48095	8.411592	10.1579
14340	17.28921	9.108594	8.103584
14380	17.58739	8.417594	7.407421
14420	18.46379	10.39754	9.307501
14460	22.4924	12.48988	9.439765	12.66155
14500	19.00632	10.09237	9.137866	9.812961
14540	18.49586	9.603381	6.98024	8.565793
14580	17.20245	9.301793	7.95965
14620	18.42662	9.313626	8.124158
14660	18.49995	9.944589	8.240649
14700	18.19916	9.490108	7.794993
14720	16.69077	8.228205	7.245881
14740	18.38473	9.708673	8.71757	9.109082
14780	17.48077	9.051647	7.911973
14820	17.55726	8.164849	7.361955
14860	20.9432	10.97845	9.924184	11.32047
15020	16.58973	8.579764	7.506932
15060	15.49722	8.192292	7.282089
15100	16.53745	8.884925	8.044588
15180	18.88019	10.16135	9.171412	8.932873
15220	17.06436	8.926095	7.821679
15260	18.50139	10.05152	7.845462	8.140316
15340	18.03282	8.775887	7.539269
15380	20.95549	11.54619	9.650882	10.71976
15420	17.74718	10.22779	8.407023
15460	18.89585	9.74064	7.653818
15500	18.83724	9.567229	8.64454	8.409163
15540	18.44292	9.981085	7.59596	9.245997
15580	15.99344	8.035147	6.987815
15620	17.65743	9.085656	7.33137
15660	18.50702	9.232525	7.86143
15680	18.26103	9.163122	8.04698	8.472614
15700	18.42098	9.112863	7.874571
15740	18.04328	9.105058	8.134131
15780	17.13184	8.664459	6.748537
15820	16.62949	7.854208	6.678234
15860	17.73733	9.056203	7.953825
15900	19.02508	9.808395	8.523044
15940	20.66462	10.48452	8.704562	9.514879
15980	20.16934	10.77481	9.909463	9.96119
16020	19.07327	10.07501	7.702748	8.138565
16060	19.1982	10.12562	8.140293	8.30499
16100	17.51415	9.493074	8.151998
16180	16.77585	8.198854	7.291312	7.975564
16220	18.06675	10.27098	9.718596	9.11493
16260	17.16667	9.595304	8.395945
16300	19.66481	10.71998	8.181379	9.471935
16340	18.18831	8.619117	7.35071
16380	18.7598	9.533645	8.892273
16460	17.63131	8.877526	7.63175
16500	18.12026	10.09408	9.259749
16540	19.24568	9.916033	8.566113	8.368462
16580	19.67206	10.54695	8.175108	9.122929
16620	20.20636	10.95566	8.743552	9.453208
16660	18.29129	9.405285	7.392474
16700	20.81008	11.91045	9.655029	10.2293
16740	22.30017	12.57115	9.003536	11.66461
16820	19.31088	9.910955	7.39233	9.14772
16860	20.10281	10.92162	8.076918	9.956697
16940	18.16075	9.890119	8.585544	8.54091
16980	24.19543	13.74364	9.89401	13.18341
17020	18.4075	10.05676	8.813587	8.736489
17060	20.2643	10.54261	9.973695
17140	22.61004	12.72349	8.802087	11.5363
17200	18.9948	10.2936	7.726022
17220	19.21659	10.5002	8.737614
17260	16.98932	8.6079	7.340017
17300	18.95072	10.13501	7.813569	9.110631
17340	17.84853	9.174859	8.022572
17380	17.12076	8.882279	7.742959
17420	18.81219	9.629617	7.526955	8.099554
17460	22.52178	12.50748	9.67062	11.60628
17500	18.77155	9.078787	7.851176
17540	19.34742	10.1334	8.780079
17580	17.07023	9.348198	8.307801
17660	18.70184	9.867873	8.502927	8.39638
17700	17.74714	9.224689	7.832476
[truncated: 1,649 more rows]
