# Supplementary material for: Does environmental policy affect scaling laws between population and pollution? Evidence from American metropolitan areas
Source: PLoS One. 2017 Aug 9;12(8):e0181407. doi: 10.1371/journal.pone.0181407 (PMC5549900; doi:10.1371/journal.pone.0181407)
Supplement: S1 Data — This zip file contains all of the raw data files used in this analysis. (ZIP) [file pone.0181407.s009.zip › S1_Data/Table_2_GDP_LAP_CO2_MSA.txt]

msa_code	Log_GED	Log_E_GED	Log_MD	Log_GDP
10100	18.00845	12.0997	5.366302
10140	16.97925	11.96487	6.362366
10180	18.8854	13.34703	5.620311	8.244596
10220	18.39822	13.401	4.80788
10300	19.80995	12.4693	5.55196
10420	21.32701	14.47698	6.347081	10.03368
10460	18.04752	11.87655	5.232704
10500	19.48564	13.73463	4.686913	8.380916
10540	19.17577	12.85795	6.922308	7.825645
10580	21.26277	14.81474	6.489124	10.36461
10620	18.72398	11.80371	5.272803
10660	18.31702	12.23822	5.082407
10700	18.92632	12.23615	6.261427
10740	20.7546	14.5809	5.928409	10.2787
10780	19.58866	14.24363	5.607464	8.179761
10820	17.91345	12.06191	5.05859
10860	17.39997	11.92965	5.600817
10900	22.12362	16.16523	5.431825	10.11703
10940	18.57451	11.77038	5.141119
10980	19.48261	13.01942	7.048989
11020	19.65226	12.88329	5.431501	8.125927
11060	17.36464	11.38884	5.102683
11100	19.93733	14.95226	5.457677	8.809863
11140	18.11717	11.64716	4.867124
11180	18.52325	12.72838	5.611777	7.92588
11220	19.06714	12.1099	5.872025
11380	17.81381	12.12652	6.731008
11420	18.542	12.19049	5.298261
11460	20.24945	13.89612	6.32454	9.743143
11500	19.23129	13.02128	6.485807	7.908755
11540	20.05077	13.95884	5.598812	8.940368
11580	18.53263	11.63126	4.970447
11620	18.5793	12.97571	6.377413
11660	17.52353	11.79156	5.119739
11700	20.71172	14.2332	5.982074	9.239122
11740	19.15406	12.22609	5.289301
11780	19.9793	13.50425	6.379879
11820	17.53	11.79386	6.00522
11860	17.29164	11.28757	4.487203
11900	18.25797	11.99948	5.212911
11940	19.19818	12.69088	6.402499
11980	18.66021	12.28986	5.738282
12020	19.68027	13.16728	5.284112	8.494334
12060	23.52801	16.96558	6.137825	12.29743
12100	19.99421	13.44724	6.403094	9.337766
12140	18.96287	12.44121	5.513364
12180	19.6359	12.17561	6.585689
12220	18.57818	12.87976	5.413812	7.811568
12260	20.91094	14.56843	5.647812	9.627668
12300	18.47912	12.93782	6.138389
12380	18.71547	12.40886	4.998992
12420	21.26282	15.22575	5.771557	10.90773
12460	18.12445	11.7624	5.260039
12540	21.08306	15.34176	7.132433	9.824931
12580	22.96664	16.08141	6.519439	11.59149
12620	18.19497	13.80293	6.179423	8.388906
12660	18.59795	12.21579	5.600924
12700	20.03271	14.32169	6.64902	9.012743
12740	17.66525	12.14607	5.051253
12780	17.9483	11.48956	5.452376
12820	18.14244	12.31655	5.302534
12860	19.17093	12.51566	5.783687
12900	20.19147	14.91372	6.219105
12940	21.93362	16.66096	5.776684	10.13269
12980	19.29727	13.16374	5.736176	8.42705
13020	20.28777	14.50365	6.628193	7.893199
13060	18.22343	12.46059	6.613109
13100	17.81542	11.93852	5.373651
13140	21.21847	15.63612	6.305204	9.355652
13180	19.29538	12.63162	5.637355
13220	19.53482	12.25838	6.031085	7.942007
13260	19.1053	12.54268	5.795259
13300	17.44461	11.3564	5.514438
13340	18.44704	11.78313	5.243047
13380	18.34191	13.47345	6.536344	8.618485
13420	17.5968	12.10179	5.181529
13460	17.74092	12.63601	6.678906	8.392083
13500	18.05362	11.94701	5.136786
13540	17.43869	11.69751	4.85074
13620	17.54099	11.92148	5.387912
13660	17.81109	11.59064	5.222129
13700	18.69944	12.64266	6.418746
13740	19.33344	14.1119	5.251965	8.44247
13780	20.36109	13.8091	6.590858	8.81537
13820	22.32789	16.40713	6.871479	10.66863
13900	20.58142	13.25449	7.414793	8.089789
13940	17.97513	12.46081	6.122771
13980	20.24413	13.89489	5.585135	8.373092
14020	19.47372	13.06887	5.058525	8.306719
14100	21.46663	14.69828	7.916078	7.821242
14140	18.95964	12.54092	5.175338
14180	18.9797	12.64665	6.138729
14220	19.16645	15.07907	3.985898
14260	20.25624	14.1987	6.127743	9.833387
14340	17.69622	11.38833	5.674407
14380	17.8399	11.30416	4.707104
14420	19.52038	15.13032	5.573757
14460	23.12928	16.4081	6.716646	12.41327
14500	19.38429	13.83567	6.039071	9.574011
14540	19.31691	12.61421	4.851422	8.218248
14580	18.07261	12.67702	5.576887
14620	18.59127	12.65955	5.220048
14660	18.81377	12.93243	5.523929
14700	18.65033	12.17603	5.506596
14740	18.84964	12.81626	5.885525	8.864464
14780	17.93679	11.5487	5.73689
14820	18.35461	11.50983	5.324108
14860	21.40075	14.83139	6.987443	11.07721
15020	17.27514	11.54325	5.240779
15060	16.30787	10.7991	5.635281
15100	17.72382	12.01193	5.06484
15180	19.22371	13.24818	6.409341	8.626407
15220	17.45967	11.548	5.496712
15260	18.73747	12.86397	5.709927	7.845808
15340	18.64168	11.67375	5.41753
15380	21.70394	15.56547	7.060512	10.54705
15420	18.23057	12.09569	6.442982
15460	19.23557	13.14676	4.957949
15500	18.89627	12.71162	5.798686	8.281218
15540	18.89865	13.56719	5.014263	9.007734
15580	16.39831	11.35382	4.481933
15620	18.26644	11.84006	5.154987
15660	18.94405	12.31653	5.482483
15700	18.99164	12.05064	5.437481
15740	18.53421	12.32204	5.971283
15780	17.65201	11.77081	4.698269
15820	17.44565	11.14779	4.665847
15860	17.78284	12.35037	4.848568
15900	19.42045	13.36516	5.799601
15940	20.74674	13.81023	5.922545	9.373818
15980	20.36063	14.34919	6.539156	9.650723
16020	19.39427	13.17013	5.149045	7.871693
16060	19.58923	12.73574	6.31496	8.006701
16100	18.60849	13.23396	5.994623
16180	17.6315	11.88914	4.695736	7.7012
16220	18.39737	12.85596	5.428948	8.034631
16260	17.40851	12.07222	5.426399
16300	20.40441	14.02186	5.921144	9.163249
16340	18.35181	11.79808	4.954031
16380	19.31467	11.71085	6.566407
16460	17.86081	12.03012	4.952209
16500	19.49888	14.77697	5.92141
16540	19.61378	12.79094	6.104892	7.962764
16580	19.979	13.53469	5.305891	8.831566
16620	20.81059	15.53074	5.002988	9.150697
16660	18.62007	12.3764	4.865958
16700	21.20131	15.5384	6.737457	9.835316
16740	22.33277	15.44306	6.351454	11.35884
16820	19.86033	13.76334	4.779646	8.785846
16860	20.57552	14.45535	5.522178	9.742615
16940	18.77013	13.34789	5.547181	7.975908
16980	24.29247	17.61346	6.535578	12.95892
17020	18.74204	12.84163	6.316617	8.475746
17060	20.37037	12.32443	8.013927
17140	23.19134	16.42885	6.476916	11.32066
17200	19.17898	12.11347	7.030349
17220	20.1221	15.06215	5.173314
17260	18.25106	11.46621	5.977158
17300	19.9561	15.40509	4.135028	8.657825
17340	17.89164	11.83409	5.563102
17380	18.47533	11.96399	6.253471
17420	19.30253	12.56	5.517004	7.967627
17460	22.85782	16.5743	6.424081	11.41467
17500	19.03251	11.69508	6.042585
17540	20.05086	13.09213	6.85548
17580	17.69916	11.47075	6.34018
17660	19.03244	12.98165	6.526677	7.915348
17700	18.68057	12.80191	5.979795
17740	18.44731	11.74031	5.163316
17780	19.5503	13.9973	5.263776	8.361241
17820	20.18898	14.62609	6.036495	9.87663
17860	19.54579	13.18095	6.369978	8.437717
17900	21.34077	15.00731	6.19088	10.04395
17980	19.915	13.51863	5.390877	9.050406
18020	19.03464	12.39852	5.236487	8.024207
18060	18.52934	12.52102	6.234628
18100	17.80485	11.85771	5.624633
18140	22.09841	15.32531	5.803671	11.26381
18180	20.1831	14.0463	7.008154
18220	18.16321	11.36545	4.658097
18260	18.76464	12.79573	4.921801
18300	17.44956	11.95828	6.265272
18380	17.40933	11.55166	5.148446
18420	17.90091	11.86418	5.508629
18460	18.61483	11.7914	5.226973
18500	19.58038	12.71638	7.013448
18580	20.56915	15.14198	6.251933	9.352708
18620	18.75559	12.28205	6.253878
18660	18.66392	11.87797	6.339553
18700	17.99047	12.13951	6.122856	8.038512
18740	21.6822	14.75626	8.934818
18820	19.0517	12.27846	5.397357
18860	15.79323	10.7774	4.813717
18880	18.83535	13.1479	6.00564	9.066932
18900	18.20577	12.18875	5.84169
18980	19.38898	12.26836	6.467037
19060	20.03479	12.69253	7.019216	7.632885
19100	22.6947	16.55008	6.160598	12.49064
19140	19.79255	13.70283	5.274259	8.445697
19180	20.06301	13.25255	6.689592	7.608375
19220	18.63097	12.11191	5.046593
19260	16.7423	13.05342
19300	19.69225	12.99437	6.735717	8.171882
19340	20.72265	14.30873	5.663906	9.454227
19380	21.43533	14.78532	6.064549	10.33143
19460	20.17535	13.469	6.38403	8.201935
19500	19.98265	13.21557	7.397568	8.343316
19540	18.91426	11.93135	5.315779
19580	18.90043	11.89133	5.484387
19620	16.54967	11.13021	5.493337
19660	20.82071	14.42803	6.055106	9.28832
19700	17.56914	11.88221	5.300754
19740	22.07376	15.82201	5.865317	11.65089
19760	18.40689	13.73747	4.639315
19780	20.17231	14.19047	5.578183	10.14038
19820	23.12056	16.77237	6.923924	12.18741
19860	18.44119	11.94378	5.893761
19940	19.17275	12.48409	5.544754
19980	17.62962	12.1977	5.330943
20020	19.05055	12.75393	5.43887	8.181161
20060	18.02004	12.05315	4.969754
20100	19.61122	13.14911	5.890307	8.39976
20140	18.47627	12.48771	4.986808
20180	20.52819	13.82409	7.511799
20220	19.31732	12.87839	5.925679	8.063063
20260	20.28683	14.68792	6.677893	8.977525
20300	18.84178	13.89582	5.914619
20340	18.49146	12.53948	6.519375
20380	18.84879	11.98257	5.648136
20420	17.24005	12.27963	4.990208
20460	17.7475	11.5682	5.008419
20500	21.78855	15.64847	6.893848	10.07568
20540	18.26562	11.92361	5.763873
20580	16.76264	10.98056	5.167494
20660	18.4953	12.27739	5.074018
20700	19.74706	12.95466	5.84578	8.244596
20740	19.34898	13.16928	5.6597	8.45553
20780	17.5258	12.50964	5.03716
20820	18.34424	12.05307	5.219923
20900	18.25899	12.01227	6.812253
20940	19.67408	13.25249	7.115314	8.156223
20980	18.65912	13.13035	5.58112
21020	18.20245	11.85645	4.494718
21060	19.41789	12.46259	5.451417	8.159375
21120	17.63002	11.74149	6.201895
21140	20.08128	13.59897	6.417878	9.046173
21220	17.84391	12.15436	6.03418
21260	17.4401	12.0966	5.682822
21300	18.7548	12.4133	6.103906	7.742836
21340	20.1089	14.23706	5.992843	9.883336
21380	18.41044	12.351	5.799826
21420	18.84534	12.77775	6.123507
21460	18.22955	12.84214	4.586632
21500	19.71848	13.57526	6.594983	8.956866
21540	18.41766	13.0974	5.283844
21580	18.34465	12.89132	5.411322
21660	18.85945	13.51625	7.596443	9.100637
21700	17.52468	12.86237	6.050077
21740	17.97181	12.01041	6.340483
21780	21.8166	16.25213	6.233943	9.408699
21900	19.29184	12.54768	5.701563
21980	17.03308	11.12398	5.740242
22020	20.60632	13.46949	7.298578	8.879751
22060	18.54215	12.45052	5.059237
22100	19.39562	11.74607	5.157596
22140	20.74523	15.87396	7.272024	8.190632
22180	19.63453	13.4332	6.181393	9.234643
22220	20.37847	14.52534	5.58897	9.388152
22260	18.80566	13.09581	5.506282
22280	18.01879	12.68115	5.785448
22300	19.06436	12.41103	5.588822
22340	17.1813	11.60167	4.373325
22380	19.84193	15.4597	6.274395	8.077137
22420	20.07945	14.07612	6.474608	9.468079
22500	20.26346	15.04346	5.251904	8.663369
22520	20.65669	14.53337	6.808833	7.974877
22540	19.12968	12.5845	5.640583	8.021256
22580	18.87308	11.87041	5.662728
22620	18.30478	11.99684	5.340388
22660	19.33518	13.96646	5.808224	9.119978
22700	17.92624	11.72405	5.801102
22780	17.91515	11.6813	5.151242
22800	19.24632	11.99503	5.822635
22820	19.32944	14.01695	5.77839
22860	17.00218	11.59202	4.679046
22900	20.04569	14.83693	4.760413	8.860925
23060	20.68778	14.05554	5.847505	9.598998
23140	19.05715	11.93022	5.27214
23180	18.57171	12.32077	4.892016
23240	17.05753	10.87904	4.84317
23300	18.69689	12.01257	5.295829
23340	18.04911	12.36808	5.139104
23380	19.27096	12.37716	6.221505
23420	20.55607	14.358	7.448881	10.02858
23460	19.43293	12.92633	6.340834	7.652071
23500	18.68365	12.75035	5.007793
23540	19.50284	13.94137	5.633591	8.854665
23580	20.01618	13.16113	6.136734	8.56274
23620	18.10522	11.79012	5.84315
23660	18.60019	12.38952	5.220985
23700	19.1732	14.41591	5.428014
23780	18.67112	13.60485	5.437816
23820	17.6846	11.95921	5.105129
23860	20.28573	14.64624	7.074025
23900	19.65974	12.33896	5.649945	7.588324
23940	19.24498	14.16217	5.757021
23980	18.56163	12.16714	4.702322
24020	19.51253	13.17572	6.63934	8.011024
24100	18.47386	11.65307	6.676371
24140	19.83352	13.60235	6.405025	8.006368
24220	19.75607	13.31601	5.948809	7.913887
24260	18.87551	13.06694	5.101628	7.721792
24300	18.41474	13.01259	5.64896	8.073092
24340	21.50842	14.60454	6.997173	10.51927
24380	17.33908	11.55908	5.436808
24420	17.29255	12.00811	6.227241	7.23634
24460	17.42097	11.53556	5.293686
24500	17.68315	12.36988	5.181266	7.647309
24540	20.28856	14.30773	7.926801	8.591372
24580	20.5695	14.48913	5.954196	9.383201
24620	19.25882	12.33415	5.875442
24660	21.16086	14.46956	6.743895	10.21921
24700	19.04283	11.87849	5.285204
24740	18.62901	13.34188	5.888505
24780	18.47902	12.61234	5.870026	8.373553
24820	19.67302	12.10428	6.258421
24860	21.43197	14.21286	6.733587	10.13002
24900	18.22998	12.01141	5.272638
24940	18.75047	12.29945	5.380714
24980	17.36189	11.88165	5.176723
25060	20.71503	14.48645	7.581139	9.262459
25100	18.38478	12.42339	7.867646
25180	20.52642	13.9028	5.867704	8.669399
25220	18.54016	12.80738	5.676262	7.521318
25260	19.14893	13.09664	5.901322	8.001355
25300	18.99773	12.41114	5.290577
25420	20.75249	14.25353	6.199701	10.02198
25460	17.79775	11.68038	4.70041
25540	21.38394	14.93871	6.488983	10.98555
25580	18.0695	12.58844	5.003066
25620	19.33832	13.81544	5.356962	8.094989
25700	17.01161	11.52463	4.814393
25720	16.87178	11.19796	4.592883
25740	17.91529	12.56472	5.255446
25760	18.16146	11.71916	5.69972
25780	17.84052	11.29988	5.437471
25820	17.31986	10.96208	6.585892
25860	21.59599	15.1386	6.461345	9.275003
25940	18.77234	13.10654	5.615556	8.677269
25980	19.04182	12.03871	6.03295	7.483244
26020	19.04627	13.83738	6.907417
26140	20.8414	15.16403	7.99936	7.686621
26220	18.40978	11.13542	5.611384
26300	18.3302	12.24872	5.522508	7.60589
26340	17.8408	11.77468	6.218849
26380	19.4899	13.85334	5.500032	8.647168
26420	23.2002	17.2484	6.664466	12.38163
26460	19.2054	12.13743	6.070188
26500	18.69895	11.77779	5.351822
26540	18.76823	12.10386	5.239676
26580	21.73411	14.43256	7.547499	9.066355
26620	20.19802	13.72386	6.35579	9.538132
26660	18.45166	12.08617	5.259917
26700	17.27823	11.10389	5.559247
26740	18.50545	12.60354	5.806479
26780	18.20008	12.03628	4.984423
26820	18.63242	12.57209	5.904203	8.105609
26860	21.74561	15.58378	8.038363
26900	22.55519	15.62062	6.045705	11.29249
26940	17.86827	11.45935	5.631852
26980	19.4345	12.89433	5.685249	8.553332
27020	17.51234	11.61927	5.248671
27060	19.54229	13.66642	5.74303	8.024207
27100	19.5238	13.07647	5.819017	8.376551
27140	20.50225	14.25267	5.942657	9.792444
27180	19.22156	12.89246	5.539487	8.304495
27220	17.63749	11.76292	4.906585
27260	21.42215	15.70905	5.974448	10.66341
27300	20.15586	13.22527	6.642412
27340	18.01184	12.39364	5.774742	8.231376
27380	18.19366	12.52357	4.831295
27420	19.13584	11.88204	6.93705
27460	20.86078	14.13483	8.012929
27500	19.85944	13.18595	5.999506	8.451267
27540	21.02661	15.13185	6.64986
27620	19.73928	13.23978	5.300022	8.407155
27700	17.93088	11.57931	5.913161
27740	19.31722	12.76924	5.13793	8.380457
27780	19.71602	12.80615	6.106609	8.079618
27860	19.25795	12.78665	5.61123	7.983781
27900	19.62104	13.81444	5.494475	8.368925
28020	19.97523	13.79647	6.041793	9.297069
28060	17.81636	12.44747	5.764109
28100	20.11535	12.79615	5.775855	7.872074
28140	22.34951	16.30061	5.855956	11.31807
28260	18.44727	12.37316	5.455178
28300	18.35344	12.29514	5.822081
28340	18.95898	12.17194	5.503477
28380	18.29405	11.89401	5.124792
28420	18.60261	13.09057	6.31303	8.820552
28500	17.29665	11.50778	4.88645
28580	17.86982	12.58002	7.716814
28620	17.50536	12.02409	5.80869
28660	19.59237	13.37896	5.608963	9.051579
28700	21.27205	14.60606	7.133368	8.953511
28740	19.83999	13.03787	6.812203	8.225235
28780	18.27051	12.60916	5.773162
28820	18.26867	12.09362	5.688596
28860	17.61044	11.21231	4.546894
28900	17.51733	12.9754	6.278186
28940	21.90327	15.08389	6.973868	10.11338
29020	19.33137	12.80606	5.08859	8.264106
29060	18.45231	12.25088	5.929751
29100	18.86084	12.85362	5.497375	8.357963
29180	19.9675	13.76472	6.075439	9.544095
29260	16.92045	11.32222	6.080958
29300	18.56858	12.48657	5.820521
29340	20.81253	15.57484	6.644004	8.899049
29380	18.06107	12.51968	5.703529
29420	18.38517	13.76093	5.924149	7.876638
29460	20.95069	15.03698	6.885923	9.41768
29500	17.1355	10.96694	5.647337
29540	21.38757	14.20256	6.891353	9.686823
29620	20.93017	14.58781	5.71822	9.727586
29660	18.3632	13.91064	4.559866
29700	17.86257	12.9064	7.087381	8.334231
29740	19.47049	13.31661	6.132513	8.239858
29780	17.48421	11.70162	5.283871
29820	20.85667	15.66889	7.458124	11.01098
29860	18.71419	13.0589	6.044882
29900	17.75236	11.5572	5.768363
29940	19.28049	14.16969	5.260306	7.943428
29980	18.11237	11.47856	5.044456
30020	18.71575	13.12682	5.19026	7.976252
30060	18.05546	11.86723	5.237624
30140	20.03477	13.02893	5.758087	7.932362
30220	17.63569	11.40287	6.802164
30260	18.33274	11.84073	5.170372
30280	18.21546	11.58052	5.500034
30300	17.5115	12.31375	5.460352	7.319202
30340	18.15385	12.61389	5.616567	8.015657
30380	18.38454	11.78676	5.160013
30420	17.97946	12.25052	5.361324
30460	20.86902	14.37428	5.338002	9.827524
30580	17.28938	11.96581	5.27231
30620	19.70628	12.979	6.231731	8.277158
30660	18.54112	11.74432	5.213053
30700	19.82797	14.18885	6.196389	9.275098
30780	20.51369	14.43167	5.754436	10.05544
30820	18.36902	12.22444	5.334709
30860	18.2298	12.72935	5.290758	7.685244
30900	19.35704	12.45894	5.67142
30940	18.83996	12.18877	5.5714
30980	20.90565	15.53952	6.171262	8.631949
31020	19.0554	12.73697	7.045662	7.769801
31060	16.03045	10.63783	3.914033
31140	22.54243	15.98438	5.758728	10.71457
31180	19.22117	13.78259	5.26206	8.886132
31260	18.74888	12.54228	6.071843
31300	19.6709	13.26161	6.535531
31340	19.85915	13.82893	4.713294	8.75684
31380	18.19463	11.47128	5.230627
31420	21.15096	15.59093	6.000488	8.900276
31460	18.94154	12.66386	6.489281	7.80751
31500	20.54647	14.52305	7.161448
31540	21.31862	15.08084	5.980052	10.16474
31580	18.00442	11.79525	5.259991
31620	17.5763	11.37239	5.426475
31660	18.12393	11.83944	6.980786
31700	20.18386	13.72714	6.455653	9.706803
31740	20.31109	15.34036	6.547537	7.553287
31820	19.13177	12.84752	5.845383
31860	19.08507	13.05174	5.000261	7.947325
31900	19.64551	12.73449	6.026524	8.241966
31940	18.54288	12.64239	5.139207
31980	18.99489	12.50569	5.466147
32020	18.86482	11.9409	5.489409
32100	19.54758	13.98266	6.715127
32140	18.0884	12.08421	5.105324
32180	17.99558	11.62821	5.574412
32220	19.86708	14.56328	6.192508
32260	18.60646	12.97428	5.858692
32280	18.05362	11.52431	4.961085
32300	16.3187	12.62982
32340	17.61262	11.32574	5.256038
32380	19.77954	13.05217	5.840285
32460	18.26806	11.71746	5.077736
32500	20.42767	14.26256	7.11489
32540	18.23703	11.77474	6.110515
32580	19.98479	14.13122	6.964063	9.093806
32620	17.97015	12.35141	4.836106
32660	17.95085	11.5493	4.829088
32700	18.47175	12.33288	5.673042
32740	19.52058	12.35254	5.994076
32780	18.3402	12.92155	7.074619	8.521981
32820	21.6206	15.3066	6.049357	10.85961
32860	18.47486	11.99677	5.770762
32900	19.56108	13.45718	6.512875	8.395477
32940	18.69974	12.98972	5.210646
32980	18.69753	12.10606	6.206474
33020	17.892	11.36409	5.076683
33060	17.82797	11.64519	5.243574
33100	22.72914	16.29086	7.33544	12.18581
33140	20.09666	13.83698	6.255363	7.972466
33180	17.11683	11.10177	4.439587
33220	18.73683	12.35746	6.667643	8.041735
33260	18.69684	12.96249	6.492841	8.549467
33300	17.74842	11.82807	4.585797
33340	22.16981	15.66778	6.364201	11.10679
33420	17.68322	12.15584	5.206429
33460	23.31275	16.92954	5.703476	11.93831
33500	18.84281	12.35497	5.40192
33540	18.00798	12.60859	6.023837	8.105308
33580	17.45473	11.47461	4.805209
33620	19.26097	14.39304	6.000805
33660	20.99965	15.43916	7.621888	9.323669
33700	20.38069	13.76841	6.967455	9.394993
33740	19.66652	15.17401	4.697453	8.48343
33780	21.67838	15.43275	8.098319	8.231376
33860	20.03658	13.90099	5.975678	9.385218
33940	17.94477	12.61149	4.472914
33980	17.4814	11.8979	6.249769
34020	19.51193	13.36218	7.31099
34060	21.57216	14.7363	7.910485	8.15966
34100	19.77427	12.96493	6.576796	7.926963
34140	17.10354	11.75705	5.943146
34180	17.89441	12.46665	6.230087
34220	17.83314	11.64083	5.182001
34260	17.43726	11.60325	4.999525
34300	17.57624	11.71103	5.804008
34340	18.88373	12.19934	5.838285
34380	18.28636	11.93643	5.084867
34420	20.9546	15.72528	7.804605
34460	18.32117	12.03863	4.337856
34500	18.2252	12.12552	5.15308
34540	18.75219	11.88827	5.128673
34580	19.18783	14.09587	6.209185	8.297045
34620	19.52779	12.79501	5.861986	8.083945
34660	17.92091	11.53487	5.136195
34700	20.15297	14.47701	6.060722
34740	19.94155	13.93336	6.083147	8.351611
34780	20.14023	15.2784	5.968143
34820	20.04542	13.72216	6.630915	9.196749
34860	18.5005	12.21011	6.049275
34900	19.05133	12.62383	5.169822	8.638525
34940	19.30402	13.35826	6.3909	9.215228
34980	21.81566	15.60962	5.680458	11.01674
35020	18.38344	11.68544	6.330128
35060	18.24477	12.56372	5.699879
35100	18.56954	12.45934	5.379882	8.055475
35140	18.33573	11.80873	5.695346
35220	18.88148	12.19245	5.319378
35260	20.39577	13.77897	6.995893
35300	20.95795	14.62591	7.182434	10.38881
35380	21.74	16.02871	6.297734	10.86439
35420	19.44405	12.65606	5.764677
35460	18.14323	11.67832	5.374271
35500	18.56915	12.02848	5.827135
35580	17.98964	11.7365	4.98302
35620	24.91722	17.51376	6.672533	13.80933
35660	19.40629	13.12965	6.135952	8.484877
35700	17.1519	11.62508	4.896957
35740	18.21067	12.33799	4.918997
35820	19.70325	14.84215	5.586167
35840	21.10146	14.74527	6.560275	9.821355
35860	19.74022	13.94187	4.944823
35900	19.15725	12.07213	5.771522
35940	18.91084	11.98782	5.720197
35980	20.46756	13.67762	6.928154	9.329988
36020	17.70725	11.66843	5.99343
36100	20.19723	13.49258	6.715816	8.535426
36140	19.90441	13.37615	6.462477	8.083328
36220	18.77414	13.83473	6.017919	8.05896
36260	19.74759	14.25767	5.663096	9.523178
36300	19.2243	12.605	7.526159
36340	18.5805	12.11358	5.336624
36380	18.66697	11.34388	5.65145
36420	21.22098	15.21465	6.034398	10.56217
36460	19.94718	12.372	7.250077
36500	18.93686	13.02072	6.710352	8.751158
36540	21.18265	15.38139	5.549126	10.42907
36580	19.0381	11.99474	6.876517
36620	18.14976	12.1293	6.127269
36660	18.67093	12.92895	5.571805
36700	19.52124	14.09953	5.771609
36740	22.04517	15.55178	6.564162	11.17278
36780	19.17912	13.21009	6.348046	8.794067
36820	17.73675	11.13451	5.435124
36860	20.61622	14.04965	5.451001
36900	19.83056	14.13655	5.408687
36940	18.17736	12.08232	4.926007
36980	20.99636	14.58023	6.764518	8.12415
37020	18.94858	12.1481	5.367823
37060	17.31768	11.6661	5.092107
37100	20.46784	14.5493	6.291983	10.19597
37140	20.98833	15.45551	5.812313
37220	16.13467	10.84009	5.154406
37260	19.97684	14.89464	6.585058
37300	18.27457	11.68228	5.511368
37340	20.54738	14.5765	7.035089	9.491828
37420	18.13086	12.39623	6.64676
37460	19.42698	13.91286	5.840053	8.469053
37500	18.18876	11.81384	5.48891
37540	18.06034	11.47566	5.454967
37580	18.5067	13.4207	4.683294
37620	20.07891	15.42561	3.961816	7.890583
37660	18.07171	11.3117	5.518196
37740	19.30027	11.89553	7.843354
37780	17.4188	11.71161	5.970436
37860	20.88388	15.20969	6.465773	9.258178
37900	21.50441	15.28714	6.260952	9.389072
37940	18.7807	11.58702	5.285584
37980	23.724	16.61896	6.483631	12.46347
38060	21.96831	15.88613	7.437949	11.81925
38100	18.24974	11.65504	5.336546
38180	17.43356	10.91512	4.978375
38220	20.49964	15.35944	5.293245	7.818832
38260	18.03042	11.63298	5.230305
38300	23.21533	16.55293	7.192734	11.42035
38340	19.59124	13.26481	5.875351	8.472823
38380	17.746	11.73071	6.05804
38420	19.74268	13.13386	6.725859
38460	18.4073	12.25027	6.871906
38500	19.26996	12.02643	5.533819
38540	18.46329	14.33564	4.479573	7.49053
38580	21.99762	15.95249	7.937258
38620	18.79508	12.59667	6.350309
38700	19.58119	12.43766	5.277189
38740	18.26738	11.7892	5.379304
38780	17.43066	11.08451	6.308873
38820	16.96124	11.93049	6.797387
38860	20.02449	14.56801	6.259265	9.866045
38900	21.89292	15.39524	7.163358	11.31963
38940	20.34033	14.93035	5.644856	8.928375
39020	19.1866	12.00842	5.77354
39060	20.22819	13.13028	6.036665
39140	18.60091	13.49115	5.923449	8.031385
39220	18.2084	13.1573	5.484687
39260	15.9985	10.77373	5.19996
39300	21.78695	15.65723	5.70686	10.87174
39340	19.49084	13.81537	5.906965	9.133999
39380	19.58514	14.36629	5.961394	8.098947
39420	17.87822	11.94125	6.046429
39460	19.68852	12.73041	5.933566	7.852439
39500	19.11283	12.51945	5.342898
39540	19.69341	13.05273	6.041367	8.691315
39580	20.98654	14.50933	6.378045	10.53191
39660	18.76776	13.11157	5.186779	8.289289
39700	17.70512	10.66093	5.605827
39740	21.32716	14.29709	6.682056	9.372119
39780	17.98705	12.06301	5.463938
39820	18.05206	13.24961	6.071565	8.411388
39860	19.27833	12.34019	5.49193
39900	18.94251	13.98426	5.420649	9.636719
39940	17.91156	12.04772	5.741287
39980	20.00878	13.03538	6.420628
40060	22.27419	15.64596	5.708233	10.76646
40080	18.97033	12.72665	5.162963
40100	18.35831	11.40517	7.141585
40140	21.86943	15.99158	7.519624	11.34044
40180	18.38235	12.81786	5.091408
40220	20.71785	14.47537	4.64003	9.22926
40260	19.66442	15.14357	4.441951
40300	19.29387	12.16722	5.692774
40340	19.94892	13.71576	4.92771	8.902864
40380	21.68201	14.95622	7.064309	10.58903
40420	20.12038	13.88098	5.91606	9.270871
40460	18.10349	12.35259	5.108738
40540	20.47792	15.40389	6.772535
40580	19.35058	12.84555	6.166239	8.511376
40620	18.13017	11.91954	5.383625
40660	20.35857	14.14228	7.02639	7.932721
40700	18.00624	12.7	6.904093
40740	18.23351	12.51522	5.810089
40780	18.49741	12.4158	5.307976
40820	18.84988	14.73521	3.970144
40860	18.00317	12.12497	5.243627
40900	21.60477	15.41679	5.955109	11.19719
40940	16.50931	11.26472	4.558288
40980	19.8757	13.6904	5.825615	8.837972
41060	19.75731	13.64052	5.513869	8.685585
41100	17.36554	12.3012	5.760681	7.665753
41140	19.25076	13.24182	5.02752	8.089789
41180	23.06387	16.74652	6.044729	11.57438
41220	17.45904	11.85772	5.685604
41420	20.21601	13.54865	6.818513	9.161045
41460	18.48184	12.48241	5.220002
41500	19.91337	15.41863	5.16848	9.605418
41540	21.08667	12.93391	7.308721	9.118773
41620	21.60402	14.87769	6.741832	10.68148
41660	18.19546	12.83579	5.312263	7.949091
41700	21.72917	15.93149	5.742671	10.90327
41740	22.76839	15.75406	7.607602	11.78722
41780	18.91553	12.35944	6.152115
41820	17.97019	11.36034	5.724619
41860	23.13578	16.25735	6.482416	12.41641
41940	21.96815	15.18708	6.449574	11.67237
42020	19.42342	13.53884	5.837438	9.009081
42100	20.637	13.31814	5.662721	9.118883
42140	18.70723	13.05221	5.688329	8.633731
42220	20.29805	13.73134	6.365787	9.771612
42300	17.63504	11.76292	5.619062
42340	20.32168	14.39754	6.366788	9.157994
42380	18.93536	12.12897	5.595961
42420	17.99148	12.09128	5.078109
42460	20.57338	14.86867	7.036562
42540	20.75412	14.2473	5.957899	9.673446
42620	18.31239	12.4323	5.596852
42660	22.13683	15.83478	7.390731	12.04909
42680	18.49326	12.72661	5.577986	7.985484
42700	18.91462	12.29487	5.871592	7.244942
42740	18.09331	12.00002	5.418481
42780	20.19664	13.48573	6.959408
42820	18.50094	11.64538	6.481601
42860	18.86635	12.20778	5.806063
42900	18.23534	11.607	5.469267
42940	18.38552	12.24527	5.637303
42980	19.0612	12.15349	5.476865
43060	18.29652	12.78225	5.147235
43100	19.96558	14.31085	6.023884	8.3673
43140	19.4716	13.63569	4.849396
43180	18.41723	11.46086	5.14193
43220	17.29783	11.62974	5.284732
43260	17.75578	11.7725	5.286213
43300	18.98253	12.64606	6.142858	7.856319
43320	19.70103	14.67716	6.239672
43340	20.3872	15.18231	5.368808	9.511703
43380	19.0139	12.02554	5.497913
43420	18.85632	13.93872	5.836761	7.864804
43460	19.05584	13.3547	5.309452
43500	17.58143	11.45717	5.495183
43580	20.23967	14.94115	5.59038	8.675393
43620	19.24146	13.40394	5.108438	9.319733
43660	17.14547	11.30854	6.259983
43700	19.95736	13.42696	6.888089
43740	19.94271	12.57689	5.847293
43780	20.26437	13.64937	5.924735	9.190648
43900	20.45568	13.63896	6.368088	9.127176
43940	16.56842	11.106	4.494091
43980	17.46635	11.3719	5.317087
44020	17.28866	11.16467	5.783805
44060	19.42124	13.78556	6.60146	9.550734
44100	20.05319	14.02289	5.628142	8.94468
44140	20.95039	14.72131	5.888695	9.768297
44180	20.45386	14.43327	5.346486	9.307014
44220	19.53003	13.012	5.650606	8.138565
44260	17.09496	11.34354	5.079814
44300	19.52694	12.96448	6.098036	8.406932
44340	18.07891	11.99152	5.35864
44500	17.66267	11.43457	6.147318
44540	17.71189	11.54712	5.959317
44580	19.05338	12.18461	5.594551
44620	18.55037	12.56773	5.54686
44660	18.30851	12.21043	5.681828
44700	21.1904	14.19544	7.126815	9.635543
44740	17.74736	11.25482	6.563941
44780	18.64012	12.24139	5.608909
44860	18.3022	11.87396	6.033896
44900	18.38497	11.84794	4.893231
44940	18.55065	12.52645	5.901985	7.808729
44980	19.20838	12.76395	5.183237
45000	17.68542	12.08489	5.347933
45020	17.48446	12.30436	5.314044
45060	20.93596	14.43588	6.78391	9.999797
45140	17.65793	11.3027	4.969402
45180	18.64511	12.34964	5.567359
45220	19.27001	13.98775	5.391366	9.25646
45300	23.09677	16.22515	7.417641	11.34145
45340	17.68638	11.41397	5.558441
45380	20.06578	14.30787	6.340923
45460	21.69085	15.5248	6.907337	8.414939
45500	19.29887	13.0629	5.814841	8.166784
45520	16.56742	11.37586	5.853004
45540	18.76468	12.10419	5.514438	6.565265
45580	17.61918	11.97178	4.292136
45620	17.96997	11.88623	5.231235
45660	19.17718	12.03149	5.698097
45700	17.67018	11.92529	5.166615
45740	17.89913	11.48964	4.835788
45780	21.38196	15.20681	6.058429	10.04151
45820	20.0225	14.0093	5.168247	8.903272
45860	20.3914	12.91232	6.957483
45900	18.99328	13.06481	5.271243
45940	20.83672	14.25482	6.488881	9.815475
45980	18.71684	11.73408	6.583784
46020	18.89559	12.30702	5.580032
46060	19.60375	14.52572	5.710679	10.06544
46100	19.0381	12.70396	5.881085
46140	21.70538	15.7136	5.848004	10.35755
46180	19.03022	13.41599	5.31724
46220	20.07608	14.33414	5.034215	8.663197
46300	18.74933	12.50681	6.589554
46340	19.60525	13.77597	5.838535	8.656433
46380	18.00073	12.24987	5.813323
46460	18.44713	12.03345	5.146665
46500	18.76641	11.65894	4.904348
46540	20.38091	13.65104	7.847779	8.918918
46620	16.93086	11.05152	5.377924
46660	18.94518	13.37208	4.788541	8.038189
46700	20.82284	13.90914	6.184762	9.238344
46740	17.87863	11.33364	5.407595
46780	18.66615	11.5222	5.158162
46820	16.52885	10.53364	4.736269
46860	18.27944	13.92258	4.661788
46900	18.1386	13.93089	3.923246
46980	18.77818	13.32197	6.078532
47020	19.52643	14.53028	5.256498	7.826044
47080	17.45584	11.50525	4.444161
47180	19.2947	12.5336	6.071472
47220	19.54287	12.63358	6.190794	8.263075
47260	22.06493	15.6503	5.643755	10.95729
47300	19.51242	13.66209	7.133505	8.969033
47340	19.06114	12.05258	5.225504
47380	19.88174	13.86597	6.298527	8.686936
47420	18.92535	12.26749	6.440053
47460	17.98957	12.20476	5.860678	7.390799
47540	19.00923	11.9367	5.347077
47580	19.10802	12.65359	5.672484	8.397959
47620	18.72395	12.44569	5.475131
47660	18.3923	11.87703	5.166813
47700	19.4881	12.59499	5.862748
47780	18.42673	11.53171	5.31537
47820	18.66036	11.65238	6.559203
47900	23.25229	16.60876	5.888149	12.56532
47920	18.47194	11.64059	4.925732
47940	19.46072	13.17569	5.429943	8.639234
47980	17.396	11.79271	4.84383
48020	19.18782	12.8366	5.414351
48060	19.01792	12.70926	7.227663	8.163941
48100	18.63453	12.69101	4.319722
48140	19.80953	14.19997	6.039218	8.412277
48180	17.83342	11.95165	5.016028
48220	17.79053	11.92291	6.141459
48300	17.84852	12.34442	5.582944	7.891705
48460	18.13171	11.653	5.630244
48540	21.90046	15.18957	7.792861	8.229511
48580	19.48345	12.65604	5.783184
48620	20.93904	14.66471	5.985625	9.966181
48660	18.93348	12.89729	6.121504	8.361942
48700	18.93113	12.71163	5.817641	8.046869
48780	17.73858	11.74275	5.670836
48820	18.49609	12.38986	5.207181
48900	20.16283	14.55028	5.956573	8.877242
48940	18.80493	11.98602	5.095568
48980	18.73613	12.30293	5.719665
49020	18.23348	13.0217	3.937691	8.175548
49100	18.51426	12.29836	5.081892
49180	21.77844	15.39678	6.745054	9.958449
49260	17.72049	12.11196	5.865212
49300	20.20473	12.92439	6.102524
49340	21.89596	14.90467	6.547711	10.20887
49380	17.55673	11.65201	4.916994
49420	18.2534	12.9555	6.845724	8.588583
49460	17.1615	11.25941	4.732691
49620	21.70568	14.9671	7.939073	9.31389
49660	21.28222	14.54278	6.245212	9.674011
49700	19.02175	13.67917	4.854226	8.154213
49740	18.38736	13.02973	5.874013	8.168487
49780	19.073	12.50565	5.684721
10100	17.87666	12.23796	5.232309
10140	17.90181	12.11998	7.338346
10180	19.70289	15.67738	3.99112	8.428799
10220	18.09297	13.34128	4.561619
10300	19.57047	12.57087	5.366629
10420	21.18739	14.52912	6.116889	10.1956
10460	18.18781	12.40463	5.116028
10500	19.64253	13.83131	4.897389	8.483223
10540	19.86841	13.06526	8.170647	7.99362
10580	20.8916	14.86737	5.647885	10.52226
10620	18.61575	12.10486	5.014718
10660	18.24234	12.32841	5.009922
10700	18.8804	12.31942	6.176223
10740	20.7553	14.7319	5.778277	10.48344
10780	19.73369	14.32921	5.721651	8.384576
10820	17.93547	12.17335	5.084724
10860	17.34293	12.21755	5.286587
10900	22.0666	16.46974	5.137674	10.21387
10940	18.29948	11.83745	4.982742
10980	19.40548	13.01972	6.998634
11020	19.66747	13.15347	5.208981	8.265907
11060	17.24156	11.6966	4.785249
11100	19.79221	14.97005	5.195292	8.999002
11140	18.12766	11.97436	4.645902
11180	18.51359	12.87123	5.582212	8.121183
11220	18.77638	12.11006	5.208468
11380	17.70768	12.29935	6.532842
11420	18.42293	12.24667	5.145678
11460	20.14375	13.9559	6.124594	9.821464
11500	19.27115	13.23123	6.276601	8.138857
11540	19.98672	14.17612	5.291689	9.11548
11580	18.50014	11.80029	4.83172
11620	18.50358	13.2842	6.017143
11660	17.98342	11.93772	5.712089
11700	20.79605	14.289	5.925091	9.410092
11740	19.17676	12.33145	5.860467
11780	19.69306	13.46727	6.192395
11820	18.07167	12.053	6.5607
11860	17.48166	11.52528	4.557054
11900	18.11255	12.03877	4.879467
11940	19.59334	12.99945	6.459729
11980	18.61304	12.46513	5.562884
12020	19.72878	13.27336	5.164188	8.660427
12060	23.50515	17.12868	6.020177	12.44382
12100	20.06772	13.70132	6.079373	9.497097
12140	18.89362	12.5111	5.489462
12180	19.32655	12.17842	5.519586
12220	18.69514	13.25149	5.133247	8.051341
12260	20.83367	14.55033	5.445509	9.748119
12300	18.34581	13.03312	5.402302
12380	18.75349	12.62973	4.990567
12420	21.24817	15.36226	5.567123	11.12998
12460	18.31084	11.91198	5.848812
12540	21.08722	15.44422	7.573563	10.13955
12580	22.91491	16.18626	6.404788	11.77038
12620	18.0436	13.78963	5.626082	8.508758
12660	18.46256	12.40263	5.272923
12700	20.15309	14.5323	6.908051	9.084663
12740	17.56185	12.17299	4.734632
12780	17.91313	11.51359	5.482761
12820	18.58947	11.99505	7.099733
12860	18.95326	12.70815	4.988263
12900	19.92801	14.85713	5.834546
12940	22.0874	16.68097	5.623411	10.54936
12980	19.22368	13.37275	5.385418	8.502688
13020	20.18378	14.48519	6.465531	7.933797
13060	18.70298	12.54725	7.106059
13100	17.94467	12.42567	5.38386
13140	21.45391	15.63348	6.545221	9.641473
13180	19.16996	12.74937	5.340165
13220	19.33647	13.01576	5.346179	8.114325
13260	19.11295	12.60952	5.713822
13300	17.37757	11.55155	5.288966
13340	18.27791	11.78065	5.038171
13380	18.39115	13.78313	5.942987	8.994793
13420	18.42091	12.32023	6.960442
13460	18.00941	12.84302	6.817088	8.642768
13500	17.80412	11.95987	4.84034
13540	17.26815	11.65858	4.528589
13620	17.5183	11.89859	5.289813
13660	17.69184	11.60266	5.170887
13700	18.62733	13.04254	5.891886
13740	19.14114	14.04317	5.064667	8.739697
13780	19.94085	13.80495	5.728447	8.912474
13820	22.38524	16.47118	6.965311	10.82375
13900	20.2051	13.27959	6.882929	8.315322
13940	17.73119	12.21892	6.002187
13980	20.06278	13.95031	5.398467	8.527738
14020	19.2309	13.09621	4.859694	8.490233
14100	21.42037	14.76978	8.100738	7.892826
14140	18.51126	12.57731	4.921657
14180	18.79731	12.85022	5.649802
14220	19.27155	15.02505	4.119655
14260	20.29436	14.32767	6.091491	10.01954
14340	17.57631	11.43988	5.681098
14380	17.86195	11.51792	4.76479
14420	19.68045	15.44257	5.375574
14460	22.85612	16.60949	6.207518	12.54411
14500	19.36228	13.98261	5.86971	9.687009
14540	19.18534	12.78936	4.749728	8.437717
14580	18.05585	12.87688	5.46398
14620	18.45929	12.70785	4.989948
14660	18.88717	13.02857	5.694851
14700	18.74123	12.16977	5.861729
14740	18.91702	12.96814	5.86311	8.997519
14780	17.81492	11.61667	5.506253
14820	17.97654	11.77768	4.902806
14860	21.20159	14.96128	6.526151	11.23959
15020	17.50805	11.67487	5.480238
15060	18.67215	11.64252	9.68077
15100	17.59053	12.08688	4.992094
15180	19.32203	13.48813	6.380557	8.766706
15220	17.35841	11.70377	5.299852
15260	18.98327	13.05305	5.598477	8.042056
15340	18.47696	11.7451	5.273436
15380	21.36161	15.61798	6.345039	10.65252
15420	18.12456	11.96483	6.445188
15460	19.11883	13.1351	4.886368
15500	18.90711	12.83163	5.563948	8.346879
15540	18.76158	13.53282	4.834294	9.163773
15580	16.60902	11.60624	4.474906
15620	18.06464	11.91392	5.007806
15660	18.86916	12.42108	5.142451
15700	19.189	12.12422	5.843715
15740	18.34972	12.24139	5.634025
15780	18.30845	11.82968	5.756821
15820	17.28696	11.2238	4.384559
15860	17.80197	12.60104	4.60187
15900	18.8996	13.14574	4.920221
15940	20.61256	13.77652	5.885486	9.486684
15980	21.1174	14.66363	7.246621	9.954276
16020	19.35064	13.22281	5.079959	7.999679
16060	19.54614	12.8159	5.905165	8.172165
16100	18.18565	13.24272	5.35129
16180	17.57418	12.21627	4.252749	7.944492
16220	18.40155	13.05136	5.260056	8.576593
16260	17.47253	12.24795	5.307567
16300	20.19697	14.06941	5.552801	9.4022
16340	18.36226	11.75242	4.834387
16380	19.1091	11.71568	6.541116
16460	17.71931	12.24089	4.592152
16500	19.73129	15.02799	5.525451
16540	19.53731	12.85991	5.782157	8.23111
16580	19.87641	13.74421	5.142198	8.945724
16620	20.75148	15.54815	4.943258	9.277532
16660	18.42644	12.41821	4.70434
16700	21.27081	15.59454	6.734681	10.05681
16740	22.33778	15.65168	6.153878	11.56851
16820	19.75174	13.89849	4.486845	9.016513
16860	20.5423	14.54922	5.265764	9.860372
16940	18.75872	13.57475	5.330585	8.237215
16980	24.29086	17.7326	6.351299	13.09339
17020	18.76067	13.17928	5.992923	8.662505
17060	20.1684	12.40604	7.916093
17140	23.03911	16.47728	6.160342	11.46182
17200	19.01871	11.985	6.610986
17220	19.77131	15.00355	4.709167
17260	18.08812	11.59083	5.814846
17300	19.99266	15.31552	4.276375	8.954028
17340	18.11192	12.36105	5.408637
17380	19.09298	12.19063	7.775114
17420	18.9742	12.64545	5.187232	8.05166
17460	22.80615	16.75473	6.183207	11.54962
17500	19.25619	11.98585	6.187101
17540	19.94731	13.19251	6.733686
17580	17.65099	11.74437	6.137019
17660	18.98459	13.27593	5.997047	8.215548
17700	18.58	12.81029	5.357128
17740	18.28758	11.82615	4.934475
17780	19.50593	14.16425	5.033349	8.593598
17820	20.15737	14.77738	5.740396	10.05087
17860	19.12009	13.14764	5.833823	8.652773
17900	21.36593	15.16054	5.991126	10.22252
17980	20.07677	13.60964	5.526986	9.208839
18020	18.90207	12.4737	5.049347	8.180321
18060	18.60844	13.18094	5.521897
18100	17.69585	11.90991	5.583303
18140	21.99518	15.44411	5.622558	11.38124
18180	20.30695	14.13645	6.998011
18220	17.95899	11.39411	4.530746
18260	18.67668	12.85095	4.678053
18300	19.34163	12.53565	9.801008
18380	17.40591	11.8183	5.080501
18420	17.81465	11.98625	5.267471
18460	18.53743	11.88088	5.022731
18500	19.04859	12.74613	5.380166
18580	20.50302	15.36394	5.843671	9.620661
18620	18.53317	11.91905	6.18751
18660	18.22468	11.91525	5.059134
18700	18.67032	12.38711	7.027003	8.287025
18740	21.37359	14.72753	8.487416
18820	18.91308	12.33155	5.238437
18860	16.45566	10.91913	5.668331
18880	19.35699	13.5431	6.323868	9.373564
18900	18.31696	12.40932	5.287746
18980	19.3601	12.32829	6.242173
19060	19.93596	12.74253	6.914332	7.751045
19100	22.68253	16.73153	5.959426	12.66166
19140	19.77544	13.68051	5.095204	8.647695
19180	19.76771	13.08751	6.364988	7.752765
19220	18.49063	12.25505	4.826613
19260	16.76407	13.07519
19300	19.86308	13.36314	6.478988	8.415825
19340	20.56086	14.35811	5.409987	9.644393
19380	21.23845	14.85326	5.778562	10.43635
19460	20.02906	13.4599	6.058558	8.39976
19500	19.86795	13.07495	7.23715	8.524169
19540	18.76013	11.86781	5.309702
19580	18.68217	11.82346	5.30687
19620	16.50845	11.31371	5.257221
19660	21.06034	14.93761	5.854423	9.488048
19700	17.55064	12.05038	5.142076
19740	21.95054	15.93177	5.475079	11.81144
19760	19.13121	13.76013	5.666287
19780	20.10271	14.35841	5.379762	10.43708
19820	23.08017	16.86589	6.746764	12.26458
19860	17.36843	11.97737	4.95047
19940	19.01438	12.651	5.405859
19980	17.62348	12.20122	5.46841
20020	19.0009	12.86497	5.332823	8.381602
20060	18.07241	12.16304	5.079374
20100	19.73703	13.46057	5.544078	8.590072
20140	18.65172	12.73981	4.948877
20180	20.59752	13.91922	7.739019
20220	19.20203	12.97149	5.725758	8.278428
20260	20.22465	14.7712	6.361264	9.129347
20300	18.61965	14.09031	5.247909
20340	18.38128	12.26076	6.70617
20380	19.0585	12.18137	5.660512
20420	17.25188	12.52022	4.658602
20460	17.87025	11.80074	5.194575
20500	21.8023	15.65084	6.949517	10.22434
20540	18.12751	12.02528	5.481041
20580	16.6541	11.03556	5.014473
20660	18.4414	12.49771	4.838713
20700	19.66058	13.02645	5.673158	8.432941
20740	19.26654	13.29607	5.355431	8.664924
20780	17.40284	12.38698	4.987728
20820	18.16413	12.18065	4.977384
20900	18.10344	12.03768	6.61731
20940	19.71162	13.52525	7.015894	8.284757
20980	18.86062	13.72365	5.383787
21020	18.22488	12.3307	4.415506
21060	19.47583	12.52962	5.533597	8.344267
21120	17.49547	11.74051	6.005984
21140	19.98787	13.65922	6.275119	9.243969
21220	18.12537	12.54222	5.772587
21260	17.47142	12.1654	5.468553
21300	18.40657	12.54718	5.339991	7.886081
21340	20.16988	14.80499	5.476683	9.975483
21380	18.64192	12.4141	6.391652
21420	18.75185	12.56106	6.279976
21460	18.37753	13.18209	4.562947
21500	19.57297	13.56957	6.437905	9.105536
21540	18.42013	13.21461	5.195055
21580	18.30836	12.73476	5.523506
21660	19.48487	13.66098	8.460889	9.28656
21700	18.64888	13.54319	7.213438
21740	17.89816	12.10124	6.128124
21780	21.67886	16.27662	5.934035	9.509481
21900	18.88339	12.42232	5.243885
21980	16.95443	11.45263	5.002801
22020	19.29313	13.52316	5.49125	9.053335
22060	18.58014	12.59268	5.122477
22100	19.29032	11.81872	5.096749
22140	20.49692	15.84847	6.942768	8.583543
22180	19.65088	13.52157	6.024981	9.452972
22220	20.27917	14.63056	5.433636	9.688684
22260	18.87694	13.16522	5.61674
22280	18.0039	12.76813	5.650531
22300	18.9157	12.60493	5.312756
22340	17.11105	11.68177	4.24757
22380	19.85367	15.46194	6.24134	8.285261
22420	19.98577	14.12036	6.286479	9.490469
22500	20.149	15.07056	4.960889	8.783549
22520	20.48975	14.7151	6.321811	8.178358
22540	18.99911	12.82356	5.334793	8.170186
22580	20.19992	12.19467	8.403276
22620	18.10556	11.96243	5.131384
22660	19.28439	13.99868	5.642091	9.221577
22700	17.74221	11.76016	5.559866
22780	17.80458	11.57758	5.141996
22800	19.26914	12.02035	5.816473
22820	19.06865	13.81334	5.596992
22860	18.02576	11.74227	6.731092
22900	20.16276	14.84891	5.068158	9.07303
23060	20.56017	14.08942	5.72715	9.698613
23140	18.73692	11.95688	5.105665
23180	18.46527	12.50039	4.670893
23240	17.13712	11.0562	4.903819
23300	18.49162	12.07415	5.236642
23340	18.05328	12.50242	5.181129
23380	19.19316	12.46895	6.076527
23420	20.93781	14.56838	7.89792	10.22318
23460	19.40449	12.92865	6.299828	7.795647
23500	18.57105	12.77976	4.805503
23540	19.54473	13.95782	5.709785	9.078864
23580	19.95645	13.23856	5.945309	8.7185
23620	18.01647	11.92666	5.648056
23660	18.43447	12.4048	5.130383
23700	19.04777	14.32056	5.256575
23780	18.61098	13.66255	5.283033
23820	17.65364	12.26941	4.502451
23860	20.31269	14.65673	7.033723
23900	19.56595	12.64749	5.264011	7.787382
23940	19.25935	14.25319	5.839715
23980	18.5156	12.22055	4.795198
24020	19.03797	13.1887	5.222527	8.200562
24100	17.80894	11.64694	5.15914
24140	19.77353	13.6425	6.290531	8.149891
24220	19.12921	13.86379	4.838316	8.069655
24260	18.79552	13.12958	5.076108	7.927324
24300	18.3486	13.13644	5.299824	8.274357
24340	21.4076	14.7191	6.837032	10.63297
24380	17.3348	11.61938	5.392331
24420	17.93122	12.14055	7.428608	7.452403
24460	17.4111	11.60402	5.40647
24500	17.75414	12.58984	5.115374	7.8144
24540	19.94861	14.40922	5.888865	8.750841
24580	20.55979	14.5544	5.914495	9.52369
24620	19.15428	12.48116	5.304207
24660	21.11574	14.47157	6.551124	10.32879
24700	18.69905	11.95018	5.094795
24740	18.85776	13.08565	6.417381
24780	18.44917	12.72051	5.703445	8.491876
24820	19.35369	11.98163	6.310396
24860	21.38508	14.2872	6.427683	10.2102
24900	18.12812	12.18469	5.152278
24940	18.74068	12.5194	5.096364
24980	17.21499	11.67425	5.413892
25060	20.68222	14.52077	7.453042	9.489032
25100	18.25223	11.99491	8.276542
25180	20.43914	13.96578	5.587962	8.852379
25220	18.68599	12.81348	5.75304	7.86902
25260	19.08086	13.08215	6.12936	8.304495
25300	18.92103	12.42866	5.245363
25420	20.61229	14.34771	5.764955	10.16007
25460	18.09926	11.77867	5.385144
25540	21.20293	15.01589	5.979964	11.16688
25580	18.07536	12.68482	5.097317
25620	19.48045	13.90826	5.419028	8.268989
25700	16.85934	11.61291	4.561277
25720	16.83774	11.45752	4.282358
25740	18.03235	12.76688	5.304787
25760	17.86479	11.55427	5.524974
25780	17.88191	11.53734	5.291385
25820	17.12494	11.07363	6.398762
25860	21.68936	15.2051	6.67999	9.334062
25940	19.27498	13.54184	5.811787	8.87989
25980	18.44141	12.06612	5.643153	7.795235
26020	18.84108	13.78919	6.447272
26140	20.85867	15.29775	7.976967	7.946264
26220	18.59526	11.1778	6.093068
26300	18.41579	12.35353	5.578637	7.785305
26340	17.61894	11.86077	6.096682
26380	20.68468	13.95791	7.744615	8.843904
26420	23.22858	17.4949	6.251373	12.66497
26460	18.86946	12.15651	5.015985
26500	18.6284	11.81526	5.25654
26540	18.638	12.20817	4.998109
26580	21.54841	14.45872	7.371738	9.240967
26620	20.16059	13.95633	6.000761	9.759501
26660	18.57959	12.25453	5.284782
26700	17.12152	11.31798	5.326098
26740	18.56034	12.75255	5.735377
26780	18.08848	12.08754	4.874169
26820	18.68158	12.81392	5.894602	8.291797
26860	21.78071	15.76408	8.142195
26900	22.42091	15.66018	5.906982	11.45012
26940	17.86219	11.67858	5.688795
26980	19.28553	12.92694	5.564209	8.707317
27020	17.52945	11.7222	5.413139
27060	19.11461	13.64048	4.804898	8.174421
27100	19.41331	13.15934	5.635228	8.474703
27140	20.44239	14.45657	5.812062	9.950418
27180	19.07833	12.99645	5.230834	8.450626
27220	17.6465	11.98551	4.901486
27260	21.5694	15.81009	6.277185	10.89438
27300	19.64176	13.1847	5.612037
27340	18.26175	12.59983	5.782239	8.536015
27380	18.13166	12.16021	5.154088
27420	17.84108	11.92056	5.410979
27460	20.33829	14.11195	7.011249
27500	19.67108	13.53031	5.367144	8.502485
27540	20.81176	15.06484	6.299608
27620	19.70878	13.2246	5.275201	8.582232
27700	18.17423	12.55648	5.31422
27740	19.28653	12.86057	5.043134	8.567697
27780	19.65976	12.94821	5.875409	8.220942
27860	19.0763	12.86848	5.33915	8.1792
27900	19.81601	13.91601	5.583205	8.545587
28020	19.91876	13.96038	5.778685	9.352187
28060	18.0518	12.71814	6.400021
28100	20.04717	12.93468	5.65957	7.973845
28140	22.23583	16.31494	5.715504	11.44588
28260	18.32615	12.44218	5.404835
28300	18.15133	12.35709	5.301156
28340	18.825	12.18688	5.375924
28380	18.25865	12.02877	5.168401
28420	18.46196	13.20699	5.798654	8.983565
28500	17.52466	11.75405	5.287131
28580	19.56524	13.16592	9.089893
28620	19.17386	12.50718	7.739369
28660	19.54172	13.545	5.300107	9.318657
28700	21.15742	14.63433	6.814836	9.066701
28740	19.31711	13.10548	5.689607	8.391857
28780	19.18768	12.86645	6.769023
28820	18.23991	12.33217	5.58391
28860	17.50833	11.24084	4.529015
28900	17.72268	12.99144	6.890595
28940	21.71787	15.15533	6.430672	10.28545
29020	19.10311	12.80432	4.86374	8.29355
29060	18.31694	12.2768	5.566835
29100	18.79487	12.9729	5.256718	8.504107
29180	20.56068	13.92068	7.066215	9.757594
29260	17.43019	11.4669	7.020723
29300	18.73972	13.36243	4.814047
29340	21.16379	15.67508	7.118163	9.70235
29380	18.37848	12.57109	5.896004
29420	18.6217	13.66658	6.415662	8.162231
29460	21.07636	15.07628	6.927131	9.650335
29500	16.98949	11.17085	5.442112
29540	21.34659	14.36722	6.640649	9.819181
29620	20.79293	14.66769	5.444628	9.807252
29660	18.28255	13.93152	4.325435
29700	17.88093	13.13601	6.799527	8.56274
29740	19.42433	13.43686	5.917129	8.492081
29780	17.42942	11.79053	5.157582
29820	20.9918	15.91688	7.189049	11.35603
29860	18.82808	13.49686	5.553763
29900	17.91335	11.94484	5.556552
29940	19.10569	14.08024	4.996067	8.041735
29980	18.15898	11.53959	5.178438
30020	18.57248	13.1965	4.925068	8.151334
30060	18.06542	11.89488	5.322133
30140	19.8847	12.97385	5.566295	8.104402
30220	17.56033	11.5536	6.620789
30260	18.26265	11.88833	5.011877
30280	18.14932	11.72015	5.11374
30300	17.35659	12.25683	5.052098	7.458186
30340	18.11906	12.7438	5.251372	8.128881
30380	18.33468	11.92213	4.97364
30420	17.83864	12.21144	5.345942
30460	20.80416	14.44404	5.210411	9.94242
30580	17.17827	11.97935	5.069921
30620	19.57232	12.85281	6.007165	8.408271
30660	18.35131	11.73158	5.139079
30700	19.81065	14.30859	6.116364	9.435881
30780	20.54067	14.59303	5.676256	10.2109
30820	18.00545	12.37188	4.895812
30860	18.12355	12.93004	4.929797	7.933797
30900	19.29659	12.4576	5.61036
30940	18.98257	12.24772	5.557879
30980	20.89573	15.70279	6.141212	8.920122
31020	19.25715	12.83102	6.737599	7.934514
31060	16.01443	10.86953	3.875057
31140	22.53103	16.06016	5.688454	10.848
31180	19.12968	13.92926	4.969351	9.067278
31260	18.65682	12.59969	5.980537
31300	19.739	13.32275	6.369586
31340	19.70727	13.91492	4.547031	8.905716
31380	18.04362	11.58359	4.944505
31420	21.10549	15.74021	5.723197	8.951181
31460	19.18319	12.91952	6.593421	8.125039
31500	20.94392	14.61688	7.956583
31540	21.18308	15.17178	5.659176	10.35536
31580	17.82737	11.73677	4.994628
31620	17.8604	11.50239	6.462734
31660	17.42047	11.95241	5.260612
31700	20.07545	13.98074	6.057869	9.908475
31740	20.27725	15.31556	6.655488	7.726654
31820	19.01099	12.91764	5.504995
31860	19.01045	13.12121	5.077942	8.159375
31900	19.48586	12.84994	5.751313	8.351847
31940	18.58507	12.84705	5.119273
31980	18.77861	12.48431	5.228584
32020	18.75533	12.07406	5.306001
32100	19.54298	14.05842	6.63322
32140	18.01746	12.31844	5.163983
32180	17.77196	11.64194	5.358907
32220	19.82629	14.70206	5.758927
32260	18.31541	12.91011	5.23128
32280	17.79554	11.23416	4.930112
32300	16.34593	12.65705
32340	17.43894	11.23517	5.177381
32380	19.6764	13.34219	5.59342
32460	18.07583	11.74904	4.95257
32500	20.3147	14.39018	6.96676
32540	18.86073	13.29594	5.732364
32580	19.87535	14.25759	6.682075	9.347752
32620	18.06114	12.53903	4.950063
32660	17.9528	11.83683	4.606747
32700	18.29568	12.56959	5.296802
32740	19.42538	12.39757	5.695716
32780	18.48794	13.14721	7.045672	8.722906
32820	21.63821	15.47465	5.809198	10.98343
32860	18.31727	12.03849	5.499634
32900	19.67028	13.49463	6.868406	8.653646
32940	18.81776	13.17566	5.403247
32980	18.63434	12.07953	6.199679
33020	17.7273	11.37488	4.930363
33060	17.80886	11.6467	5.383142
33100	22.64371	16.42633	7.20413	12.40444
33140	20.122	13.86786	6.271451	8.101678
33180	17.11213	11.21612	4.318766
33220	18.65573	12.4301	6.413114	8.067149
33260	18.64807	13.4392	5.828543	9.0011
33300	18.21822	11.90447	5.066826
33340	21.93714	15.7285	5.878396	11.25035
33420	17.73616	12.36009	5.06869
33460	23.18973	16.98215	5.530349	12.11188
33500	18.37894	12.43762	5.127323
33540	17.91341	12.77091	5.615073	8.261785
33580	17.30328	11.57568	4.694411
33620	19.29797	14.52537	5.883022
33660	20.89205	15.46681	7.342727	9.523471
33700	20.35999	13.84591	6.895627	9.609452
33740	19.61584	14.91871	4.854493	8.639057
33780	21.66991	15.52341	8.181262	8.305978
33860	20.03865	14.1514	5.631151	9.561349
33940	17.88671	12.68325	4.517953
33980	18.97651	13.36796	6.7322
34020	19.68979	13.40025	7.327407
34060	21.31654	14.63019	7.766768	8.363342
34100	19.6719	13.04613	6.30766	8.043343
34140	16.8636	11.47265	5.601684
34180	17.76174	12.73205	5.807316
34220	17.73134	11.93012	4.853207
34260	17.66411	11.79368	5.598824
34300	17.52918	11.57343	5.782095
34340	18.78872	12.35931	5.376259
34380	18.17494	12.0482	5.14046
34420	20.7668	15.70713	7.568912
34460	18.20704	12.12964	4.200091
34500	18.01306	12.21776	5.013422
34540	18.6179	11.92166	5.015283
34580	19.12572	14.00668	5.701586	8.645059
34620	19.37585	12.84516	5.444794	8.101678
34660	17.74969	11.55151	5.033786
34700	20.20085	14.33533	6.442569
34740	19.96851	14.06306	6.027265	8.459776
34780	19.62125	14.94298	5.395004
34820	20.42406	13.93152	7.00775	9.399223
34860	18.4262	12.27303	5.949708
34900	19.0221	12.96351	4.932091	8.807472
34940	20.15294	13.78511	7.289586	9.559306
34980	21.7244	15.73483	5.404355	11.18341
35020	18.03952	12.30438	5.418268
35060	18.54914	12.61781	6.122052
35100	18.74962	12.86035	5.282116	8.271548
35140	18.40908	11.88838	5.340325
35220	18.67221	12.23309	5.091333
35260	20.13601	13.69395	6.60472
35300	20.73125	14.69712	6.601774	10.5445
35380	22.28338	15.9818	7.187684	11.193
35420	19.31347	12.70585	5.51159
35460	18.09422	11.67033	5.075002
35500	18.30701	11.99283	5.29349
35580	17.90802	11.82121	5.241754
35620	24.82491	17.5955	6.401927	13.95619
35660	19.28872	13.23366	5.898578	8.537388
35700	17.19535	11.64944	4.848893
35740	18.07647	12.35657	4.84935
35820	19.56528	14.83606	5.489004
35840	21.29621	14.94775	6.477966	10.09469
35860	19.68308	13.94807	4.935467
35900	19.10026	12.1579	5.577073
35940	18.67091	11.97005	5.66019
35980	20.27306	13.73536	6.349972	9.59356
36020	17.71095	11.71945	5.749953
36100	20.54398	13.57493	7.081392	8.851377
36140	19.75111	13.42566	6.326432	8.316055
36220	18.82074	14.04664	5.758833	8.322394
36260	19.65236	14.24903	5.563113	9.7246
36300	18.92666	12.71559	5.914456
36340	18.48785	12.27197	5.019356
36380	18.96941	11.74142	6.008163
36420	21.15549	15.32516	5.797316	10.79911
36460	19.28736	12.39018	5.225989
36500	19.04595	13.11726	6.462576	8.93274
36540	21.1591	15.44608	5.538143	10.60212
36580	18.53093	12.03335	5.014097
36620	17.9171	12.04749	5.950819
36660	18.68889	13.02904	5.442225
36700	19.49352	14.02836	5.759256
36740	22.14707	15.73748	6.454615	11.4485
36780	19.07889	13.45524	5.908191	8.876823
36820	17.5409	11.15782	5.347101
36860	20.45404	14.05412	5.252182
36900	19.37968	13.8057	5.109058
36940	18.1481	12.20329	4.976345
36980	20.97977	14.66346	6.739832	8.239329
37020	18.78473	12.244	5.171119
37060	17.43073	12.18089	4.930159
37100	20.85129	14.62506	6.765115	10.45227
37140	20.9131	15.42883	5.872981
37220	16.13951	11.21691	4.524018
37260	19.992	14.81517	6.603294
37300	18.26554	11.69057	5.639694
37340	20.81496	14.62898	7.361752	9.763306
37420	18.1081	12.71746	6.128636
37460	19.80954	14.10711	6.27437	8.75857
37500	18.47143	11.94855	6.01383
37540	17.81914	11.54136	5.180394
37580	18.2187	13.19976	4.441296
37620	19.90565	15.40334	3.950966	7.969012
37660	17.95288	11.34124	5.425958
37740	19.52419	12.29734	7.7106
37780	17.41739	11.76418	5.812817
37860	20.9469	15.30749	6.097508	9.466532
37900	21.50376	15.44947	6.174288	9.628063
37940	18.63643	11.5934	5.116295
37980	23.62038	16.82362	6.168333	12.61623
38060	22.04136	16.27485	7.120843	12.05069
38100	18.58656	11.79029	5.996192
38180	17.28481	11.16176	4.864092
38220	20.41491	14.93864	5.709388	7.952615
38260	17.91635	11.65108	5.137445
38300	23.13064	16.64549	7.093466	11.53788
38340	19.37829	13.32148	5.404414	8.601534
38380	17.63065	11.96991	5.755828
38420	19.64629	13.30589	6.42348
38460	17.79295	12.26994	5.809282
38500	19.10864	12.02405	5.453905
38540	18.18132	13.85549	4.884619	7.72533
38580	21.85752	16.07854	7.674521
38620	18.72214	12.66298	6.245626
38700	19.37487	12.21204	5.353245
38740	18.26194	11.80055	5.54267
38780	17.3729	11.17731	6.2834
38820	17.8399	12.23615	7.745398
38860	19.9506	14.63067	5.700627	10.02411
38900	21.81164	15.55067	6.690603	11.51889
38940	20.55795	15.02673	5.750318	9.299998
39020	19.13066	12.00422	5.674297
39060	20.07738	13.21447	5.719676
39140	18.88618	13.83169	6.014949	8.344029
39220	18.07863	13.05187	5.327209
39260	16.10022	10.85815	5.243702
39300	21.63056	15.72568	5.50808	11.02838
39340	19.44106	13.94816	5.686123	9.397733
39380	19.39819	14.3193	5.709857	8.183677
39420	17.67681	12.21717	5.4391
39460	21.63759	13.11184	8.842279	8.147288
39500	18.91951	12.59254	5.190251
39540	19.48706	13.23884	5.531085	8.768107
39580	20.89578	14.62745	6.115698	10.71994
39660	18.93037	13.21917	5.497755	8.411611
39700	17.93053	10.71077	6.031683
39740	21.35056	14.5187	6.354641	9.50316
39780	18.17358	12.29004	6.014871
39820	18.83671	13.55557	7.417593	8.591002
39860	19.2835	12.37852	5.672397
39900	19.02596	14.16046	5.388467	9.869931
39940	17.6989	12.15527	5.337824
39980	19.87298	13.03957	6.236185
40060	22.00403	15.75983	5.422793	10.9103
40080	18.8887	12.78786	5.050702
40100	18.39501	11.62067	6.891421
40140	22.03349	16.38958	7.494197	11.61499
40180	18.41899	12.9917	5.149076
40220	20.39777	14.51333	4.386029	9.366746
40260	19.50057	14.87107	4.461878
40300	19.18645	12.26284	5.753795
40340	19.94864	13.82395	4.932826	9.063927
40380	21.3795	15.29187	6.117478	10.71188
40420	20.07101	14.03022	5.823442	9.377463
40460	18.58535	12.8554	5.157563
40540	20.40821	15.31224	6.863977
40580	19.25831	12.94866	5.808268	8.608496
40620	18.05644	11.91623	5.274991
40660	20.489	14.23023	7.385757	8.01235
40700	18.98806	12.81395	8.791988
40740	18.15415	12.66577	5.589636
40780	18.71642	12.52414	5.648983
40820	18.93811	14.75525	4.022007
40860	17.86554	12.05652	4.934029
40900	21.62224	15.55235	5.908585	11.44205
40940	16.59897	11.59277	4.509214
40980	19.60907	13.52841	5.729771	8.890962
41060	19.79423	13.67369	5.643626	8.868413
41100	17.83506	12.52449	6.250074	8.03948
41140	19.12664	13.24497	4.853614	8.219057
41180	23.01015	16.93391	5.958291	11.70067
41220	17.51648	11.92737	5.322288
41420	20.39981	13.7034	7.06587	9.311632
41460	18.39503	12.70118	4.984205
41500	19.89116	15.39194	5.109913	9.745781
41540	21.33403	13.14871	7.748381	9.404344
41620	21.39434	15.05248	6.218543	10.85925
41660	18.03714	13.01894	4.925556	8.117014
41700	21.74243	16.07267	5.538404	11.09612
41740	22.712	15.96292	7.347466	11.98935
41780	18.64118	12.36599	5.921761
41820	18.09197	11.73455	5.608073
41860	23.13909	16.95255	5.731326	12.59388
41940	21.82399	15.40031	5.992274	11.81693
42020	19.68715	13.58376	6.387269	9.255792
42100	20.64541	13.40018	5.601411	9.184201
42140	18.74153	13.21789	5.658689	8.72095
42220	20.26366	13.83842	6.134025	9.898224
42300	17.32397	11.96491	5.170469
42340	20.42597	14.68011	6.177632	9.365034
42380	18.92368	12.31347	5.38543
42420	17.98047	12.22963	5.090185
42460	20.39405	14.87541	6.539016
42540	20.66237	14.3218	5.599437	9.811263
42620	18.32392	12.51731	5.650299
42660	22.1875	15.98429	7.338872	12.20618
42680	18.94804	13.12346	5.757405	8.331586
42700	19.19453	12.66502	6.209141	7.487734
42740	18.00893	12.00118	5.398662
42780	20.17817	13.4429	7.126451
42820	18.63319	11.95173	6.400324
42860	18.9445	12.4124	5.414715
42900	18.07089	11.65058	5.249493
42940	18.37813	12.42679	5.507831
42980	18.87098	12.23637	5.296687
43060	18.20185	12.57135	5.255137
43100	19.79837	14.29083	5.822694	8.504107
43140	19.55609	13.94514	4.71037
43180	18.43448	11.55448	5.219083
43220	17.81535	11.93112	5.457415
43260	17.74416	11.8892	5.333642
43300	18.8404	12.71448	5.777727	8.013012
43320	19.70665	14.74599	6.285862
43340	20.58048	15.28234	5.545499	9.837935
43380	18.84828	12.06925	5.34939
43420	18.89229	14.1277	5.747756	8.114325
43460	19.14443	13.52516	5.355279
43500	17.51392	11.51046	5.429136
43580	20.14022	15.00669	5.460453	8.751316
43620	19.13956	13.58845	4.907991	9.434683
43660	17.17241	11.54801	6.120513
43700	19.93267	13.38755	6.973018
43740	19.91775	12.65687	5.598354
43780	20.20292	13.74014	5.684518	9.335298
43900	20.33509	13.74957	6.072886	9.215129
43940	16.51611	11.25533	4.481653
43980	17.61362	11.88152	5.144543
44020	17.11994	11.12018	5.662282
44060	19.26968	13.91258	5.995673	9.727526
44100	20.0027	14.19591	5.426548	8.992558
44140	20.71228	14.76998	5.513119	9.893437
44180	20.39392	14.46387	5.204963	9.524055
44220	19.34467	13.0429	5.419474	8.194781
44260	17.17337	11.65336	4.881631
44300	19.61322	13.1011	5.956799	8.587651
44340	18.1508	12.12905	5.308148
44500	17.49277	11.49495	6.017797
44540	17.55074	11.59191	5.850341
44580	18.90812	12.27604	5.476264
44620	18.38754	12.74856	5.228753
44660	18.20712	12.32104	5.367417
44700	21.26029	14.2265	7.386533	9.851721
44740	17.55602	11.25909	6.530574
44780	18.64749	12.38577	5.461843
44860	18.1131	11.97353	5.745398
44900	18.3587	11.81077	4.808601
44940	18.41812	12.588	5.449111	7.957877
44980	19.12765	12.88237	4.968695
45000	18.39138	12.21733	6.712316
45020	17.30905	12.25091	4.978187
45060	20.63953	14.70527	5.763074	10.12979
45140	18.04625	11.45742	5.897468
45180	19.01111	12.80095	5.673643
45220	19.66556	14.08932	5.669175	9.397567
45300	22.9047	16.23844	6.88064	11.56037
45340	17.68892	11.4733	5.653519
45380	19.98298	14.36686	5.936671
45460	21.76421	15.49867	7.344894	8.557183
45500	19.84536	13.53146	6.4638	8.350666
45520	16.50212	11.3524	5.758546
45540	19.03277	12.18712	5.725404	7.102499
45580	17.88304	11.72179	4.815309
45620	18.2601	12.0155	5.58668
45660	19.51859	12.24111	6.53957
45700	17.56875	12.14735	4.673616
45740	17.89246	11.69057	4.615843
45780	21.34262	15.39822	5.765543	10.14964
45820	20.16072	14.05651	5.459324	8.982184
45860	20.14019	12.8886	6.029842
45900	18.87738	13.24528	5.110401
45940	20.64788	14.31753	6.108306	10.00798
45980	18.54752	12.11807	5.824305
46020	19.08065	12.70709	5.544201
46060	19.95217	14.74468	6.708721	10.27757
46100	18.95638	12.95746	5.427678
46140	21.60687	15.80618	5.635021	10.58393
46180	19.02385	13.71185	5.067217
46220	20.14296	14.42457	5.062453	8.941284
46300	18.69484	12.75951	6.291468
46340	19.54753	13.91683	5.59059	8.915298
46380	19.18105	12.73617	7.060421
46460	18.35603	12.13256	4.993366
46500	18.62376	11.70506	4.768492
46540	19.71184	13.63155	5.740337	9.059518
46620	16.9495	11.27464	5.333424
46660	19.15169	13.73665	4.811365	8.200837
46700	20.93659	13.96769	6.158282	9.512886
46740	18.44091	11.4092	5.990973
46780	18.49355	11.69017	4.868564
46820	16.45205	10.68766	4.672663
46860	18.37675	13.89787	4.89735
46900	18.64732	13.97207	5.040439
46980	19.01431	13.1846	6.218853
47020	19.46309	14.65661	5.03221	8.079927
47080	17.64667	11.68289	4.58306
47180	19.08243	12.29933	6.034906
47220	19.19755	12.72099	5.678347	8.46168
47260	21.63148	15.69241	5.398127	11.16253
47300	19.73112	13.92517	7.175509	9.275285
47340	18.67885	11.98928	4.966768
47380	19.50912	13.57265	5.677235	8.900958
47420	18.16786	12.22223	5.32798
47460	18.13332	12.33642	6.239171	7.515345
47540	18.93849	12.06178	5.171569
47580	19.08448	12.57689	5.576178	8.572249
47620	18.71798	12.7672	5.206935
47660	18.31524	11.88612	5.116127
47700	19.37754	12.63972	5.818164
47780	18.21507	11.80948	5.067219
47820	18.77639	11.99423	6.537972
47900	23.19221	16.94577	5.590072	12.78496
47920	18.29223	11.74231	4.687301
47940	19.41671	13.27343	5.216314	8.841593
47980	17.26244	11.85289	4.747961
48020	19.00904	13.08683	5.144139
48060	18.72568	12.79988	5.977953	8.414939
48100	18.70362	12.68186	4.336224
48140	19.84893	14.37771	5.963418	8.60043
48180	18.13371	12.04722	5.319077
48220	17.71465	12.08316	5.969222
48300	18.33408	12.49187	5.987493	8.07278
48460	18.06209	11.6767	5.572746
48540	21.73707	15.12341	7.783691	8.41958
48580	19.18284	12.70634	5.416021
48620	20.98754	14.84333	5.908422	10.05492
48660	19.03296	13.09004	6.127213	8.543835
48700	18.80973	12.8004	5.522198	8.156223
48780	17.69493	11.8455	5.713487
48820	18.46392	12.40996	5.41747
48900	20.1574	14.69739	5.822278	9.07475
48940	18.61917	12.25091	4.773078
48980	18.71379	12.44093	5.594723
49020	18.00689	13.12532	3.961989	8.39841
49100	18.49134	12.34455	5.114676
49180	21.60189	15.30544	6.467589	10.09163
49260	17.68035	11.9527	6.042702
49300	20.75443	12.98498	7.19689
49340	21.67361	14.95741	6.171319	10.32272
49380	17.55176	11.71038	5.311013
49420	18.25586	13.04492	6.750752	8.77137
49460	17.0433	11.33954	4.690824
49620	21.76895	15.09633	8.389581	9.540867
49660	21.16347	14.57237	6.020292	9.798016
49700	18.99403	13.65279	4.955911	8.360071
49740	18.49845	13.37111	5.659157	8.41516
49780	18.86353	12.50921	5.394562
10100	17.18562	12.10362	5.453594
10140	16.78913	12.29484	4.874762
10180	19.64576	15.67066	3.94978	8.66112
10220	18.19588	13.35199	4.830014
10300	19.38795	12.3627	5.159251
10420	21.08342	14.40245	5.832624	10.26785
10460	18.06414	11.95953	5.225627
10500	19.7922	13.71797	4.935267	8.486115
10540	18.49789	12.58129	6.040732	8.090709
10580	20.71856	14.82693	5.265647	10.60252
10620	18.45055	11.54961	5.141899
10660	17.73012	12.06891	5.199279
10700	18.21214	12.05306	5.901103
10740	20.64973	14.67016	5.44343	10.52795
10780	19.27665	14.06786	5.193421	8.575651
10820	17.53201	11.99247	5.051096
10860	16.91409	11.68005	5.140198
10900	21.78859	15.36106	5.540743	10.31593
10940	18.06624	11.6539	5.121016
10980	19.12638	12.84274	6.50057
11020	19.79162	12.76943	5.695004	8.362176
11060	16.45413	11.51499	4.372591
11100	19.67577	14.93555	4.898496	9.208339
11140	18.39477	11.70454	5.210325
11180	18.25263	12.7728	5.346838	8.41958
11220	18.54024	12.06562	4.887204
11380	18.12715	12.13065	8.709478
11420	17.98761	12.0744	4.957342
11460	20.10854	13.83529	5.841383	9.840654
11500	18.59662	13.08456	5.297033	8.272315
11540	19.88753	13.8184	5.479137	9.188095
11580	17.60856	11.36692	4.419199
11620	18.43757	13.19023	6.515417
11660	17.03806	11.75947	4.710408
11700	20.44865	14.23741	5.200369	9.547241
11740	18.8636	12.15053	5.588204
11780	19.58665	13.29255	6.059416
11820	17.52713	11.77278	5.57325
11860	16.8922	11.08758	4.494038
11900	17.97785	11.74061	4.972522
11940	18.96732	12.73986	5.485832
11980	18.42615	11.96805	5.981573
12020	19.47088	13.06141	4.930333	8.783855
12060	23.42835	16.9875	5.753502	12.54341
12100	19.5539	13.59713	5.443459	9.519515
12140	18.50763	12.08828	5.627674
12180	18.62298	12.06154	5.319391
12220	18.3639	13.51728	4.385393	8.215277
12260	20.71099	14.33591	5.262469	9.815694
12300	18.43277	12.83556	5.063637
12380	17.95342	12.15927	5.144441
12420	21.10477	15.42942	5.314122	11.32656
12460	18.67901	11.64301	6.098256
12540	21.42692	15.35423	7.267128	10.41283
12580	22.51342	16.07356	5.932135	11.87771
12620	17.70558	13.45659	5.31672	8.580919
12660	18.05496	12.28913	5.124954
12700	19.09464	14.01462	5.283425	9.082394
12740	17.64557	12.09978	4.555071
12780	17.20601	11.5201	4.849737
12820	17.73154	11.64357	5.522481
12860	18.72913	12.48754	4.893838
12900	20.13108	14.91509	6.0594
12940	21.67653	16.0882	5.572342	10.6078
12980	19.03382	13.03602	5.357841	8.504107
13020	19.9302	14.07003	6.057531	7.972466
13060	18.04049	11.88453	8.000853
13100	17.5367	12.02798	5.438309
13140	20.9029	14.87244	7.112994	9.764398
13180	18.65683	12.55721	5.292603
13220	18.83439	12.46544	5.142496	8.272315
13260	18.23285	12.37964	4.661696
13300	17.35165	11.37955	6.002019
13340	17.97973	11.69314	5.040137
13380	18.11818	13.07751	6.336613	9.028818
13420	17.3094	12.07245	4.816374
13460	17.40041	12.63874	5.603011	8.766238
13500	17.51254	11.8665	4.586937
13540	17.4078	11.59682	4.283645
13620	17.31772	11.65538	5.225911
13660	17.45518	11.39085	5.088204
13700	18.51868	12.4387	6.804348
13740	18.79883	13.73953	4.743414	8.91355
13780	19.58875	13.61339	5.18433	9.044049
13820	22.20457	16.35423	6.66993	10.91247
13900	20.15771	13.18145	6.780619	8.454253
13940	17.53247	12.15296	5.8132
13980	19.86304	13.73558	5.251529	8.599326
14020	19.07795	12.93093	4.727589	8.668883
14100	20.641	14.64675	6.277802	8.051341
14140	18.22555	12.43503	4.608684
14180	18.16248	12.56242	5.316511
14220	18.40123	12.01389	5.89238
14260	20.24701	14.29201	5.730633	10.1579
14340	17.3701	11.25113	6.048133
14380	17.65227	11.25617	4.898526
14420	19.16139	14.79616	5.164762
14460	22.5735	16.35338	5.714538	12.66155
14500	19.20963	13.85137	5.544563	9.812961
14540	18.60216	12.66694	4.48147	8.565793
14580	17.57398	12.74737	4.867667
14620	18.53276	12.58693	5.114001
14660	18.63359	12.91846	5.445642
14700	18.27986	12.10953	5.365898
14740	18.52478	12.84532	5.715638	9.109082
14780	17.59208	11.72421	5.419631
14820	17.6519	11.59146	4.498476
14860	21.03174	14.89474	6.099933	11.32047
15020	16.80948	11.5501	4.877642
15060	15.75153	10.65777	5.076094
15100	16.89535	12.04853	5.136208
15180	19.00854	13.24983	6.166447	8.932873
15220	17.21799	11.64806	5.305019
15260	18.62794	12.87076	5.246873	8.140316
15340	18.09309	11.62496	4.987423
15380	21.10145	15.43671	5.876743	10.71976
15420	17.83261	11.85903	6.811834
15460	19.011	13.13764	4.693606
15500	18.90564	12.55222	5.783822	8.409163
15540	18.66505	13.39611	4.645464	9.245997
15580	16.38167	11.58786	4.246904
15620	17.75126	11.72373	4.986017
15660	18.57786	12.25616	5.101364
15700	18.48198	12.02193	5.199601
15740	18.13701	12.08641	5.351305
15780	17.32849	11.95453	4.252462
15820	16.79244	11.24319	4.18164
15860	17.90624	12.39194	4.940764
15900	19.15722	13.40686	5.173525
15940	20.6955	13.56078	5.756824	9.514879
15980	20.30313	14.55964	6.206713	9.96119
16020	19.24831	13.75595	4.551702	8.138565
16060	19.24759	12.61291	5.773995	8.30499
16100	17.93566	13.20426	4.819197
16180	17.06981	12.03507	4.259835	7.975564
16220	18.24558	12.82799	7.189814	9.11493
16260	17.37427	12.09679	5.990822
16300	19.75668	13.68764	5.401413	9.471935
16340	18.24058	11.62502	4.745777
16380	18.78595	11.57849	6.883752
16460	17.76454	12.0375	4.834809
16500	19.04624	14.86149	4.859741
16540	19.30606	12.83549	5.772015	8.368462
16580	19.75455	13.57901	5.343811	9.122929
16620	20.4892	15.41104	4.721784	9.453208
16660	18.38034	12.28643	4.858262
16700	21.01223	15.64932	6.016243	10.2293
16740	22.34591	15.59925	6.067741	11.66461
16820	19.46006	13.81529	4.275472	9.14772
16860	20.21465	14.3139	4.989926	9.956697
16940	18.50986	13.62331	5.118499	8.54091
16980	24.24232	17.49411	6.224084	13.18341
17020	18.56066	12.97546	5.993999	8.736489
17060	20.27472	12.22277	8.301645
17140	22.68103	16.33892	5.383542	11.5363
17200	19.01808	11.80619	6.274001
17220	19.65587	14.94458	4.725019
17260	17.10816	11.3006	4.952987
17300	19.66734	15.3139	3.983663	9.110631
17340	17.97026	12.16668	5.252487
17380	17.28494	11.76586	5.116235
17420	18.89033	12.66277	4.848388	8.099554
17460	22.59629	16.29645	5.985178	11.60628
17500	18.80473	11.76416	5.358706
17540	19.39865	12.78593	6.205554
17580	17.21515	11.63074	6.108505
17660	18.85911	13.27652	5.307097	8.39638
17700	18.05532	13.06104	4.538218
17740	18.01999	11.62105	4.963531
17780	19.48018	14.00753	5.549376	8.792246
17820	20.20656	14.71227	5.596842	10.11711
17860	19.37031	13.06638	6.196771	8.762646
17900	21.13854	15.00568	5.756317	10.36536
17980	19.93727	13.41121	5.088179	9.336444
18020	18.37106	12.34301	4.751729	8.385261
18060	18.48838	13.17144	5.221747
18100	17.16781	11.71701	6.087749
18140	21.80343	15.2738	5.516325	11.45423
18180	20.15113	13.9818	6.911886
18220	17.07176	11.12288	4.219792
18260	18.63905	12.81152	4.46382
18300	16.88142	11.84771	5.177266
18380	17.40294	11.58773	5.148794
18420	17.42063	11.76614	4.87209
18460	18.18946	11.69909	4.852795
18500	18.8236	12.6012	5.199408
18580	20.34621	14.61172	6.817968	9.806756
18620	18.57134	12.39478	5.822472
18660	17.78052	11.8085	4.599936
18700	17.23657	12.08311	4.648171	8.523971
18740	21.3391	14.75729	8.234433
18820	18.56401	12.10608	5.124242
18860	16.38462	10.78021	5.374944
18880	18.63988	13.27969	5.450902	9.373394
18900	17.92462	12.293	4.816108
18980	18.48472	12.03463	6.132381
19060	19.94817	13.16419	6.421462	7.841886
19100	22.57058	16.61082	6.243181	12.83694
19140	19.64276	13.55306	4.848741	8.614864
19180	19.23396	13.16869	5.430007	7.820841
19220	17.88374	12.02924	4.648072
19260	16.62949	12.94061
19300	19.22971	13.0464	5.91907	8.61975
19340	20.33416	14.21704	5.279842	9.754292
19380	21.14371	14.67729	5.61202	10.46302
19460	19.68388	13.48242	5.24615	8.521783
19500	19.87975	12.7829	7.097788	8.661294
19540	18.51485	11.73221	5.28546
19580	18.49213	11.52432	5.497484
19620	16.40118	11.32849	5.070824
19660	20.63726	14.70724	5.363113	9.539788
19700	17.85802	12.89552	5.469128
19740	21.87926	15.82709	5.371749	11.95002
19760	17.86123	11.73834	6.140282
19780	19.82681	14.26596	5.15391	10.4859
19820	22.9994	16.67819	6.512674	12.21856
19860	16.89101	11.70539	4.857708
19940	18.71886	12.41928	5.50188
19980	17.17804	12.03249	5.568665
20020	18.22973	12.61018	4.720924	8.398635
20060	17.82869	11.97125	4.879525
20100	19.77819	13.23838	5.676099	8.687105
20140	18.73253	12.58449	4.929743
20180	20.7082	13.94163	7.887019
20220	18.82287	12.78627	5.537384	8.34498
20260	20.23426	14.59457	6.383195	9.203618
20300	18.04166	13.21969	5.584473
20340	18.04225	12.41554	6.871787
20380	18.82622	11.88373	5.294378
20420	16.95546	12.10883	4.440117
20460	17.67488	11.71139	4.959319
20500	21.28367	15.5821	5.484669	10.51467
20540	17.88114	12.0245	5.0787
20580	16.5064	11.16879	6.006448
20660	17.75317	12.16938	4.622897
20700	19.59188	13.02008	5.565991	8.612685
20740	18.91121	13.08272	5.122631	8.7185
20780	17.45782	12.45444	4.669134
20820	18.01802	12.03936	5.279387
20900	18.06343	12.50735	6.902945
20940	19.74805	13.44325	7.853037	8.486734
20980	18.29412	13.31945	4.922584
21020	17.85912	11.96492	4.38535
21060	18.45587	12.47906	4.576645	8.453188
21120	17.04812	11.58581	5.751863
21140	19.43261	13.49441	6.086662	9.180293
21220	17.81414	13.13617	4.559944
21260	16.92727	12.06221	4.965029
21300	18.15284	12.33305	4.877549	7.98105
21340	19.90735	14.70968	5.232731	10.08939
21380	17.55493	12.14301	5.200579
21420	18.44727	12.51184	6.194154
21460	17.68246	12.90062	4.196628
21500	19.65384	13.52056	6.321134	9.204121
21540	18.41446	12.67983	5.601632
21580	18.12424	11.80065	5.96186
21660	18.38567	13.37847	6.341971	9.435002
21700	17.80033	13.26643	5.521483
21740	17.23539	11.6908	7.069664
21780	21.54416	16.16826	5.538691	9.637632
21900	18.63286	11.88978	5.385175
21980	16.55338	11.35927	4.695034
22020	18.91643	13.3405	5.601554	9.245129
22060	18.15342	12.51341	4.931503
22100	18.75416	11.96864	4.705664
22140	20.09298	15.7019	5.532948	8.830397
22180	19.36543	13.29814	5.723605	9.645817
22220	20.00279	14.58402	5.141467	9.831079
22260	18.60065	12.99194	5.6205
22280	17.86857	12.65637	5.367033
22300	18.57282	12.47469	5.211813
22340	17.12295	11.5194	4.393517
22380	20.00432	15.47433	6.299208	8.504918
22420	20.01579	13.96544	6.00697	9.384461
22500	20.05539	15.13681	4.654391	8.877522
22520	20.30903	14.56999	5.956699	8.271548
22540	18.66922	12.53885	5.455473	8.247482
22580	20.24982	11.82547	8.802081
22620	17.31054	11.8368	4.891562
22660	18.98258	13.98692	5.244567	9.323401
22700	17.2774	11.70013	5.611336
[truncated: 578 more rows]
