# Supplementary material for: Does environmental policy affect scaling laws between population and pollution? Evidence from American metropolitan areas
Source: PLoS One. 2017 Aug 9;12(8):e0181407. doi: 10.1371/journal.pone.0181407 (PMC5549900; doi:10.1371/journal.pone.0181407)
Supplement: S1 Data — This zip file contains all of the raw data files used in this analysis. (ZIP) [file pone.0181407.s009.zip › S1_Data/Table_2_PI_LAP.txt]

msa_code	Log_GED	Log_E_GED	Log_MD	Log_PI
10100	18.04947	9.883102	7.792083	13.89505
10140	16.94078	9.551557	8.329177	14.17584
10180	18.70825	10.47236	8.086118	15.09823
10220	17.94766	9.181294	7.790955	13.43232
10300	20.05394	9.686481	8.481903	14.71049
10420	21.65879	11.50488	9.644403	16.78862
10460	18.50805	9.573393	8.366349	13.8931
10500	19.16412	10.30628	7.45827	15.03049
10540	19.28463	10.66587	9.500628	14.64554
10580	20.94086	11.63843	8.887765	17.01752
10620	19.17687	9.723451	8.400276	14.0866
10660	18.54542	9.49944	8.1096	13.51763
10700	19.04547	10.06852	8.857704	14.37903
10740	21.02719	11.73998	9.140956	16.71351
10780	19.33862	10.78939	8.867353	14.98301
10820	17.9802	9.166474	7.835544	13.55293
10860	17.44434	9.464028	8.242749	13.45228
10900	21.91448	11.89962	9.235051	16.85783
10940	18.99517	9.513594	7.986173	13.69695
10980	18.7519	10.19085	8.981131	13.49356
11020	19.99055	10.15192	8.822705	14.94285
11060	17.28554	8.912008	7.509394	13.30101
11100	19.73732	11.61938	8.62459	15.47644
11140	18.79866	9.555649	7.445449	13.54034
11180	18.20672	9.5807	8.276528	14.51382
11220	18.84187	9.295614	8.069454	13.95911
11380	17.47961	9.46394	8.369735	12.40605
11420	18.44161	9.248562	8.161159	13.65131
11460	20.42897	10.6611	9.633914	16.19387
11500	19.54632	10.37114	9.202851	14.72471
11540	19.86894	10.63721	8.563913	15.53353
11580	18.69671	8.871039	7.558924	13.21528
11620	18.5731	10.01225	8.748315	13.79221
11660	17.72286	9.119505	7.907716	12.94693
11700	20.73009	11.36654	8.759957	16.05618
11740	19.38403	9.27828	7.994618	13.94802
11780	20.42746	11.0316	9.945944	14.62172
11820	17.7651	9.815681	8.575028	13.65878
11860	17.5961	8.73532	7.295607	12.7359
11900	17.97296	9.071605	7.917591	13.91398
11940	20.04429	10.82461	9.56179	13.80329
11980	18.87178	9.989782	8.724397	14.28328
12020	19.50626	10.15242	7.459804	15.12626
12060	23.74852	13.90714	9.222176	18.6959
12100	19.90519	10.19174	9.143897	15.83177
12140	18.73632	9.553861	8.432645	13.82816
12180	19.45448	9.709555	8.374861	14.41821
12220	18.63447	9.827923	8.76614	14.65032
12260	21.42307	12.12208	8.838895	16.28702
12300	18.24994	9.892695	8.616565	14.89857
12380	19.02404	9.710574	8.1254	13.75773
12420	21.23057	11.97038	9.15505	17.45687
12460	18.46528	9.734962	8.449905	13.26555
12540	21.20616	12.01503	10.92563	16.408
12580	22.96783	12.95555	9.764462	18.2183
12620	17.58053	10.46774	9.147518	15.01694
12660	18.72662	9.673599	8.314208	14.16116
12700	20.11198	11.18077	10.00731	15.85477
12740	17.68813	9.258495	8.031583	14.2633
12780	17.60974	8.956719	7.700835	14.04849
12820	18.05241	9.808093	8.825827	13.2661
12860	18.9797	9.479104	8.185258	14.18848
12900	20.19073	11.19459	10.32472	13.47918
12940	22.18338	13.2857	9.847497	16.62026
12980	19.52802	10.13509	9.042275	15.03375
13020	20.26537	11.16678	10.24246	14.8299
13060	18.07368	9.934734	8.720357	13.57667
13100	17.98872	9.418998	8.087856	13.29211
13140	21.3106	12.58001	9.99317	16.00057
13180	19.29377	9.84583	8.510318	14.54232
13220	19.75692	10.44137	8.419649	14.73968
13260	19.54091	10.04767	8.780169	13.86001
13300	17.65751	9.220646	7.67031	13.06597
13340	18.61189	9.034506	7.780738	13.93486
13380	18.20381	11.0444	9.725686	15.19261
13420	17.89281	9.530181	8.332828	13.58399
13460	18.30279	11.12437	10.49418	14.91019
13500	17.94007	9.045217	7.82634	13.07409
13540	17.57846	8.8162	7.658799	13.85107
13620	18.30142	10.04441	8.027864	13.72707
13660	18.08707	9.191104	8.119026	13.52965
13700	19.03821	10.75308	9.052975	13.44004
13740	19.2436	11.0612	8.516981	15.05742
13780	19.73542	10.57134	8.705428	15.62458
13820	22.53171	13.39991	10.31554	17.1823
13900	20.57823	11.64256	9.151291	14.68845
13940	18.48069	10.28244	9.056355	13.56899
13980	20.19874	10.94167	8.697453	14.14789
14020	19.49942	10.0671	8.086358	14.98517
14100	21.42732	11.92957	10.73789	14.43095
14140	18.85107	9.723775	7.876658	14.60644
14180	19.07547	10.14601	8.889719	13.7825
14220	19.22086	10.40379	9.149254	13.56978
14260	20.75948	12.10322	9.354186	16.33472
14340	17.45047	8.909437	7.437058	13.42785
14380	17.97029	8.630768	7.424982	13.75667
14420	19.08862	11.10078	10.05944	13.16871
14460	23.28478	13.36582	10.19029	18.9248
14500	19.20292	10.38489	9.455539	16.17965
14540	19.68041	10.47116	7.686907	14.86319
14580	18.01066	9.852719	8.542008	14.29291
14620	18.80384	9.770108	8.4918	13.8818
14660	18.83444	10.02771	8.053109	14.42034
14700	18.64331	9.826532	8.12034	14.19789
14740	18.79838	9.962628	8.94144	15.68439
14780	17.94524	9.011276	7.658625	13.57257
14820	18.94805	9.661575	8.488152	13.51818
14860	21.39323	11.48605	10.54209	17.70967
15020	17.5414	9.024358	7.696107	13.35388
15060	16.83998	9.22801	8.253225	13.09581
15100	17.63722	9.314308	7.840819	13.38005
15180	19.35842	10.57571	9.481805	15.38321
15220	17.52126	9.20073	7.92617	13.49254
15260	19.20789	10.58954	8.158142	14.66659
15340	18.72407	9.074607	7.758637	13.86887
15380	21.56258	12.14177	10.22102	17.24457
15420	18.9147	10.70732	8.687962	13.64273
15460	19.05486	9.873951	7.649708	14.03198
15500	19.10024	9.876637	8.846067	15.01544
15540	18.75417	10.49301	8.248573	15.56068
15580	16.93502	8.820645	7.645886	13.57522
15620	18.23549	9.464642	7.704628	13.75093
15660	18.713	9.345068	8.08001	13.75407
15700	19.53745	9.904375	8.779374	13.44155
15740	18.68131	9.605413	8.539375	13.58456
15780	18.68506	10.07188	8.024447	13.36434
15820	18.00939	9.147385	8.221962	12.90772
15860	18.67636	9.998425	8.750475	13.63748
15900	19.50481	10.21418	9.097651	13.60995
15940	21.30536	11.01249	9.195708	16.1585
15980	20.77742	11.52155	10.30117	16.29734
16020	19.69131	10.57895	8.105413	14.5264
16060	20.67283	11.25651	9.702404	14.76975
16100	19.15982	11.08181	9.817531	13.90247
16180	17.50664	8.687859	7.707675	14.24963
16220	18.51513	10.03611	8.591785	14.44778
16260	17.4591	9.380262	8.093273	13.21272
16300	20.46817	11.27594	8.768268	15.73666
16340	18.53424	9.06535	7.99606	13.4611
16380	19.11247	9.315098	8.127929	13.82089
16460	18.30223	9.442042	8.320472	13.73466
16500	19.68041	11.73471	11.12789	14.22694
16540	19.89578	10.10036	8.720836	14.9696
16580	20.28709	10.87865	8.484455	15.47802
16620	20.29304	11.37377	9.250947	15.62291
16660	18.97909	9.765934	7.846456	14.18231
16700	20.67915	12.02353	9.698526	16.41325
16740	22.44925	12.80377	9.240353	17.72538
16820	20.03788	10.7098	8.278312	14.11173
16860	20.76555	11.47586	8.548966	16.35323
16940	19.53362	11.08335	10.09873	14.60398
16980	24.69413	14.25474	10.37986	19.52713
17020	18.72699	10.32904	9.180108	15.29526
17060	19.22514	9.700295	8.367088	14.27097
17140	23.28245	13.45657	9.616408	17.89122
17200	19.1266	10.78754	8.284876	15.56452
17220	19.74473	11.10382	9.327144	14.49202
17260	18.32042	9.510306	8.231803	13.28528
17300	20.06091	10.92216	8.405032	15.39729
17340	18.2692	9.510709	8.436115	14.09446
17380	18.61646	10.05444	8.913881	13.45299
17420	19.23182	10.05365	8.017595	14.70064
17460	22.99246	13.03907	10.20562	17.99555
17500	19.96951	10.40759	9.072182	13.47465
17540	19.39288	9.915262	8.554028	13.97868
17580	17.80252	9.70459	8.29956	13.76145
17660	19.32392	10.5496	9.56601	14.7093
17700	18.89761	10.23091	8.851485	13.50663
17740	18.91875	9.408698	8.083715	13.74902
17780	19.24311	10.50664	8.02991	15.0626
17820	19.8099	11.07703	9.182539	16.54014
17860	18.9666	10.18284	9.058681	15.07935
17900	20.93158	11.86476	8.939247	16.63406
17980	19.90772	10.85898	8.069523	15.72569
18020	19.35594	9.882339	8.718489	14.55285
18060	19.01085	10.55362	9.333965	14.08081
18100	17.79503	9.514082	8.168955	13.55187
18140	22.18902	12.30004	8.894361	17.68727
18180	20.16477	10.9391	9.761066	15.18277
18220	18.13546	8.677019	7.526717	13.33005
18260	18.87989	10.02026	7.7733	14.50107
18300	17.77896	9.97434	8.796877	14.12925
18380	17.39917	8.820385	7.600235	12.98345
18420	18.40589	9.888909	8.987386	13.38733
18460	18.43567	8.855575	7.470551	13.57144
18500	19.56668	10.21702	8.814598	14.68089
18580	20.6552	12.12384	9.999698	16.03154
18620	18.44584	9.611393	8.102502	13.72312
18660	18.25024	9.036655	7.751338	13.84085
18700	18.09678	9.698326	8.73991	14.60223
18740	21.65083	12.12562	11.68587	13.61581
18820	19.16402	9.64794	8.281769	13.68729
18860	16.58354	8.906211	7.65138	13.12029
18880	19.99004	11.22937	9.476085	15.52689
18900	18.17055	9.21102	8.095658	13.80044
18980	19.54335	10.19838	8.927748	14.356
19060	20.11383	10.76991	8.752824	14.52486
19100	22.76514	13.38754	9.735205	18.89024
19140	19.77848	10.3041	8.259941	14.81123
19180	19.38048	10.0627	8.84086	14.40546
19220	18.75021	9.779526	7.915341	13.86181
19260
19300	20.17572	10.71395	9.671455	15.07433
19340	20.6687	11.39269	8.774842	16.11169
19380	21.50539	11.55548	9.36571	16.93145
19460	20.43397	11.30419	9.309247	15.04941
19500	19.9653	10.84898	9.599051	14.94546
19540	19.03777	9.490066	8.023874	13.53267
19580	19.16054	9.643723	8.451719	13.82711
19620	16.42136	8.952013	7.643756	13.527
19660	21.93092	12.06329	10.2156	16.21949
19700	18.01222	9.776664	8.984986	12.80313
19740	22.14005	12.50479	9.309807	18.11674
19760	19.40002	10.44438	9.345149	13.34275
19780	20.2295	11.41549	8.630352	16.50107
19820	23.28321	13.44959	10.50347	18.77339
19860	17.60525	9.312926	7.882116	13.08601
19940	19.03187	9.534328	8.234217	13.59702
19980	17.56988	9.677437	8.48938	13.48811
20020	19.3457	10.5871	8.234569	14.91209
20060	17.81572	9.025587	7.627539	13.56419
20100	19.8334	10.3218	8.999475	14.92001
20140	18.7765	9.853238	7.739669	13.91165
20180	20.68178	11.23853	10.59224	14.39607
20220	20.06816	10.82857	9.603208	14.62409
20260	20.52394	11.99192	9.831099	15.71279
20300	19.11064	11.10259	9.938034	13.02113
20340	18.3934	9.985386	8.891149	13.6674
20380	18.92879	9.57258	8.290536	14.46173
20420	17.8486	9.817367	8.942148	13.95496
20460	18.01042	9.166399	7.756276	13.43413
20500	21.90381	12.59302	10.29921	16.32758
20540	18.45518	9.773996	8.660813	13.64692
20580	16.62215	8.782701	7.434426	13.20288
20660	18.41004	9.11695	7.987146	14.03918
20700	19.78848	9.813883	8.679666	14.97218
20740	19.43392	10.39013	8.468588	15.12326
20780	17.43224	9.079613	7.926623	14.2271
20820	18.64101	9.521407	8.228367	13.61572
20900	18.31502	9.81907	8.466507	13.70399
20940	19.47301	10.80982	9.450475	14.80517
20980	19.11923	10.50747	9.267387	13.91063
21020	18.19544	9.212201	6.961095	13.92904
21060	19.65909	10.47542	8.139284	14.90594
21120	17.40751	9.287557	7.89114	12.739
21140	20.05936	10.87745	9.883986	15.38267
21220	18.92817	10.7989	8.737718	14.01278
21260	17.2842	9.317078	8.27093	13.53701
21300	18.62437	9.529443	8.271244	14.58113
21340	20.01538	11.08409	9.35937	16.32064
21380	18.04523	9.662606	8.570983	13.52345
21420	19.12262	10.6364	9.214852	14.11363
21460	18.46007	9.596416	8.292112	13.87062
21500	19.95135	11.05539	10.07605	15.73756
21540	18.078	9.53719	8.227964	13.68363
21580	18.67454	10.13948	8.957711	13.43417
21660	18.92699	11.17667	10.23253	15.89287
21700	17.74756	10.29189	9.043579	14.87411
21740	18.4035	10.28567	9.187996	12.99944
21780	21.92533	12.64004	10.36599	15.88628
21900	19.15711	9.850883	8.708426	13.9846
21980	17.55626	9.339829	8.029043	13.27133
22020	19.88625	10.95028	8.714926	15.32579
22060	18.62063	9.48051	8.098116	14.06974
22100	19.70922	9.506142	8.267865	13.90281
22140	20.01121	11.70087	10.55962	14.53587
22180	19.92299	10.90944	9.098914	15.87511
22220	20.30411	11.46275	8.579288	15.94185
22260	19.07285	10.2789	8.726871	14.04654
22280	18.13393	9.894602	9.029397	13.5142
22300	19.02067	9.624143	8.582968	14.4988
22340	16.8959	8.148628	6.88207	12.82451
22380	20.04869	11.93888	11.1443	14.77372
22420	20.39091	11.03369	10.04571	16.22239
22500	19.89803	11.04199	9.098073	15.2797
22520	20.83769	11.76996	10.1152	14.93308
22540	19.2469	9.889503	8.565718	14.77929
22580	19.4881	10.17723	8.974392	14.09258
22620	18.21578	9.454026	8.198615	13.09223
22660	19.06894	10.48943	9.319747	15.75183
22700	17.89881	9.369426	7.969271	13.77293
22780	18.13093	9.315838	7.958475	13.66779
22800	19.91533	10.73484	8.165695	14.20498
22820	19.16701	10.55306	9.362515	13.3366
22860	17.39286	8.978251	7.748683	13.86127
22900	19.72215	11.08697	8.386053	15.47419
23060	20.69552	11.2036	9.010436	16.20754
23140	19.02422	9.320872	7.902214	13.51235
23180	18.85056	9.818584	8.149527	14.35888
23240	17.34156	8.720932	7.348329	13.13585
23300	18.79925	9.56718	8.328709	14.07792
23340	18.18062	9.679399	8.18935	13.69079
23380	19.46321	10.16038	8.977813	14.19505
23420	20.67267	11.69438	10.49603	16.65272
23460	19.08625	9.926294	8.752708	14.59656
23500	18.72016	9.484513	8.234632	13.8305
23540	19.45165	10.50246	8.589549	15.50209
23580	19.87895	10.27584	9.099437	15.00482
23620	17.95319	9.253411	7.884487	13.59074
23660	18.8759	9.563122	8.189429	14.06978
23700	19.14543	10.76745	9.611887	13.83207
23780	18.94647	10.93734	9.290177	13.73903
23820	17.76781	9.091698	7.839532	14.28449
23860	18.20802	10.09434	9.124434	14.04943
23900	19.5755	9.578516	8.197859	14.61626
23940	18.86998	10.63577	9.430707	13.64642
23980	18.8013	9.686141	7.540675	13.75483
24020	18.90547	10.24177	8.267661	14.86909
24100	18.00954	8.877875	7.616706	14.05707
24140	19.28517	10.23056	8.935098	14.72717
24220	19.99103	10.95024	8.86319	14.62585
24260	18.78292	10.4283	7.65525	14.4323
24300	18.65253	10.2945	8.886551	14.84576
24340	21.67447	12.38395	9.726954	17.07536
24380	17.69689	9.67568	9.011365	12.79405
24420	17.39121	9.842832	8.883354	14.29619
24460	17.3027	9.296128	7.97595	13.38918
24500	17.85624	9.764681	8.286989	14.47258
24540	20.25361	11.29049	9.990893	15.25925
24580	20.02828	10.95825	8.580334	15.87545
24620	19.08183	9.673989	8.517464	14.15979
24660	21.47227	11.90885	9.656635	16.68708
24700	18.94055	9.360883	8.162757	13.33451
24740	19.83591	11.3506	10.29907	13.97696
24780	18.6298	9.972643	8.711997	14.95716
24820	19.42646	9.54778	8.126279	14.09088
24860	21.66451	11.94805	9.358885	16.70708
24900	18.29866	9.670649	7.741787	13.68053
24940	18.95209	9.79464	7.931249	14.53171
24980	17.74789	9.417779	8.344997	13.02572
25060	20.699	12.19835	9.8691	15.93935
25100	18.44718	10.67751	9.63285	13.2144
25180	20.63341	11.08389	9.210738	15.35692
25220	18.69396	9.826943	8.576139	14.4286
25260	19.23329	10.29312	8.974221	14.57363
25300	19.34915	10.2026	8.061154	13.60489
25420	20.94597	11.40261	9.115208	16.52927
25460	18.04702	9.327458	7.285651	13.61525
25540	21.41471	11.82568	9.716485	17.48935
25580	17.79333	9.270997	7.774188	13.55696
25620	19.31907	10.81924	8.453054	14.73082
25700	16.95606	8.889696	7.485643	13.39017
25720	17.58054	8.485286	7.221954	12.64912
25740	19.39264	10.61503	8.821129	14.28092
25760	18.39123	9.730729	8.646095	13.01764
25780	18.20695	9.215247	8.086673	13.7004
25820	17.85576	9.948769	9.31294	13.13473
25860	20.55235	11.37209	9.214458	15.9431
25940	18.55819	10.12153	8.487106	15.25371
25980	18.29776	9.624162	7.690214	14.02125
26020	19.70251	11.7073	10.87313	13.81573
26140	20.80177	12.01115	11.24168	14.73481
26220	18.46703	8.944496	7.882939	13.04218
26300	20.61101	11.22661	10.89744	14.51583
26340	17.56318	9.948177	8.793253	13.53641
26380	19.96293	11.05842	9.270889	15.1874
26420	23.18401	13.93959	10.62692	18.78162
26460	18.81343	9.339597	8.127297	14.3529
26500	18.79961	9.115829	7.709595	13.6862
26540	19.02302	9.51877	8.252696	13.76505
26580	21.80516	12.6477	9.676529	15.83692
26620	20.26487	10.98255	9.09963	16.02536
26660	18.73676	9.632083	7.640779	14.00858
26700	17.44458	9.201194	7.924413	13.04666
26740	18.34034	10.00305	8.703787	14.23993
26780	18.38003	9.378133	8.043176	13.74236
26820	19.36098	11.0067	8.755143	14.68241
26860	21.94179	12.44733	11.87346	14.49198
26900	22.64348	12.80738	9.098752	17.72636
26940	17.95735	9.214746	7.911632	13.19207
26980	19.80401	10.61971	8.433196	15.10375
27020	17.22524	9.132133	7.577961	13.56658
27060	18.97618	9.740449	8.387768	14.61387
27100	19.717	10.14674	9.080108	15.15347
27140	20.54735	11.75528	8.811352	16.35575
27180	19.35606	10.44994	8.279459	14.87869
27220	17.84618	9.436223	7.617662	14.08428
27260	21.87673	12.68625	9.812451	17.26474
27300	19.81963	10.5335	8.781412	13.75238
27340	18.11096	9.846234	8.551035	15.07531
27380	18.48558	9.733696	8.576647	13.78569
27420	18.32439	9.671582	8.120143	13.1187
27460	19.92773	10.76198	9.515553	14.89384
27500	20.0308	10.39458	9.125907	15.17334
27540	20.69624	11.53825	9.827903	14.17894
27620	20.27868	11.15041	8.282568	15.03053
27700	17.71703	9.058439	7.644598	13.15195
27740	19.54357	10.29568	8.126833	15.16683
27780	19.86692	10.17878	8.8852	15.04751
27860	19.21018	10.14231	8.044463	14.60938
27900	19.4579	10.64912	8.624223	15.05829
28020	20.28708	10.94711	9.053651	15.91979
28060	18.25462	10.13475	8.770411	14.34636
28100	20.00076	10.01944	8.891519	14.70997
28140	22.46571	13.11339	9.178677	17.8178
28260	18.49883	10.02454	7.960873	13.95488
28300	17.98718	9.291146	8.288066	14.50786
28340	19.08519	9.559876	8.28633	13.86559
28380	18.40058	9.303077	7.906821	13.34294
28420	18.21955	10.45952	8.598994	15.33261
28500	17.57963	9.061689	7.795088	13.90058
28580	18.46114	10.70681	9.989749	14.89827
28620	17.40617	9.513223	8.117036	13.65806
28660	19.62901	10.74302	8.353158	15.81931
28700	21.51754	12.17973	9.946104	15.45832
28740	19.67309	10.26679	8.998941	15.28766
28780	18.26278	10.16396	8.345058	13.26548
28820	18.61878	9.873754	8.36862	14.12316
28860	17.69472	8.944983	6.895182	13.22117
28900	17.45952	10.54129	9.367678	14.08827
28940	22.10096	12.80419	9.489079	16.73932
29020	19.32661	9.819885	8.557638	14.65247
29060	18.31269	9.415499	8.570697	14.28654
29100	19.00474	10.17904	8.199782	14.99645
29180	20.49324	11.67187	8.912626	16.03538
29260	17.09609	9.567545	8.3168	13.1974
29300	19.03155	10.36086	9.549622	14.13178
29340	20.89256	12.3734	10.53745	15.26582
29380	18.67783	9.787778	8.538127	13.85974
29420	18.41322	10.48401	9.393517	14.8397
29460	21.25583	11.81088	10.5463	16.23799
29500	17.42338	8.991168	7.661337	12.57065
29540	21.64085	11.44067	10.00295	16.35697
29620	20.87021	11.41203	8.997967	16.28227
29660	18.54758	10.23266	9.50039	13.46055
29700	17.40281	10.23001	9.189809	14.84685
29740	19.69038	10.69564	9.432729	14.94393
29780	17.81479	9.422931	8.062153	13.10819
29820	21.03425	12.39026	11.18168	17.46462
29860	19.06583	11.00626	9.60362	14.31619
29900	18.0393	9.45204	8.351474	13.51987
29940	18.93963	10.09664	8.900535	14.64993
29980	18.31613	9.37878	8.14115	13.60804
30020	19.0089	10.43074	8.647489	14.76515
30060	18.06731	9.372858	8.143643	13.32058
30140	20.18558	10.13203	8.724177	14.94405
30220	17.78559	9.614799	8.210032	13.05492
30260	18.60335	9.17477	7.966833	13.71096
30280	18.2433	9.226495	7.968973	13.35287
30300	17.81957	9.96161	8.128005	14.16793
30340	17.86857	9.597672	8.386189	14.71902
30380	18.50121	9.141474	7.767135	13.76874
30420	17.96671	9.898436	8.063524	13.3124
30460	21.08371	11.701	8.593008	16.27774
30580	17.37169	9.57867	8.609633	13.06792
30620	20.00052	10.65583	9.414451	14.75538
30660	19.0478	9.562334	8.055015	13.42259
30700	19.6382	11.06714	9.169195	15.82787
30780	20.69736	11.63885	8.674289	16.57747
30820	19.46391	10.1119	9.210894	13.59222
30860	18.64592	10.21304	8.158862	14.46781
30900	19.65048	10.07175	8.758159	13.78988
30940	19.23652	10.16908	7.907074	14.55928
30980	20.95303	12.22766	10.20287	15.31308
31020	19.2536	10.65217	9.46997	14.57313
31060	16.09616	7.466185	6.294536	13.59082
31140	22.77603	13.03534	9.319273	17.26591
31180	19.44368	10.89541	8.566329	15.58532
31260	18.96641	10.18686	9.07731	14.33799
31300	19.87235	10.84059	9.407854	14.59416
31340	19.91751	10.64807	8.435718	14.82878
31380	18.77815	9.489379	8.047655	13.43556
31420	21.2488	12.26327	9.711223	15.52745
31460	19.09233	10.25691	9.054815	14.62307
31500	20.70212	11.4781	10.66793	13.41645
31540	21.27523	11.92722	9.160657	16.62517
31580	18.36975	9.529126	8.426534	13.79951
31620	18.52384	9.820328	8.449472	13.16421
31660	17.12346	9.055456	7.788649	13.76748
31700	20.10456	10.74633	9.687303	16.36213
31740	19.78919	11.5672	9.978152	14.38521
31820	19.40606	10.32183	8.918481	14.56547
31860	19.30825	10.25059	8.150724	14.58885
31900	19.8636	10.24407	8.963323	14.89782
31940	18.84454	10.12984	8.076198	14.24842
31980	19.16582	9.815443	8.576242	14.31277
32020	18.9548	9.417187	8.234691	14.19695
32100	18.73946	10.74021	10.06244	14.20401
32140	18.13529	9.403361	8.094129	13.3874
32180	18.3083	9.648926	8.099678	13.17727
32220	19.93306	11.32595	10.15164	14.08861
32260	18.17515	9.599997	8.155025	13.80495
32280	18.06836	8.979452	7.619359	13.46131
32300
32340	17.81195	9.267543	7.954091	12.90347
32380	19.3117	10.06129	7.811362	14.12189
32460	18.22276	9.06739	7.661445	13.52168
32500	20.43322	11.19222	10.47948	12.76954
32540	18.25171	9.585509	8.266432	13.60565
32580	19.8964	11.11114	9.994148	15.81751
32620	18.50546	9.910987	7.876363	13.73387
32660	18.39845	9.252177	7.89566	13.58879
32700	18.77511	10.18966	8.699862	13.51895
32740	19.73408	10.0366	8.944519	14.48134
32780	18.32721	10.72133	9.722517	15.29936
32820	21.69533	12.45789	9.11351	17.36556
32860	18.46968	9.582026	8.419456	13.65567
32900	19.83755	10.71505	9.373348	15.20208
32940	19.00949	10.50344	8.154903	14.59688
32980	19.10129	10.22255	9.221628	13.40971
33020	18.37854	9.318913	7.826985	13.20677
33060	17.93288	9.225088	7.87488	13.29594
33100	22.76549	12.70518	10.89209	18.37279
33140	20.14819	10.73539	9.435672	14.77876
33180	18.29016	9.05919	7.800569	13.08837
33220	19.01367	10.35063	9.493125	14.73554
33260	18.86887	10.72349	9.164882	15.07793
33300	18.05366	9.090347	7.255669	13.93286
33340	22.35937	12.42689	9.774847	17.67722
33420	17.93839	9.50385	8.48056	13.24024
33460	23.28351	13.31075	9.29836	18.44727
33500	19.06573	10.46841	7.776323	14.253
33540	18.20801	10.22982	9.198723	14.62608
33580	17.37571	9.071435	6.978905	13.25676
33620	19.21318	11.00788	10.16296	13.06779
33660	21.17264	12.37201	11.2153	15.9666
33700	20.57944	11.1034	9.79592	16.11815
33740	20.11591	11.41699	9.509177	15.10728
33780	21.56576	12.19561	11.36766	15.22416
33860	20.17754	11.28277	8.655574	15.99106
33940	18.01691	9.486182	7.931387	13.47769
33980	17.57476	9.590876	8.6302	14.24497
34020	19.91277	11.24145	10.21928	13.91516
34060	21.66608	12.20234	10.84959	14.65439
34100	19.62894	10.83959	9.637005	14.62097
34140	17.45561	9.634717	8.503455	13.53592
34180	17.63247	9.957247	8.589243	14.21286
34220	17.80751	9.068258	7.791042	13.61346
34260	17.89905	9.277933	8.124839	13.61903
34300	18.47808	9.989219	8.635524	13.28322
34340	19.08074	9.935997	8.755013	14.3114
34380	18.58772	9.195645	7.952933	14.06659
34420	20.39282	11.78367	11.29883	13.28577
34460	18.36512	9.246103	6.883599	13.49016
34500	18.58317	9.389725	8.103907	13.61224
34540	19.10909	8.967437	7.646043	13.99951
34580	18.8242	10.85536	9.579446	14.82304
34620	19.62586	10.05734	8.926856	14.85121
34660	18.07044	9.163305	7.870319	13.55441
34700	20.53033	11.16634	10.34082	13.87217
34740	20.01182	10.72767	9.467279	15.16475
34780	20.10108	11.10254	10.0703	14.10887
34820	19.74783	10.96161	8.996113	15.63425
34860	18.52291	9.829116	8.591043	13.96843
34900	19.08437	9.489828	8.454361	15.28997
34940	20.21873	10.75807	9.573197	16.11823
34980	22.29556	12.93778	8.966461	17.53767
35020	18.72775	10.24601	8.251705	13.86895
35060	18.77816	10.1104	8.896276	13.48458
35100	18.85568	10.32536	7.790863	14.85071
35140	18.72624	9.450463	8.275182	13.47918
35220	19.1311	9.530407	8.285622	13.96576
35260	20.29558	10.79669	9.792237	14.55108
35300	21.00989	11.63079	10.47046	17.09645
35380	22.00735	13.28154	10.21132	17.33936
35420	19.72867	10.07495	8.743592	14.51502
35460	18.10477	8.804402	7.661805	13.29415
35500	18.62921	9.496444	8.114468	13.76904
35580	18.2676	9.349796	8.134506	13.40738
35620	25.25574	14.31067	9.973542	20.36872
35660	19.56992	10.36642	9.318136	15.24207
35700	17.39341	8.898605	7.723991	13.38451
35740	18.3055	10.01914	7.562454	13.95255
35820	19.13148	11.0327	8.739259	13.6791
35840	21.20441	11.58752	9.624613	16.81948
35860	18.13799	8.707028	7.437673	13.2697
35900	19.02434	9.706395	8.455637	14.23806
35940	19.05906	9.541748	8.553755	14.15319
35980	20.48985	10.88171	9.557863	15.92002
36020	17.36021	8.841991	7.822647	14.4925
36100	20.71363	10.75832	9.565262	15.55616
36140	19.00169	9.823626	9.088686	14.96321
36220	18.53843	10.46534	9.503792	14.68288
36260	20.14319	11.51427	8.847949	16.23231
36300	18.93134	10.1113	8.629268	14.60279
36340	18.49265	9.307467	8.236972	14.09293
36380	18.91993	9.207054	8.044492	13.32438
36420	21.38724	12.32801	9.191489	17.10793
36460	19.53595	9.642072	8.401248	14.37526
36500	18.62406	10.04468	8.981391	15.56183
36540	21.30731	12.34826	8.935734	16.97933
36580	18.4411	9.311077	8.032229	14.10732
36620	18.47724	10.42857	8.284674	13.76744
36660	18.98722	10.04592	8.812875	14.19648
36700	19.397	10.64483	9.369622	14.38308
36740	22.35845	12.27751	9.808926	17.56135
36780	19.26801	10.29806	9.269646	15.26849
36820	18.01432	9.084519	7.863732	13.19208
36860	20.65499	11.162	8.689284	15.11021
36900	19.62694	10.58266	8.796041	13.71825
36940	18.24627	9.170297	7.811698	13.68367
36980	20.18241	11.16844	8.811117	14.73109
37020	19.15317	9.48497	8.213235	14.30371
37060	17.74247	9.097672	7.873482	13.55407
37100	20.68313	11.18743	10.12904	16.97528
37140	20.89244	11.87993	9.538595	14.70916
37220	17.65236	9.730106	8.541797	13.47199
37260	20.19769	11.55863	10.58066	14.0492
37300	18.44173	9.252219	8.02258	13.73768
37340	20.36929	10.98448	10.06185	16.3071
37420	17.89893	10.04381	8.903508	13.19192
37460	20.90121	12.11125	10.66654	15.14145
37500	18.05051	9.082047	7.741935	13.44998
37540	18.30996	9.572652	8.437899	13.43996
37580	18.22232	9.516012	8.19241	13.89494
37620	19.72296	10.35221	8.418882	14.56678
37660	18.07876	9.231707	7.787957	13.10109
37740	20.07452	11.04445	10.56699	13.79237
37780	17.55204	9.608398	8.298355	12.18078
37860	21.05681	12.1338	10.10402	16.06691
37900	22.3213	12.87387	10.44439	16.10848
37940	18.79541	9.246881	7.992811	13.52378
37980	23.98485	13.49695	9.908488	19.03545
38060	22.2073	12.85802	11.15836	18.27908
38100	18.55002	9.20933	7.965204	13.64089
38180	17.62524	9.510865	7.127398	13.30217
38220	20.56845	11.77458	9.461241	14.51567
38260	17.90062	9.058199	7.632971	13.58394
38300	23.34281	13.46563	10.37614	18.07114
38340	19.76433	10.26267	8.947743	15.16044
38380	17.76599	9.549708	8.154323	13.53082
38420	18.95437	9.914264	8.429669	13.90009
38460	17.56886	9.575046	8.347146	14.40114
38500	19.5102	9.677907	8.546059	13.89448
38540	17.99219	10.08014	9.083513	14.26535
38580	22.17084	12.93948	11.54795	13.94492
38620	18.89435	10.4573	9.118514	13.81959
38700	19.66483	9.807107	8.45212	13.79252
38740	18.34519	9.455045	8.138165	13.69345
38780	18.05832	9.874745	8.456416	12.76128
38820	16.63502	9.542642	8.375669	14.25889
38860	20.05305	11.60081	9.254684	16.45998
38900	21.85952	12.77557	9.783723	17.87314
38940	20.40879	11.2319	9.283571	16.05633
39020	19.30265	9.866491	8.544236	14.25177
39060	20.30364	10.16173	8.80074	15.02689
39140	19.00137	10.74645	9.562613	15.05772
39220	18.16326	10.02981	8.935305	12.99346
39260	16.63459	9.178813	7.848722	12.85117
39300	21.92924	12.44824	9.442449	17.59253
39340	19.76832	11.01689	9.089021	15.78175
39380	19.33023	10.69184	9.408462	14.96568
39420	17.44187	9.45642	8.000876	13.54707
39460	19.65331	9.651751	8.585882	15.0675
39500	19.78775	10.54074	8.460641	14.40123
39540	19.77039	10.04833	8.873986	15.47371
39580	21.09188	11.56472	9.37956	17.04246
39660	19.02938	10.71432	8.168431	14.93007
39700	18.10907	8.893223	7.648994	12.52518
39740	21.64516	11.4513	10.14494	16.1539
39780	18.02492	9.642845	8.205299	13.84617
39820	18.17924	10.52895	9.337743	15.18532
39860	19.53761	9.917709	8.32825	13.9705
39900	19.03411	10.89892	9.07728	16.25824
39940	18.42502	10.15708	8.412123	13.30594
39980	19.04687	9.608636	8.531012	14.36942
40060	21.95949	12.44066	8.708741	17.15746
40080	19.05217	9.948691	8.030664	14.27966
40100	18.3045	9.528369	8.251543	13.1608
40140	22.3307	12.79492	11.05227	18.08469
40180	18.87362	10.24159	8.716357	13.58626
40220	19.84477	10.31472	7.756588	15.27413
40260	19.6111	10.74343	8.737278	14.25412
40300	19.45795	9.810927	8.543999	14.03303
40340	20.09663	10.81029	8.003336	15.47081
40380	21.25981	12.08662	9.155034	17.2178
40420	20.233	10.83808	9.157863	15.95049
40460	18.25589	9.364181	8.16495	13.72569
40540	20.5646	11.96083	10.89559	13.8514
40580	19.50901	10.56611	8.613286	15.03245
40620	18.2565	9.447483	8.176841	13.6262
40660	20.80362	11.4005	10.20805	14.54349
40700	18.22119	10.65334	9.579362	14.61776
40740	18.58018	10.21488	8.9004	14.00193
40780	18.96552	10.29111	8.315073	14.22201
40820	18.3059	9.650524	8.547436	13.63352
40860	18.14013	9.405371	8.200901	14.28152
40900	21.79682	12.10693	9.6433	17.7618
40940	17.2845	9.0942	7.775279	13.08608
40980	20.21076	10.56419	9.291499	15.45488
41060	19.84647	10.70631	8.568447	15.19104
41100	17.64669	9.64772	8.438263	14.32687
41140	19.43349	10.67797	7.980835	14.8142
41180	23.24667	13.58596	9.58958	18.20382
41220	19.14527	10.56386	9.354002	13.71294
41420	20.27464	11.17094	9.462601	15.93342
41460	18.08662	9.640709	7.561633	14.2835
41500	19.37641	10.87653	9.698418	16.26982
41540	21.05639	11.53626	8.707589	15.82518
41620	21.93753	12.1069	10.29411	17.01823
41660	18.12146	9.925468	7.940406	14.71117
41700	21.77187	12.54712	9.225086	17.55831
41740	22.88082	12.37484	11.3777	18.2836
41780	19.07071	9.935975	8.895573	14.61841
41820	18.18046	9.126842	7.986639	14.03896
41860	23.36011	12.86491	10.17498	18.99671
41940	22.04897	11.80628	10.13095	18.13694
42020	19.88828	10.68049	9.250151	15.68495
42100	20.70226	10.14625	9.118456	15.99594
42140	18.92989	10.21044	9.010246	15.13645
42220	20.31664	10.73174	9.644011	16.52011
42300	17.32795	9.44609	8.431749	13.50399
42340	20.16596	11.31651	8.893223	15.84627
42380	18.91209	9.444976	8.062765	14.10964
42420	18.17295	10.02895	7.655242	13.7373
42460	20.44292	11.48353	10.47356	13.9169
42540	20.90728	11.34787	9.022472	16.46276
42620	18.39794	9.670958	8.369434	14.02565
42660	22.35218	12.69026	10.58478	18.53228
42680	18.78111	9.636693	8.552658	15.25324
42700	19.07013	9.71533	8.289459	14.37776
42740	18.33276	9.760973	8.473092	13.67993
42780	18.83225	9.024153	7.559972	13.71125
42820	18.86206	10.13205	8.723817	13.68295
42860	19.04271	9.571132	8.498775	14.23265
42900	18.09919	8.86427	7.600958	13.53376
42940	18.39125	9.195638	8.090791	14.29516
42980	18.83425	9.420266	8.266398	13.74683
43060	18.40371	9.556244	8.215267	14.03856
43100	19.91042	10.94203	9.803064	14.9561
43140	19.45663	9.774378	8.553639	14.57929
43180	18.42435	9.261921	7.848954	13.62832
43220	17.24783	8.6616	7.591324	13.91091
43260	17.81127	9.400146	7.987591	13.60833
43300	18.90099	9.948894	8.693914	14.69184
43320	19.4004	11.06458	9.856178	14.17718
43340	20.60003	11.86049	9.276647	16.07248
43380	18.98477	9.405149	8.115147	14.001
43420	18.56436	10.4012	8.964114	14.64652
43460	18.2418	9.408044	8.190788	13.67128
43500	18.94419	10.29646	9.301991	13.25311
43580	20.03427	11.703	8.782128	15.27347
43620	19.30644	10.76209	7.814032	15.51054
43660	17.36184	9.352468	8.17355	12.7054
43700	18.96159	9.790841	8.4809	13.88745
43740	19.93148	9.654332	8.293092	14.32631
43780	20.43971	10.99277	9.113576	15.92783
43900	20.61654	11.14665	9.437537	15.69839
43940	16.74086	8.538192	7.151959	13.08855
43980	17.43104	8.940825	7.408225	12.99558
44020	16.98888	8.718926	7.393961	13.10151
44060	19.1751	11.16453	8.784298	16.2453
44100	20.10148	10.78009	8.919844	15.57159
44140	20.93264	11.37669	9.432055	16.58039
44180	20.41465	11.3998	8.393544	15.95725
44220	19.63153	9.789876	8.754869	15.11381
44260	17.23024	8.770768	7.661588	13.56946
44300	19.73755	10.41991	9.159619	14.99777
44340	18.1586	9.321265	8.084064	13.86461
44500	17.616	9.24763	8.193453	13.48119
44540	17.72463	9.504217	8.339765	13.09965
44580	19.20701	9.687509	8.28345	14.18295
44620	18.47833	9.686177	8.503586	14.30627
44660	18.30798	9.765213	8.753404	14.12076
44700	21.2518	11.34722	10.14549	16.38555
44740	17.66764	9.299133	8.286554	13.06837
44780	19.15625	9.814065	8.591171	14.1615
44860	18.31135	9.672551	8.191575	13.47643
44900	18.44677	8.947124	7.566447	13.02364
44940	18.56791	9.867008	8.851277	14.57537
44980	19.32595	9.688375	8.502605	14.55158
45000	18.14918	9.601538	8.178843	13.31011
45020	17.58772	9.438266	8.480372	12.64012
45060	20.94174	11.64837	9.257317	16.64546
45140	17.9521	9.025254	7.643452	13.45136
45180	20.06084	11.03688	9.054152	14.34639
45220	19.8982	11.03528	8.464066	15.88258
45300	23.33914	13.33628	10.84912	17.99421
45340	18.01202	9.331782	8.359145	13.20905
45380	20.09835	10.93017	10.04181	13.62782
45460	21.89091	12.58049	10.48486	15.13777
45500	19.66492	11.01801	8.715853	14.92882
45520	16.89108	9.490079	8.095767	13.21645
45540	19.45692	9.465363	8.161742	13.56877
45580	17.63513	8.615482	7.461434	13.23792
45620	17.84566	8.996122	7.778069	13.80892
45660	19.13804	9.404197	8.171825	14.1055
45700	17.60731	9.029543	7.882482	13.62125
45740	17.94267	8.63479	7.260284	13.21679
45780	21.73307	12.07848	9.771016	16.62268
45820	20.00388	11.19051	8.106291	15.5787
45860	20.15624	10.01003	9.111571	15.68432
45900	19.05081	10.45262	8.122952	15.06256
45940	20.8181	10.59422	9.530064	16.3792
45980	19.0568	10.12563	9.053877	13.35478
46020	19.06785	9.657621	8.539968	14.7643
46060	19.97276	11.47151	10.4741	16.80245
46100	19.01162	10.20293	7.9234	14.51517
46140	21.60583	12.44919	9.187336	16.92615
46180	19.14715	10.47155	8.493437	14.82959
46220	20.36582	11.23086	8.925247	15.35507
46300	19.16969	10.89193	8.93119	14.41457
46340	19.7103	10.64736	9.431952	15.29118
46380	18.44518	9.902005	8.613221	14.55193
46460	18.45782	9.735771	7.915886	13.75838
46500	18.73316	8.763055	7.378449	13.75182
46540	20.11474	11.46541	9.887733	15.76894
46620	17.08866	9.068196	7.676359	13.08065
46660	19.17183	10.42554	7.660264	14.72257
46700	21.21872	11.09142	9.835617	16.12924
46740	18.30454	9.213458	8.083766	13.50325
46780	18.48941	9.011038	7.627312	13.48734
46820	16.44405	8.089834	6.63001	12.64894
46860	17.96439	9.739414	8.4961	12.94515
46900	17.41424	8.79709	7.41997	12.69339
46980	19.80486	11.36916	9.586391	14.16021
47020	19.51324	11.05503	9.168518	14.60839
47080	17.59181	8.720615	6.726807	13.40966
47180	19.88175	10.58437	9.667196	13.7221
47220	19.50483	10.06975	8.978927	15.01763
47260	21.88693	12.51682	8.792876	17.4331
47300	20.02986	11.31962	9.9205	15.78519
47340	19.87159	10.0541	8.566599	13.65272
47380	19.93109	11.09467	9.323318	15.43523
47420	18.4794	10.01761	7.755417	13.3052
47460	17.91603	10.20412	7.952066	14.08979
47540	19.29157	9.538102	8.080002	14.023
47580	19.25044	10.22425	7.864501	15.04128
47620	19.45686	10.23913	9.174261	13.81485
47660	18.47827	9.334169	7.941759	13.75686
47700	19.48147	9.928325	8.701347	14.46526
47780	18.38895	8.986876	7.62286	13.41563
47820	19.15035	10.21295	8.982993	13.8072
47900	23.40982	13.36473	9.372224	18.65249
47920	18.59533	8.776656	7.523321	13.32055
47940	19.8305	10.73097	8.09693	15.17642
47980	17.24041	8.940159	7.413276	13.39584
48020	19.03828	9.750887	8.51509	14.51093
48060	18.89853	10.34934	9.015834	14.73819
48100	18.96748	9.08745	7.750261	13.03719
48140	19.73001	10.86459	9.515021	15.00583
48180	18.12638	9.404881	7.444306	13.80603
48220	17.79379	9.745451	8.532042	13.15337
48300	17.89038	9.919234	7.804238	14.64502
48460	18.25397	9.620682	8.433213	13.41839
48540	22.21205	12.75853	11.05382	15.06411
48580	19.36949	9.773336	8.607812	14.68608
48620	20.69983	11.88253	8.928448	16.60234
48660	19.25146	10.81151	8.502352	15.0913
48700	18.97029	9.881085	8.714552	14.80213
48780	17.82112	9.64009	8.264507	12.96293
48820	18.47222	9.435984	7.92663	13.87161
48900	20.22317	11.32802	9.424578	15.47348
48940	18.61808	8.856961	7.678203	13.829
48980	19.01133	9.921867	8.683053	14.35154
49020	18.13889	8.632537	7.609618	12.77091
49100	18.7164	9.544378	8.169786	13.97256
49180	21.72268	12.49897	9.736526	16.57206
49260	17.91985	9.857378	9.063802	12.779
49300	21.23568	11.09869	10.18106	14.78301
49340	21.94878	11.7441	9.84991	17.02911
49380	17.8535	9.329793	8.042144	13.05869
49420	17.90173	10.38758	9.129862	15.37093
49460	17.07114	8.661057	7.197847	13.17124
49620	21.69471	11.98919	10.9126	16.15627
49660	21.39626	11.61768	9.343556	16.48766
49700	19.16527	10.28172	8.359926	14.95877
49740	18.24466	10.14858	8.980237	14.82231
49780	19.32746	9.791393	8.485261	14.44225
10100	17.90396	9.653069	7.625789	14.02226
10140	16.7048	9.627211	8.635648	14.29195
10180	18.72502	10.5008	8.319747	15.17944
10220	18.09142	9.604716	8.219576	13.56653
10300	19.78509	9.541809	8.320591	14.78779
10420	21.28552	11.2833	9.471193	16.87491
10460	17.96553	9.029734	7.854915	14.08287
10500	19.35521	10.4776	7.506351	15.15917
10540	19.10802	10.4743	9.269522	14.75324
10580	21.20133	11.98973	9.255241	17.12884
10620	18.68661	9.164515	7.700636	14.14555
10660	18.22564	9.180625	7.870119	13.62824
10700	18.88015	9.857533	8.568263	14.49629
10740	20.67157	11.45779	8.944135	16.9045
10780	19.38443	10.80771	8.890131	15.15073
10820	17.79741	9.014354	7.828929	13.75298
10860	17.2292	9.237854	8.144366	13.635
10900	22.01629	11.99332	9.414625	17.00818
10940	18.53208	9.016788	7.647352	13.7884
10980	19.42355	10.50514	9.530825	13.57573
11020	19.60722	9.701593	8.429526	15.00957
11060	17.26619	8.825212	7.412083	13.44489
11100	19.62937	11.48271	8.746635	15.60527
11140	18.05845	9.117866	7.063343	13.61139
11180	18.40075	9.787409	8.40371	14.63784
11220	19.03123	9.498711	8.372945	14.0671
11380	17.68432	9.863077	8.950742	12.57836
11420	18.47354	9.226768	8.051647	13.6502
11460	20.17992	10.55449	9.59453	16.32255
11500	19.15297	10.25083	9.197377	14.80965
11540	19.95999	10.75118	8.653205	15.68477
11580	18.49379	8.706223	7.590714	13.21571
11620	18.42914	10.05608	9.230576	13.89666
11660	17.39292	8.899757	7.755571	13.08812
11700	20.65197	11.35103	8.764108	16.14468
11740	19.11614	9.247817	8.054949	14.05787
11780	19.91898	10.52225	9.295344	14.71637
11820	17.40599	9.455976	8.249771	13.768
11860	17.19351	8.358891	6.860729	12.83306
11900	18.18282	9.087665	7.894075	14.09385
11940	19.14137	10.10105	8.929053	13.91751
11980	18.5944	9.626422	8.274073	14.4158
12020	19.62322	10.44679	7.794497	15.23139
12060	23.47241	13.81092	9.206163	18.86467
12100	19.9377	10.28625	9.498539	15.95218
12140	18.9056	9.526045	8.262994	13.89541
12180	19.61505	9.910307	8.800255	14.53618
12220	18.44007	9.602164	8.503317	14.80375
12260	20.84207	11.66085	8.412317	16.42649
12300	18.31866	10.0344	8.956685	15.0508
12380	18.64334	9.335674	7.774704	13.89803
12420	21.16606	11.86374	9.005419	17.56909
12460	18.05806	9.09532	7.712227	13.35832
12540	20.94951	11.71163	10.73097	16.61212
12580	22.92657	12.85973	9.68283	18.37729
12620	17.55031	10.58712	9.312346	15.17889
12660	18.53257	9.475336	8.192595	14.3421
12700	19.89651	11.05313	9.86645	15.98862
12740	17.49906	9.04985	7.867136	14.4284
12780	17.8895	9.068762	7.703327	14.13283
12820	18.02469	9.481736	7.929758	13.33288
12860	19.12127	9.685926	8.490317	14.24808
12900	19.9681	10.97523	10.07629	13.54826
12940	21.7097	12.85815	9.450307	16.75572
12980	19.21024	9.926208	8.841301	15.11485
13020	20.16069	11.00054	10.07862	14.88976
13060	18.10293	10.12532	8.898653	13.65689
13100	17.70453	9.188455	7.933008	13.38501
13140	21.06079	12.16203	9.705856	16.08853
13180	19.24589	9.716568	8.407649	14.65327
13220	19.50998	10.07943	8.120936	14.87248
13260	19.05068	9.711744	8.504589	13.96796
13300	17.35914	9.029862	7.683856	13.1353
13340	18.39789	8.978095	7.826713	13.98572
13380	18.00026	10.63575	9.3179	15.34201
13420	17.42689	9.08364	7.959147	13.79747
13460	17.48837	10.11432	9.153249	15.12215
13500	17.96585	9.085277	7.747972	13.15386
13540	17.308	8.621758	7.572017	13.97381
13620	17.39766	9.389156	7.735924	13.8394
13660	17.73378	8.851964	7.735312	13.64344
13700	18.61228	10.42519	8.576327	13.50797
13740	19.10015	10.80118	8.337234	15.20858
13780	20.30646	11.13101	9.216449	15.70385
13820	22.21886	13.12582	10.11205	17.32109
13900	20.55949	11.51346	9.135749	14.84924
13940	17.81405	9.89404	8.605119	13.72252
13980	20.17498	10.78072	8.544446	14.2467
14020	19.40833	9.91883	7.929773	15.0783
14100	21.42245	11.88906	10.71148	14.61667
14140	18.89618	9.681908	7.794564	14.73857
14180	18.91131	9.984662	8.717031	13.81605
14220	18.06105	9.446252	8.270217	13.68451
14260	20.16499	11.51592	8.725733	16.52075
14340	17.62816	9.057306	7.873086	13.56337
14380	17.78345	8.388632	7.204587	13.86978
14420	18.84763	10.76512	9.776535	13.12792
14460	23.08172	13.09982	9.97715	19.07524
14500	19.22117	10.43652	9.341522	16.20867
14540	19.27009	9.931401	7.189892	15.00733
14580	17.88343	9.68402	8.414658	14.48255
14620	18.48383	9.450904	8.196075	13.9335
14660	18.70212	10.00886	8.283775	14.61708
14700	18.59203	9.677519	7.843705	14.34613
14740	18.75405	9.807732	8.782349	15.88146
14780	17.87419	9.224644	7.937236	13.67744
14820	18.31434	8.898248	7.736509	13.55016
14860	21.34492	11.39297	10.38946	17.82217
15020	17.14654	8.871296	7.693082	13.50249
15060	16.15269	8.618249	7.680706	13.19406
15100	17.59068	9.155512	7.649342	13.46517
15180	19.12304	10.39028	9.203163	15.61021
15220	17.35514	9.066452	7.815394	13.59478
15260	18.62798	10.31635	8.127279	14.78462
15340	18.60627	9.101361	7.810828	13.9545
15380	21.61709	12.25394	10.3384	17.32075
15420	18.15489	10.25498	8.228634	13.74326
15460	19.1444	9.91625	7.873778	14.12057
15500	18.81457	9.682018	8.705666	15.11482
15540	18.6925	10.27551	8.01047	15.72402
15580	16.11425	8.154325	7.112249	13.68595
15620	18.20492	9.292506	7.463325	13.83999
15660	18.89294	9.482028	8.146687	13.90904
15700	18.95488	9.3473	7.963652	13.58691
15740	18.45608	9.553415	8.639385	13.74448
15780	17.54126	8.975008	7.075237	13.42663
15820	17.37368	8.276065	7.098846	13.1002
15860	17.59812	9.015457	7.823349	13.75344
15900	19.32573	10.05844	8.982216	13.73189
15940	20.70887	10.67823	8.946446	16.23587
15980	20.26069	10.83333	9.997272	16.53329
16020	19.31628	10.23527	7.83563	14.67254
16060	19.55046	10.42909	8.554235	14.91268
16100	18.41541	10.28818	8.841203	14.12926
16180	17.50022	8.693635	7.459831	14.36448
16220	18.2348	9.716476	8.384615	14.63607
16260	17.20887	9.260756	8.057084	13.41507
16300	20.33856	11.17006	8.666362	15.83087
16340	18.29615	8.805724	7.634361	13.61027
16380	19.29682	9.530626	8.695426	13.88379
16460	17.74155	8.877958	7.788803	13.80217
16500	19.06989	10.86127	9.726048	14.3309
16540	19.57218	10.0461	8.762499	15.07859
16580	19.91653	10.49086	8.140196	15.6232
16620	20.58633	11.25748	8.968407	15.74659
16660	18.54356	9.423348	7.473561	14.26512
16700	21.05769	12.23527	9.993827	16.57892
16740	22.2938	12.65774	9.069061	17.87775
16820	19.76917	10.31483	7.834707	14.34345
16860	20.48768	11.32308	8.488494	16.45367
16940	18.58386	10.08157	8.650997	14.78926
16980	24.24223	13.94066	10.15016	19.6404
17020	18.63445	10.16401	8.924596	15.45254
17060	20.35969	10.55833	9.768993	14.39501
17140	23.14612	13.30547	9.539659	18.00604
17200	19.15352	10.78214	8.335295	15.69517
17220	19.83477	10.9357	9.04748	14.62086
17260	18.21035	9.329072	8.02056	13.34078
17300	19.41249	10.42615	8.104239	15.57282
17340	17.80037	9.147569	8.095282	14.30422
17380	18.42067	9.713316	8.432819	13.51548
17420	19.25786	9.957498	7.958388	14.79751
17460	22.78222	12.88132	10.0517	18.06094
17500	19.00893	9.437096	8.211648	13.58607
17540	20.01558	10.66311	9.245306	14.08496
17580	17.62886	9.501889	8.246415	13.89925
17660	18.94005	10.22525	9.226679	14.86167
17700	18.56926	9.972484	8.709185	13.59536
17740	18.40042	8.97636	7.685856	13.85113
17780	19.38899	10.75495	8.284306	15.20658
17820	20.02853	11.25501	9.310722	16.69579
17860	19.47897	10.38465	9.099813	15.20281
17900	21.27125	12.09844	9.019136	16.76134
17980	19.85058	10.7809	7.941653	15.85395
18020	18.98337	9.358956	8.049687	14.58319
18060	18.43411	9.946618	8.733833	14.16283
18100	17.70399	9.35937	7.980887	13.64012
18140	22.05374	12.2336	8.773009	17.84783
18180	20.09727	11.02586	9.993567	15.36439
18220	18.1201	8.467712	7.111956	13.41947
18260	18.66221	9.762053	7.630568	14.59402
18300	17.2877	9.591226	8.56092	14.26367
18380	17.29608	8.792509	7.662179	13.04847
18420	17.80708	9.097739	8.110344	13.49868
18460	18.57337	9.084473	7.710185	13.70146
18500	19.54175	10.3443	9.352361	14.77645
18580	20.38274	11.72209	9.594354	16.14038
18620	18.69787	9.893787	8.56972	13.83773
18660	18.62212	9.512995	8.638422	13.93566
18700	17.87796	9.554347	8.623471	14.70444
18740	21.64495	12.08248	11.60368	13.67956
18820	19.00767	9.44165	8.047203	13.76323
18860	15.51171	8.188143	7.045832	13.15687
18880	18.69924	10.35235	8.704051	15.74062
18900	18.10989	9.408225	8.506857	13.88501
18980	19.35947	9.974305	8.703582	14.43318
19060	20.0121	10.68263	8.997634	14.66403
19100	22.60824	13.18874	9.436919	19.05492
19140	19.70103	10.35467	8.402183	14.95083
19180	20.02097	10.53602	9.358548	14.4936
19220	18.57419	9.372436	7.510799	13.96305
19260
19300	19.64537	10.36304	9.321954	15.22683
19340	20.65819	11.2634	8.567493	16.2108
19380	21.38425	11.51335	9.242842	17.01874
19460	20.12911	10.8993	8.889345	15.09434
19500	19.94017	10.87913	9.711618	14.98322
19540	18.87913	9.263712	7.781429	13.58043
19580	18.86629	9.253567	7.954713	13.86814
19620	16.37531	8.796696	7.665969	13.72331
19660	20.75382	11.03672	9.351371	16.40091
19700	17.43273	9.062516	7.912668	13.00911
19740	21.99635	12.42952	9.141682	18.28242
19760	17.94473	9.424108	8.472384	13.48726
19780	20.07156	11.20963	8.404118	16.65802
19820	23.05033	13.29874	10.35867	18.84478
19860	18.38456	9.500032	8.23138	13.22508
19940	19.12448	9.559149	8.30961	13.71454
19980	17.44933	9.336823	7.990311	13.52088
20020	18.98038	10.235	7.783709	15.05385
20060	17.91779	9.09051	7.626633	13.64666
20100	19.54984	10.08853	8.839442	15.1025
20140	18.37669	9.586087	7.589897	14.02677
20180	20.48108	11.03685	10.27831	14.52394
20220	19.2555	10.10111	8.59742	14.72921
20260	20.135	11.6664	9.650344	15.84871
20300	18.5203	10.50251	9.197718	13.04581
20340	18.39066	9.991998	9.010963	13.88587
20380	18.80946	9.393396	8.097609	14.63402
20420	16.92443	8.918886	8.046161	14.12483
20460	17.66683	8.831859	7.457164	13.56523
20500	21.70193	12.36046	10.14203	16.45766
20540	18.19844	9.366141	8.198236	13.72191
20580	16.6437	8.577281	7.338411	13.38068
20660	18.41595	9.137167	7.940521	14.24285
20700	19.70324	9.853573	8.829802	15.19534
20740	19.26748	10.27432	8.41352	15.25132
20780	17.22959	9.107815	8.149921	14.41449
20820	18.2717	9.167375	7.877165	13.74723
20900	18.18969	10.01507	8.770669	13.82363
20940	19.61288	10.81396	9.523738	15.01182
20980	18.49361	9.902589	8.652515	14.07904
21020	18.13432	9.06173	6.745739	14.06094
21060	19.3825	10.03568	7.708183	15.07449
21120	17.52442	9.397139	8.47017	12.90885
21140	20.02138	10.6055	9.347328	15.46848
21220	17.71523	9.921556	8.17756	13.95546
21260	17.24265	9.327034	8.315852	13.65682
21300	18.68685	9.721176	8.709041	14.63511
21340	19.99413	10.9645	9.164392	16.53273
21380	18.31944	9.677442	8.35374	13.56466
21420	18.75549	10.1563	8.66021	14.23189
21460	18.03309	9.156048	7.766444	13.98526
21500	19.63353	10.62111	9.495904	15.81436
21540	18.20793	9.687355	8.475475	13.76239
21580	18.16468	9.632068	8.482118	13.68009
21660	18.66612	10.99951	10.09455	15.98917
21700	17.08187	9.924094	8.894795	14.99063
21740	17.87483	9.738151	8.547388	13.24874
21780	21.65384	12.33689	10.06916	16.00813
21900	19.2463	9.645927	8.468306	14.14544
21980	16.93229	8.978275	7.765447	13.44288
22020	20.57781	11.31786	9.426006	15.48408
22060	18.45139	9.2561	7.974465	14.24841
22100	19.37761	8.980331	7.680331	14.03055
22140	20.38841	12.01146	11.10694	14.73338
22180	19.55533	10.63115	8.902574	16.02158
22220	20.26223	11.41068	8.549412	16.16096
22260	18.66994	9.933742	8.499257	14.18272
22280	17.81661	9.645681	8.696512	13.71352
22300	19.01447	9.540132	8.307617	14.59508
22340	17.02427	8.314407	6.995975	12.87227
22380	19.16192	11.11799	10.53881	14.94669
22420	19.97918	10.71081	9.778513	16.27795
22500	20.02473	11.03358	9.031488	15.41492
22520	20.56952	11.48707	9.812166	15.00603
22540	19.07384	9.686728	8.394256	14.90187
22580	18.83905	9.351183	8.04529	14.16999
22620	18.23438	9.295902	7.844231	13.17113
22660	19.13525	10.385	9.265521	15.96617
22700	17.85013	9.372322	8.036908	13.89289
22780	17.83905	8.967803	7.620976	13.93261
22800	19.22193	10.10409	7.60763	14.2798
22820	19.11654	10.42351	9.24361	13.41255
22860	16.81496	8.497775	7.335281	14.05235
22900	19.8049	11.00616	8.183129	15.6034
23060	20.63638	11.04393	8.742797	16.30043
23140	19.02672	9.228706	7.761048	13.6096
23180	18.49549	9.299468	7.576977	14.44819
23240	16.9784	8.386238	6.994589	13.30481
23300	18.64876	9.206373	7.893303	14.11435
23340	17.91031	9.36944	7.885652	13.80942
23380	19.23296	9.859786	8.663033	14.26699
23420	20.47639	11.51783	10.26688	16.86258
23460	19.3756	10.22873	8.970407	14.69874
23500	18.57544	9.317663	8.141008	13.93088
23540	19.34287	10.68015	8.746843	15.64661
23580	19.97551	10.25903	8.953576	15.17473
23620	18.03736	9.41567	8.106458	13.7616
23660	18.52057	9.33262	8.047318	14.15727
23700	18.76131	10.3606	9.293821	13.98492
23780	18.39334	10.3464	8.513219	13.77852
23820	17.55258	9.006599	7.796432	14.39403
23860	20.13846	11.3478	10.3393	14.26624
23900	19.63466	9.59362	8.254098	14.79257
23940	18.96859	10.53755	9.25034	13.87826
23980	18.4964	9.269515	7.179954	13.87771
24020	19.44527	10.66614	9.099665	14.97381
24100	18.43451	9.49652	8.787313	14.16734
24140	19.75603	10.65176	9.290895	14.84733
24220	19.69485	10.65534	8.507366	14.7299
24260	18.75676	10.37086	7.540178	14.5718
24300	18.22558	9.888846	8.628078	15
24340	21.4709	12.1156	9.451987	17.16369
24380	17.21757	8.95348	7.866544	12.9907
24420	17.08762	9.558006	8.602427	14.42221
24460	17.31328	9.032375	7.592936	13.54218
24500	17.47586	9.371194	7.939632	14.59906
24540	20.18903	11.5379	10.683	15.47402
24580	20.47809	11.39222	8.946736	16.01153
24620	19.22132	9.589041	8.509523	14.28114
24660	21.11294	11.61887	9.549171	16.77234
24700	19.01358	9.201011	7.75355	13.38873
24740	18.41288	10.09591	9.021834	13.97565
24780	18.36605	9.74964	8.620163	15.10221
24820	19.65405	9.698472	8.592023	14.16365
24860	21.40469	11.70591	9.195825	16.81874
24900	18.154	9.507361	7.567912	13.72661
24940	18.69001	9.655919	7.836611	14.60341
24980	17.1895	8.891106	7.925827	13.1229
25060	20.64125	12.16786	9.881169	16.0392
25100	18.29645	10.70674	9.571655	13.15473
25180	20.47434	10.80619	8.849959	15.56125
25220	18.40812	9.70597	8.637384	14.61058
25260	19.05525	10.09387	8.794276	14.81403
25300	18.94539	9.825451	7.670018	13.70049
25420	20.69362	11.26313	9.109839	16.6474
25460	17.71212	9.00957	6.957981	13.72373
25540	21.32095	11.69382	9.67367	17.6148
25580	17.89539	9.388712	7.904739	13.65175
25620	19.17246	10.67967	8.293781	14.91477
25700	16.84212	8.688554	7.285974	13.55184
25720	16.73158	8.15773	7.146041	12.87991
25740	17.71774	9.675416	7.925158	14.42525
25760	18.10184	9.32812	7.96108	13.03831
25780	17.7861	8.807418	7.75603	13.80593
25820	17.26128	9.243201	8.258417	12.94854
25860	21.53393	11.94917	9.588972	16.01765
25940	18.63118	10.09982	8.473274	15.42331
25980	19.00928	9.91247	8.070915	14.17199
26020	18.81247	10.77459	9.931318	14.01375
26140	20.70043	11.9338	11.21662	14.88291
26220	18.38454	8.842001	7.763834	13.1262
26300	18.23977	9.327714	8.279558	14.60253
26340	17.75659	9.733214	8.188479	13.6212
26380	19.34148	10.43636	8.744918	15.39078
26420	23.09338	13.60863	10.25328	18.9592
26460	19.17348	9.588868	8.529701	14.4099
26500	18.66152	9.107579	7.827895	13.80342
26540	18.71877	9.190955	7.928738	13.79531
26580	21.71048	12.42747	9.534162	15.96471
26620	20.13831	10.92257	9.089603	16.16447
26660	18.38585	9.484374	7.648002	14.14877
26700	17.20107	8.882779	7.632605	13.05081
26740	18.39756	9.868306	8.422346	14.30688
26780	18.11658	9.005223	7.713647	13.80256
26820	18.54538	10.33722	8.036553	14.86939
26860	21.66048	12.15596	11.4536	14.59605
26900	22.51752	12.6378	8.934296	17.86431
26940	17.80657	9.06995	7.881832	13.205
26980	19.37959	10.30564	8.139693	15.25856
27020	17.40627	9.18789	7.467222	13.68383
27060	19.42751	10.28515	8.992086	14.72015
27100	19.46119	9.921517	8.853211	15.22737
27140	20.42776	11.60508	8.487587	16.48737
27180	19.15304	10.25938	8.014921	14.97368
27220	17.52741	9.140915	7.207822	14.3185
27260	21.28488	12.16865	9.410862	17.4214
27300	20.1192	10.69181	9.126667	13.83477
27340	17.86577	9.649552	8.395295	15.16895
27380	18.05104	9.204026	7.783379	13.89101
27420	19.11168	10.02706	8.758718	13.30783
27460	20.8154	11.54774	10.58769	14.93923
27500	19.80998	10.09671	8.989272	15.26954
27540	20.91363	11.63123	10.09897	14.26593
27620	19.68178	10.59826	7.736436	15.15277
27700	17.86665	9.35628	8.034786	13.28603
27740	19.26169	9.914357	7.742712	15.29644
27780	19.67786	10.02816	8.797318	15.12692
27860	19.19891	10.17781	8.074477	14.72995
27900	19.49826	10.58558	8.551522	15.15896
28020	19.89291	10.73868	9.004591	16.02013
28060	17.62437	9.678147	8.408257	14.53096
28100	20.08983	9.791208	8.655327	14.83908
28140	22.25401	12.95878	9.080736	17.9481
28260	18.35891	9.864756	7.792734	14.10273
28300	18.26122	9.452059	8.546876	14.65374
28340	18.91579	9.413723	8.096136	13.9214
28380	18.22963	9.100742	7.665315	13.4651
28420	18.44272	10.62661	8.70835	15.54275
28500	17.17426	8.682508	7.377613	14.02974
28580	17.67198	10.37383	9.907028	14.99859
28620	17.33989	9.551925	8.164413	13.88206
28660	19.51432	10.60899	8.231125	15.98547
28700	21.22357	11.95977	9.749553	15.56672
28740	19.79783	10.39805	9.410302	15.40333
28780	18.1321	9.961567	8.297923	13.38941
28820	18.18855	9.501431	8.146976	14.1854
28860	17.54728	8.696035	6.569264	13.3144
28900	17.00401	10.12444	9.05579	14.23794
28940	21.8626	12.65315	9.369863	16.86979
29020	19.27331	9.535934	8.087833	14.68939
29060	18.37327	9.477091	8.598482	14.44459
29100	18.76347	9.997252	8.185942	15.11857
29180	19.88983	11.19834	8.553117	16.20215
29260	16.78155	9.241501	8.07827	13.31371
29300	18.47835	9.595354	8.592885	14.26312
29340	20.58114	11.99558	10.17132	15.37724
29380	17.8998	9.531532	8.556255	14.00316
29420	17.90586	10.24469	9.330813	15.04809
29460	20.84012	11.58018	10.30232	16.35034
29500	17.05993	8.93531	7.5482	12.5424
29540	21.3583	11.17538	9.879076	16.46881
29620	20.85999	11.30157	8.869207	16.36427
29660	17.74557	9.409174	8.527074	13.6662
29700	17.5638	10.41537	9.547278	15.1297
29740	19.38652	10.37023	8.993021	15.16298
29780	17.36211	9.002831	7.772856	13.33115
29820	20.61223	12.13499	10.96938	17.67426
29860	18.57413	10.34374	8.667356	14.44048
29900	17.67525	9.15233	8.052521	13.57511
29940	19.01073	10.25575	8.946583	14.82792
29980	18.06194	8.746657	7.500586	13.68368
30020	18.56096	9.936383	8.140341	14.9123
30060	17.97542	9.110087	7.772841	13.46422
30140	19.99964	9.992851	8.666085	15.03982
30220	17.56915	9.690765	8.47716	13.12673
30260	18.27397	8.999383	7.770878	13.8247
30280	18.16574	9.015912	7.90108	13.49377
30300	17.28206	9.695724	7.906783	14.2554
30340	17.99275	9.670212	8.411954	14.90008
30380	18.33203	9.006014	7.698141	13.86165
30420	17.85153	9.679099	7.742271	13.35387
30460	20.80956	11.27776	8.231759	16.39946
30580	17.08601	9.090044	7.932781	13.159
30620	19.66036	10.21869	8.915515	14.85913
30660	18.49869	9.091441	7.639715	13.47525
30700	19.68201	11.09322	9.211035	15.98334
30780	20.42305	11.46257	8.59544	16.71243
30820	18.2843	9.292693	8.064862	13.68697
30860	18.06255	9.872136	7.937316	14.60473
30900	19.31846	9.6955	8.296709	13.85128
30940	18.79235	9.892983	7.719987	14.7244
30980	20.7048	11.90355	9.722393	15.44807
31020	18.98809	10.4076	9.343076	14.69534
31060	15.83614	7.120087	5.941417	13.74339
31140	22.48617	12.65651	8.956851	17.40518
31180	19.0386	10.56246	8.260175	15.69294
31260	18.67079	9.861554	8.662698	14.51283
31300	19.60766	10.5934	9.148217	14.68527
31340	19.76088	10.21952	7.893009	14.96403
31380	18.14945	8.965914	7.51717	13.51015
31420	20.9888	12.00298	9.487113	15.65122
31460	18.8699	10.13251	8.963047	14.80966
31500	20.44856	11.22561	10.42855	13.52746
31540	21.24062	11.86487	9.093886	16.79797
31580	17.92599	9.017397	7.821065	13.87331
31620	17.50004	8.98638	7.638423	13.24392
31660	18.05681	9.797075	8.990256	13.89847
31700	20.12186	10.57301	9.547719	16.51197
31740	19.99628	11.72314	10.10734	14.55267
31820	19.05892	10.00562	8.571895	14.64662
31860	18.98877	9.899031	7.854656	14.71044
31900	19.60741	9.959119	8.70699	15.00817
31940	18.43389	9.780382	7.751351	14.33292
31980	18.93539	9.505558	8.291113	14.4114
32020	18.82757	9.295012	7.968659	14.30944
32100	19.38885	10.8104	9.839802	14.26793
32140	17.99048	9.189101	7.740154	13.45527
32180	17.93131	9.257927	7.796701	13.26978
32220	19.65185	10.93015	9.742661	14.18443
32260	18.45955	9.897645	8.819988	13.92515
32280	17.99754	8.807813	7.374198	13.54447
32300
32340	17.54222	8.879622	7.490736	12.99336
32380	19.73405	10.4182	8.360003	14.20243
32460	18.21306	8.968804	7.560609	13.61934
32500	20.34323	10.95911	10.38651	12.91022
32540	18.1792	9.474453	8.327556	13.79944
32580	19.86912	11.10249	9.956146	16.07508
32620	17.82206	9.390841	7.438463	13.87154
32660	17.88601	8.629303	7.388827	13.59594
32700	18.38836	9.714338	8.155228	13.64515
32740	19.4915	9.695575	8.553713	14.54898
32780	18.16372	10.48704	9.477758	15.46334
32820	21.5493	12.31092	8.951099	17.48983
32860	18.41643	9.430559	8.214677	13.78091
32900	19.47294	10.57254	9.33983	15.40954
32940	18.56632	10.13179	7.838152	14.71621
32980	18.64619	9.677537	8.558608	13.55628
33020	17.8365	8.798436	7.38041	13.27081
33060	17.74828	9.02041	7.650267	13.3909
33100	22.66495	12.71725	10.88337	18.53493
33140	20.02031	10.5865	9.429139	14.84471
33180	17.01909	8.036616	6.906874	13.19092
33220	18.67297	9.930309	9.047322	14.77806
33260	18.5708	10.48845	8.909817	15.2439
33300	17.64099	8.856899	7.067702	14.00773
33340	22.11003	12.26226	9.700803	17.79058
33420	17.51902	9.118132	8.010014	13.33772
33460	23.24453	13.21243	9.28118	18.59255
33500	18.78675	10.09567	7.485094	14.43344
33540	17.82182	9.801349	8.735702	14.82766
33580	17.35759	9.006631	6.91691	13.35869
33620	18.90318	10.57892	9.713013	13.22512
33660	20.83872	12.05645	10.9855	16.03985
33700	20.3289	10.97273	9.727112	16.32059
33740	19.08148	10.63442	8.78944	15.26174
33780	21.60081	12.15079	11.3685	15.32617
33860	19.95214	11.16402	8.612807	16.13617
33940	17.7365	8.980667	7.515913	13.68508
33980	17.33408	9.479213	8.595501	14.36963
34020	19.42983	10.79273	9.855449	14.05116
34060	21.53094	11.93258	10.70032	14.87866
34100	19.73363	10.64085	8.849326	14.71802
34140	16.91328	9.359833	8.240102	13.69217
34180	17.71898	9.993066	8.628808	14.36578
34220	17.75384	8.953266	7.634622	13.69358
34260	17.31998	8.69507	7.613425	13.71263
34300	17.46739	9.314081	8.084826	13.46037
34340	18.83618	9.560123	8.362954	14.36777
34380	18.21791	9.000096	7.75404	14.19217
34420	20.72021	12.033	11.48085	13.41406
34460	18.24729	8.983995	6.703445	13.65348
34500	18.13588	9.086166	7.943724	13.74388
34540	18.71195	9.01079	7.753014	14.14989
34580	18.91661	10.70567	9.518476	14.96777
34620	19.4816	9.852504	8.690401	14.92
34660	17.85615	8.868867	7.55521	13.57633
34700	20.00904	10.67026	9.771798	14.01081
34740	19.84178	10.5661	9.358183	15.24537
34780	19.7764	11.0378	10.10239	14.27554
34820	19.97675	11.13622	9.166833	15.77388
34860	18.43033	9.760309	8.408888	14.10251
34900	18.98705	9.330247	8.21625	15.4302
34940	19.19899	10.31188	9.371268	16.33725
34980	21.73537	12.48301	8.667234	17.68175
35020	18.34185	9.938879	8.016044	13.94995
35060	18.10599	9.567503	8.56009	13.67461
35100	18.48509	10.03056	7.624634	14.94259
35140	18.28036	9.281723	8.090287	13.57271
35220	18.83325	9.275576	8.031396	14.06066
35260	20.3436	10.78118	9.958264	14.65418
35300	20.88711	11.37076	10.40794	17.23111
35380	21.60334	12.66956	9.583173	17.47164
35420	19.40056	9.777855	8.51686	14.61199
35460	18.08298	8.886473	7.97495	13.39369
35500	18.51464	9.518274	8.222734	13.91636
35580	17.91448	8.913443	7.507885	13.51203
35620	24.89345	14.19197	9.944306	20.48967
35660	19.33209	10.10991	9.069784	15.3165
35700	16.98799	8.630308	7.557908	13.47912
35740	18.10059	9.739256	7.202302	14.06663
35820	19.34404	11.17434	9.095987	13.78595
35840	21.03267	11.59196	9.657858	16.96642
35860	19.61335	9.910265	8.648265	13.34343
35900	19.12579	9.490058	8.231225	14.2674
35940	18.87349	9.321171	8.256679	14.21202
35980	20.42414	10.79284	9.775228	16.07257
36020	17.61677	9.29354	8.273438	14.64544
36100	20.14976	10.57423	9.587239	15.68832
36140	19.84758	10.47539	9.302421	15.10338
36220	18.44911	10.3594	9.394112	14.82916
36260	19.57562	11.11609	8.662115	16.40326
36300	19.17657	10.53897	9.573186	14.68482
36340	18.52007	9.24085	8.00895	14.1604
36380	18.64293	9.047871	7.81238	13.45615
36420	21.12194	12.0674	9.085484	17.31429
36460	19.92883	10.19798	9.398608	14.51309
36500	18.83078	10.31146	9.373061	15.75101
36540	21.05882	12.0865	8.681659	17.12557
36580	19.00678	9.85215	8.982005	14.15701
36620	18.06183	10.11568	8.062222	13.87064
36660	18.53961	9.738714	8.604356	14.37515
36700	19.33262	10.51169	9.230318	14.51923
36740	21.98497	12.19451	9.865465	17.73651
36780	19.07675	10.18366	9.305543	15.3849
36820	17.68641	8.788343	7.609634	13.24965
36860	20.56086	10.90088	8.420269	15.22469
36900	19.69027	10.55501	8.798928	13.85838
36940	18.08745	9.009616	7.674663	13.7936
36980	20.93238	11.62922	9.670794	14.83926
37020	18.90569	9.285851	8.036598	14.33086
37060	17.17504	8.740682	7.752753	13.77551
37100	20.35712	10.88372	9.882676	17.12236
37140	20.82074	11.74897	9.394786	14.80145
37220	15.9335	8.457245	7.301986	13.688
37260	19.69968	11.20131	10.22302	14.17735
37300	18.22317	9.23278	7.801086	13.87733
37340	20.44424	11.35626	10.22093	16.48752
37420	18.00691	10.07652	8.918507	13.23102
37460	19.25946	10.76843	8.866448	15.30994
37500	18.12362	9.218223	7.918513	13.53789
37540	18.00841	9.001442	7.758873	13.47807
37580	18.22887	9.464627	8.188601	13.95358
37620	19.6016	9.98689	7.982407	14.67266
37660	18.02949	9.089625	7.585802	13.21025
37740	19.2801	10.17876	9.54717	13.89903
37780	17.29071	9.360252	8.224839	12.3016
37860	20.74126	11.77391	9.839431	16.22282
37900	21.4248	12.09097	9.381049	16.18277
37940	18.75259	9.033324	7.632492	13.59698
37980	23.69184	13.3041	9.737781	19.18425
38060	21.87597	12.51255	10.78854	18.45859
38100	18.19738	8.958302	7.835414	13.82204
38180	17.38231	9.042659	6.585483	13.35403
38220	20.23826	11.34895	9.083876	14.6199
38260	17.96693	9.066777	7.576323	13.68685
38300	23.16505	13.35386	10.36253	18.18581
38340	19.52027	10.10388	8.922487	15.28918
38380	17.65475	9.494411	8.207084	13.56001
38420	19.69136	10.50808	9.306108	14.0372
38460	18.32846	10.00007	9.084313	14.53555
38500	19.24294	9.335708	8.065178	13.93522
38540	17.44417	9.614086	8.604211	14.41271
38580	21.90183	12.63512	11.24076	14.07202
38620	18.71785	10.14286	8.738149	14.01441
38700	19.55073	9.45348	8.045777	13.90309
38740	18.20882	9.19498	7.786393	13.79207
38780	17.3702	9.273826	8.056728	12.95804
38820	16.70076	9.831438	8.856454	14.38581
38860	19.84624	11.43888	9.312424	16.61236
38900	21.83515	12.71865	9.810678	17.9963
38940	20.14837	11.18204	9.244552	16.20235
39020	19.15793	9.403098	8.256516	14.34998
39060	20.19636	10.18995	8.882103	15.12111
39140	18.33591	10.16822	9.137481	15.20139
39220	17.92419	9.774976	8.692229	13.06765
39260	15.78269	8.453846	7.297969	13.00556
39300	21.6986	12.11885	9.107051	17.76199
39340	19.35012	10.66791	8.944444	15.96341
39380	19.34797	10.67482	9.546968	15.13034
39420	17.77805	9.611829	8.286538	13.64021
39460	19.65174	9.744241	8.813692	15.16345
39500	19.0607	9.89822	7.768875	14.50332
39540	19.64225	9.963981	9.034927	15.60281
39580	20.92617	11.46836	9.352137	17.21704
39660	18.62583	10.18719	7.873416	15.09631
39700	17.67457	8.679561	7.451632	12.64009
39740	21.29267	11.13469	9.795259	16.28271
39780	17.88191	9.361038	7.993804	14.02965
39820	17.6758	10.15024	9.07866	15.36444
39860	19.24125	9.5602	8.104007	14.13393
39900	18.62481	10.52418	8.692705	16.43148
39940	17.80384	9.756656	7.909694	13.50194
39980	19.973	10.25369	9.139299	14.40675
40060	22.22218	12.47663	8.741551	17.31988
40080	18.89354	9.705569	7.938364	14.44336
40100	18.32646	9.689096	8.83135	13.38623
40140	21.7545	12.51476	10.9752	18.29512
40180	18.22288	9.552858	8.086462	13.70044
40220	20.6388	10.70632	7.935252	15.40433
40260	19.09986	10.40401	8.552649	14.31867
40300	19.26348	9.485053	8.240743	14.13499
40340	19.87067	10.53433	7.783842	15.66671
40380	21.63713	12.49263	9.496102	17.29045
40420	20.04241	10.63062	9.056992	16.02848
40460	17.97358	9.188969	8.009007	13.82376
40540	20.19726	11.59811	10.53251	13.92616
40580	19.29428	10.38297	8.548898	15.12252
40620	18.05213	9.191127	7.92372	13.80524
40660	20.2793	11.05648	10.0777	14.69336
40700	17.807	10.28772	9.279134	14.73806
40740	18.10224	9.764692	8.441581	14.15806
40780	18.40878	9.783245	7.737391	14.32903
40820	17.79843	9.241954	8.070189	13.76084
40860	17.89078	9.144939	7.999867	14.41447
40900	21.52159	11.85769	9.408011	17.96299
40940	16.28583	8.289598	7.02624	13.18847
40980	19.79268	10.2743	9.120488	15.49566
41060	19.66906	10.48441	8.502324	15.38977
41100	17.09375	9.459507	8.47612	14.53753
41140	19.15339	10.35649	7.628408	14.91592
41180	22.9915	13.33218	9.362899	18.32228
41220	17.31085	9.163486	8.244479	13.89092
41420	20.16818	11.04599	9.280185	16.03242
41460	18.38501	9.818779	7.658962	14.32614
41500	19.32914	10.75931	9.57217	16.40448
41540	21.07796	11.53649	8.685772	15.99719
41620	21.5568	11.61772	9.955324	17.16544
41660	17.99932	9.900732	8.040598	14.82656
41700	21.60401	12.45155	9.089881	17.72244
41740	22.73281	12.17371	11.16845	18.46374
41780	18.86125	9.711675	8.71745	14.72076
41820	17.91996	8.962175	7.996406	14.12376
41860	23.09488	12.6469	10.03147	19.12514
41940	21.92305	11.63547	9.937785	18.18255
42020	19.3101	10.25042	9.006734	15.86967
42100	20.61108	9.970459	8.866485	16.11416
42140	18.56324	9.88433	8.717281	15.37824
42220	20.24269	10.5781	9.450919	16.66578
42300	17.52558	9.23398	8.004654	13.58615
42340	20.21501	11.48054	9.216588	15.9782
42380	18.89316	9.419574	8.156129	14.22871
42420	17.88597	9.638075	7.272771	13.80924
42460	20.43517	11.39356	10.477	13.99415
42540	20.69547	11.17331	8.928039	16.56973
42620	18.20086	9.54758	8.33064	14.1859
42660	22.06384	12.60891	10.59262	18.62573
42680	18.36516	9.50035	8.647356	15.40318
42700	18.86382	9.659238	8.396677	14.52511
42740	18.00519	9.283089	7.954323	13.78712
42780	20.14951	10.57926	9.829313	13.78442
42820	18.46408	9.687903	8.385044	13.78257
42860	18.81715	9.468126	8.426268	14.37089
42900	18.18509	8.996088	7.910349	13.62219
42940	18.30052	9.332904	8.404922	14.48767
42980	19.02303	9.401963	8.058052	13.86287
43060	18.12728	9.397992	8.276948	14.20958
43100	19.81923	10.72839	9.507494	15.0861
43140	19.34958	9.548558	8.568266	14.65022
43180	18.38135	8.872627	7.486461	13.72826
43220	17.15845	8.790405	7.912257	14.06188
43260	17.65707	9.079142	7.770406	13.77107
43300	18.91444	9.993982	8.711672	14.81488
43320	19.40428	10.95859	9.879054	14.35318
43340	20.14606	11.46233	8.888052	16.21191
43380	18.97892	9.346302	8.011597	14.07287
43420	18.52234	10.42664	9.228649	14.84542
43460	18.91694	9.84461	8.606509	13.78376
43500	17.49816	9.021222	7.768744	13.3171
43580	20.02579	11.64514	8.731118	15.36539
43620	19.12516	10.56828	7.685807	15.70296
43660	17.03791	9.238494	8.260885	12.81423
43700	19.90076	10.55758	9.718236	14.09158
43740	19.91866	9.780256	8.529125	14.38892
43780	20.21228	10.71422	8.753169	16.03175
43900	20.41364	10.83229	9.108111	15.82584
43940	16.39301	8.150943	6.89799	13.25633
43980	17.3802	8.907105	7.58393	13.06334
44020	17.20832	9.033272	7.800381	13.19836
44060	19.27992	11.21711	9.118438	16.36688
44100	19.95598	10.7237	8.778254	15.71082
44140	20.87085	11.22363	9.272678	16.72272
44180	20.35627	11.28004	8.298268	16.08984
44220	19.4716	9.770411	8.747032	15.1568
44260	16.96829	8.597182	7.56106	13.7695
44300	19.47227	10.12274	8.851333	15.14942
44340	17.98967	9.183024	7.97241	13.98825
44500	17.59036	9.282325	8.220926	13.57877
44540	17.6336	9.28788	8.121517	13.18602
44580	19.01376	9.465957	8.163642	14.20547
44620	18.44971	9.588597	8.365759	14.43713
44660	18.22059	9.45591	8.299815	14.27123
44700	21.15506	11.2561	10.03524	16.57911
44740	17.69403	9.308232	8.460961	13.18543
44780	18.57545	9.410784	8.291061	14.20631
44860	18.24266	9.624532	8.193686	13.54695
44900	18.32834	8.850966	7.554858	13.14927
44940	18.45515	9.69421	8.625613	14.70289
44980	19.1453	9.502523	8.201583	14.66835
45000	17.53482	9.172282	8.062118	13.44799
45020	17.24104	9.090006	8.318951	12.71021
45060	20.87793	11.662	9.51442	16.72914
45140	17.59124	8.668428	7.305337	13.61611
45180	18.5745	9.774186	7.99061	14.52168
45220	19.05283	10.75648	8.430229	16.01299
45300	23.05631	13.09712	10.52243	18.13966
45340	17.61455	8.913221	7.906566	13.50293
45380	19.9349	10.7583	9.819556	13.71223
45460	21.60662	12.25837	10.13452	15.22569
45500	19.22411	10.53879	8.222694	15.04685
45520	16.34569	9.134613	7.985953	13.25326
45540	18.7152	9.251629	8.202327	13.84994
45580	17.47164	8.381254	7.123507	13.25545
45620	17.88026	9.056211	7.83654	13.92126
45660	19.14768	9.481964	8.115669	14.17239
45700	17.54101	8.989037	7.859462	13.72042
45740	17.83499	8.612385	7.356745	13.30982
45780	21.2979	11.74198	9.42829	16.70124
45820	19.9249	11.00806	7.925561	15.69215
45860	20.37014	10.24194	9.591794	15.79549
45900	18.88771	10.24044	7.880811	15.15603
45940	20.78172	10.88018	9.802993	16.55093
45980	18.6838	9.648435	8.61978	13.48686
46020	18.84219	9.41255	8.320713	14.95051
46060	19.32391	10.65383	9.443699	16.93553
46100	18.97114	10.26981	8.207785	14.62765
46140	21.60404	12.3894	9.054239	17.11413
46180	18.88002	10.28329	8.242064	14.96743
46220	19.9426	10.69716	8.378706	15.46686
46300	18.68007	10.53983	8.508084	14.56298
46340	19.48453	10.36607	9.128897	15.43468
46380	17.87403	9.508828	8.435818	14.65638
46460	18.38464	9.455381	7.48256	13.79962
46500	18.73504	8.798271	7.437067	13.81507
46540	20.33841	11.60525	9.879877	15.83501
46620	16.82543	8.802396	7.446472	13.19322
46660	18.78755	10.15951	7.616063	14.86522
46700	20.7838	10.61394	9.397266	16.34364
46740	17.82449	8.850416	7.711297	13.61457
46780	18.63667	8.998332	7.444217	13.47206
46820	16.43316	8.057526	6.824725	12.81248
46860	17.57302	9.499235	8.617613	13.11082
46900	17.24307	8.825872	7.48521	12.7622
46980	18.60232	10.43582	8.874155	14.24357
47020	19.21919	10.72643	8.83232	14.73059
47080	17.3525	8.650011	6.714496	13.52267
47180	19.25074	9.893876	8.62157	13.80555
47220	19.50493	9.945242	8.799701	15.16264
47260	22.0001	12.47033	8.677892	17.59639
47300	19.39919	11.00855	9.756926	15.93397
47340	19.0267	9.303846	7.749417	13.70659
47380	19.7849	10.95367	9.138727	15.52839
47420	18.88068	10.36554	8.286147	13.34566
47460	17.87377	10.0036	7.954964	14.20483
47540	18.97722	9.293963	7.795109	14.04683
47580	19.04877	10.19893	7.992753	15.24074
47620	18.65013	9.489587	8.258223	13.86468
47660	18.33512	9.09084	7.712147	13.95111
47700	19.44937	9.846809	8.498368	14.55146
47780	18.38883	9.029441	7.618558	13.47056
47820	18.62922	9.773293	8.389071	13.88032
47900	23.20059	13.18771	9.195742	18.8343
47920	18.43023	8.716842	7.528315	13.47937
47940	19.38855	10.46006	7.966767	15.3226
47980	17.2459	8.886071	7.396857	13.49235
48020	19.11858	9.652607	8.411157	14.64328
48060	18.95031	10.42887	9.481629	14.86895
48100	18.52612	8.813277	7.461131	13.11912
48140	19.65656	10.75233	9.390014	15.17093
48180	17.72356	9.259194	7.42443	13.93597
48220	17.68216	9.543509	8.439545	13.22986
48300	17.68604	9.803413	7.97475	14.75875
48460	18.07421	9.25	7.893377	13.55463
48540	21.85366	12.39626	10.57055	15.15753
48580	19.44151	9.709234	8.605916	14.82289
48620	20.86534	11.80365	8.747057	16.71775
48660	18.84321	10.56746	8.368758	15.23675
48700	18.85263	9.75067	8.658885	14.92796
48780	17.64309	9.281253	7.997604	13.14262
48820	18.40773	9.422941	7.941142	13.98929
48900	20.01053	11.13505	9.266282	15.59983
48940	18.76258	9.020833	7.796369	13.87499
48980	18.67393	9.52337	8.367875	14.47205
49020	17.99008	8.346181	7.132785	13.0078
49100	18.43489	9.19865	7.91093	14.07998
49180	21.71188	12.37482	9.721206	16.65361
49260	17.57384	9.451512	8.414143	12.91443
49300	20.17862	10.18351	8.755971	14.8664
49340	21.85988	11.60466	9.79092	17.18643
49380	17.44849	8.827559	7.419215	13.21168
49420	18.05084	10.47334	9.288104	15.4732
49460	17.05398	8.567051	7.027162	13.24244
49620	21.65954	11.93298	10.95953	16.25377
49660	21.23614	11.51688	9.194418	16.55673
49700	18.81533	10.00068	8.170399	15.10761
49740	18.18972	10.00405	8.786514	15.02086
49780	19.01838	9.595022	8.45781	14.57734
10100	17.73533	9.631885	7.617895	14.20972
10140	17.7935	10.33411	9.102328	14.43163
10180	18.46224	10.32082	8.017106	15.31776
10220	17.67789	9.248829	8.125029	13.75931
10300	19.53501	9.477263	8.263829	14.87409
10420	21.1366	11.18583	9.371237	16.97601
10460	18.0622	9.222675	8.036573	14.22886
10500	19.52078	10.67961	7.712398	15.2567
10540	19.82974	11.14092	10.08528	14.87058
10580	20.79396	11.61727	8.752341	17.27191
10620	18.55757	9.105313	7.723445	14.25963
10660	18.13332	9.209392	7.834486	13.729
10700	18.82712	9.828837	8.587495	14.65606
10740	20.65747	11.45621	8.927169	17.05072
10780	19.54291	10.9564	8.959235	15.3244
10820	17.80789	9.129601	7.859519	13.89116
10860	17.08672	9.208924	8.08156	13.83613
10900	21.90787	11.94235	9.400686	17.14089
10940	18.23863	8.935514	7.584719	13.9015
10980	19.34136	10.4793	9.504837	13.65352
11020	19.60839	9.729395	8.395348	15.1229
11060	17.0813	8.750623	7.350661	13.58278
11100	19.41631	11.35259	8.569732	15.79607
11140	18.04412	9.123395	7.047703	13.72742
11180	18.36868	9.846532	8.452297	14.78763
11220	18.72694	9.167012	7.919241	14.17573
11380	17.52799	9.798697	8.978589	12.86798
11420	18.34027	9.160965	7.979928	13.75242
11460	20.06079	10.48499	9.506872	16.44124
11500	19.17634	10.24642	9.187337	14.96183
11540	19.86321	10.67973	8.57088	15.8409
11580	18.45196	8.691416	7.577219	13.36815
11620	18.26966	9.967883	9.234823	14.11738
11660	17.89157	9.327654	8.191464	13.18484
11700	20.73779	11.33463	8.772661	16.30094
11740	19.13589	9.511374	8.567147	14.16234
11780	19.61445	10.35071	9.227563	14.79314
11820	17.98212	9.931091	8.631513	13.8655
11860	17.3782	8.549709	7.024624	12.96913
11900	18.02044	8.927001	7.64803	14.17542
11940	19.54088	10.2887	9.110256	14.08766
11980	18.52908	9.624171	8.247721	14.48894
12020	19.66783	10.45222	7.74314	15.39498
12060	23.4373	13.80331	9.247195	19.01514
12100	19.99918	10.38367	9.304619	16.08362
12140	18.8273	9.540276	8.28981	14.01455
12180	19.29672	9.452233	8.083482	14.61951
12220	18.51081	9.626028	8.497847	15.01821
12260	20.75998	11.53001	8.286462	16.56245
12300	18.13507	9.71317	8.531421	15.14672
12380	18.66579	9.447563	7.870569	13.98588
12420	21.13395	11.81273	8.955938	17.76216
12460	18.24795	9.435044	8.214092	13.50054
12540	20.93926	11.91603	11.0816	16.82162
12580	22.86766	12.84791	9.677218	18.53726
12620	17.24188	10.27219	8.992893	15.29349
12660	18.36951	9.376946	8.081458	14.47946
12700	20.00303	11.26524	10.13588	16.09917
12740	17.36829	8.867734	7.626594	14.55714
12780	17.85059	9.086256	7.745657	14.29336
12820	18.54232	10.15236	8.914242	13.44582
12860	18.87539	9.34437	8.046514	14.37101
12900	19.64461	10.78918	9.780346	13.73312
12940	21.89436	12.86598	9.286057	16.94736
12980	19.10523	9.84613	8.71611	15.1835
13020	20.04411	10.88836	9.999909	14.94574
13060	18.62602	10.48381	9.140437	13.76056
13100	17.77909	9.402596	8.21496	13.50936
13140	21.33281	12.38386	9.738008	16.21028
13180	19.10566	9.614824	8.272033	14.76062
13220	19.26571	10.02983	8.132402	14.94796
13260	19.05462	9.702198	8.487853	14.02431
13300	17.26226	8.986888	7.647406	13.28259
13340	18.21914	8.854288	7.682806	14.06204
13380	17.90633	10.48067	9.138865	15.55435
13420	18.3372	10.05952	9.186578	13.89286
13460	17.77335	10.29974	9.31918	15.36615
13500	17.68685	8.856924	7.583786	13.27991
13540	17.11613	8.371379	7.278439	14.05921
13620	17.37432	9.313182	7.668802	13.97877
13660	17.60293	8.820866	7.713011	13.74063
13700	18.4762	10.32513	8.500405	13.66129
13740	18.87214	10.68608	8.14225	15.38816
13780	19.85449	10.68204	8.718564	15.77997
13820	22.27538	13.17629	10.22317	17.49122
13900	20.1705	11.27354	8.85284	15.03512
13940	17.57047	9.699514	8.426218	13.79837
13980	19.97366	10.67119	8.486275	14.41735
14020	19.14363	9.762487	7.838089	15.22194
14100	21.37063	11.9874	10.87167	14.70881
14140	18.40466	9.485162	7.687731	14.82106
14180	18.69253	9.822627	8.533624	13.90559
14220	18.42793	9.678587	8.425098	13.84098
14260	20.19328	11.54944	8.781047	16.70965
14340	17.49458	9.062309	7.926577	13.6731
14380	17.79279	8.508652	7.38225	14.04806
14420	18.83139	10.75886	9.85665	13.2518
14460	22.77757	12.92151	9.813688	19.19175
14500	19.16446	10.35431	9.381532	16.3454
14540	19.12034	9.923176	7.220706	15.18075
14580	17.81314	9.747166	8.416893	14.78371
14620	18.32824	9.322281	8.070315	14.0204
14660	18.77317	10.1577	8.430007	14.74465
14700	18.6892	9.81193	8.110782	14.48705
14740	18.81218	9.892995	8.823471	16.03646
14780	17.73757	9.14796	7.813982	13.84648
14820	17.89531	8.558842	7.785963	13.64309
14860	21.12243	11.23002	10.19853	18.01217
15020	17.39318	9.067081	7.920264	13.70436
15060	18.65737	11.10754	10.21472	13.37201
15100	17.42288	9.136107	7.645201	13.64832
15180	19.20421	10.50299	9.299196	15.75451
15220	17.21842	9.004195	7.793306	13.71927
15260	18.87934	10.41502	8.088533	14.9556
15340	18.43146	9.046499	7.759785	14.00845
15380	21.22808	11.90382	9.988238	17.41557
15420	18.05174	10.18688	8.1689	13.81536
15460	19.01678	9.847371	7.830648	14.20398
15500	18.81469	9.60819	8.62811	15.22168
15540	18.52944	10.14512	7.854766	15.85089
15580	16.30944	8.305489	7.197873	13.84694
15620	17.98168	9.202195	7.432304	13.973
15660	18.80687	9.357186	7.954263	14.08828
15700	19.157	9.58259	8.272407	13.78243
15740	18.26204	9.367194	8.363315	13.8266
15780	18.25239	9.64442	7.823038	13.54225
15820	17.19382	8.112605	6.848501	13.253
15860	17.56035	8.966591	7.74083	13.82322
15900	18.76788	9.526711	8.20507	13.78239
15940	20.57054	10.61566	8.933776	16.323
15980	21.05494	11.40837	10.47409	16.84382
16020	19.26409	10.22211	7.810907	14.77714
16060	19.50124	10.30149	8.313993	15.0309
16100	17.86341	9.878641	8.51311	14.32089
16180	17.37102	8.497472	7.161425	14.54381
16220	18.19931	9.719682	8.368123	14.89161
16260	17.24409	9.280388	8.066918	13.62565
16300	20.11004	10.98951	8.472616	15.9427
16340	18.3096	8.71609	7.510042	13.72661
16380	19.08688	9.481593	8.722292	13.98159
16460	17.54255	8.737301	7.596432	13.8582
16500	19.28886	10.76076	9.621737	14.47545
16540	19.48841	9.90979	8.60804	15.26628
16580	19.78919	10.4881	8.143697	15.72502
16620	20.50699	11.26164	8.89941	15.81106
16660	18.32786	9.325497	7.37271	14.34286
16700	21.12908	12.26536	10.01692	16.77822
16740	22.28919	12.65811	9.063257	18.05477
16820	19.63302	10.21394	7.593466	14.47589
16860	20.44112	11.22741	8.365477	16.57542
16940	18.51347	10.06909	8.62819	14.96305
16980	24.23378	13.9183	10.09491	19.74944
17020	18.60596	10.16053	8.911885	15.61738
17060	20.1539	10.53386	9.775851	14.47291
17140	22.98311	13.17174	9.381013	18.13182
17200	18.99136	10.53695	8.016992	15.84274
17220	19.36216	10.60864	8.663955	14.73517
17260	18.03219	9.267529	8.02427	13.45979
17300	19.53214	10.55267	8.238556	15.79989
17340	17.98296	9.341787	8.241129	14.37315
17380	19.05931	10.45713	9.494682	13.66479
17420	18.9044	9.750856	7.844664	14.94917
17460	22.7093	12.83998	10.01359	18.15503
17500	19.23053	9.57694	8.518228	13.67125
17540	19.90339	10.64237	9.238947	14.15926
17580	17.54902	9.531784	8.269486	14.10505
17660	18.84883	10.13502	9.037986	15.11649
17700	18.45313	9.720306	8.248662	13.71159
17740	18.22652	8.873974	7.568174	13.92663
17780	19.30088	10.71989	8.186878	15.40103
17820	19.95975	11.16928	9.214905	16.83647
17860	19.01792	10.08968	8.773479	15.41815
17900	21.28571	12.0657	8.985592	16.91359
17980	20.01681	10.85327	8.121998	15.98584
18020	18.83811	9.278533	7.962111	14.68839
18060	18.42297	9.880362	8.655201	14.26615
18100	17.5757	9.361062	7.982895	13.74029
18140	21.93864	12.17328	8.743582	17.9688
18180	20.22361	11.00276	10.09612	15.48036
18220	17.90391	8.380045	7.017596	13.45194
18260	18.55659	9.66342	7.424694	14.71871
18300	19.31394	11.57689	10.7584	14.35314
18380	17.25256	8.835827	7.79369	13.14456
18420	17.69624	9.01713	8.018841	13.62773
18460	18.48766	8.996973	7.620653	13.80392
18500	18.97598	9.625048	8.307473	14.88572
18580	20.24297	11.61911	9.468379	16.29546
18620	18.48434	9.726724	8.304016	13.98273
18660	18.15306	8.921929	7.776295	14.04333
18700	18.60111	10.13034	9.251467	14.80225
18740	21.32331	11.85158	11.35556	13.75686
18820	18.85919	9.402139	7.943459	13.88494
18860	16.30801	8.871623	7.587647	13.35436
18880	19.23773	10.70831	9.088758	15.9772
18900	18.20713	9.274047	8.208177	14.0605
18980	19.32733	9.89292	8.603887	14.61461
19060	19.90913	10.61744	9.003798	14.77503
19100	22.57585	13.16515	9.420077	19.21708
19140	19.6842	10.26811	8.23715	15.0653
19180	19.71956	10.33621	9.049676	14.59984
19220	18.41353	9.31279	7.406992	14.04749
19260
19300	19.80446	10.43034	9.351887	15.47414
19340	20.48005	11.16581	8.414119	16.33528
19380	21.17082	11.36221	9.141831	17.09019
19460	19.97519	10.73573	8.691294	15.22494
19500	19.82665	10.75381	9.531998	15.12028
19540	18.72164	9.217387	7.757061	13.6931
19580	18.64219	9.119631	7.806109	13.9227
19620	16.27933	8.7484	7.608887	13.92867
19660	20.97079	11.17835	9.494877	16.64426
19700	17.38184	9.046561	7.894577	13.1908
19740	21.85083	12.23204	8.996339	18.40129
19760	18.93212	10.22803	9.054078	13.69419
19780	19.97177	11.17586	8.367866	16.83644
19820	22.99912	13.26139	10.30448	18.91581
19860	17.17788	8.944481	7.669253	13.42246
19940	18.94628	9.550986	8.317719	13.82705
19980	17.4422	9.414929	8.082346	13.62356
20020	18.91702	10.21075	7.789061	15.23039
20060	17.96381	9.20589	7.767321	13.75561
20100	19.6616	10.07498	8.765827	15.31917
20140	18.54289	9.69659	7.677203	14.16371
20180	20.54915	11.13204	10.50972	14.63831
20220	19.12454	10.0339	8.531497	14.87501
20260	20.04558	11.61808	9.445959	15.92892
20300	18.07046	10.2123	8.895259	13.14474
20340	18.29874	9.943161	8.978649	14.09529
20380	19.01931	9.493531	8.209368	14.81262
20420	16.83111	8.853477	7.864108	14.32595
20460	17.7797	9.050664	7.711859	13.72252
20500	21.71667	12.35314	10.20957	16.63823
20540	18.0399	9.2594	8.077184	13.8702
20580	16.51047	8.491714	7.277576	13.60552
20660	18.33445	9.087715	7.883094	14.46929
20700	19.6087	9.772416	8.785429	15.36785
20740	19.16389	10.18796	8.26453	15.36938
20780	17.10704	9.027061	8.041977	14.64198
20820	18.06289	9.07582	7.776604	13.82338
20900	18.0183	9.925062	8.681776	13.96224
20940	19.63208	10.8785	9.62872	15.12901
20980	18.60054	10.05685	8.853448	14.17344
21020	18.11337	9.176125	6.948485	14.33959
21060	19.44016	10.11455	7.793256	15.2025
21120	17.3728	9.318192	8.334192	13.13667
21140	19.91727	10.55977	9.299943	15.60544
21220	17.97676	10.04112	8.15235	14.19203
21260	17.26372	9.26512	8.195182	13.81345
21300	18.29087	9.392017	8.292236	14.75243
21340	19.96754	10.94332	9.159457	16.65781
21380	18.56751	10.02536	8.717591	13.68209
21420	18.67415	10.12483	8.645372	14.3921
21460	18.13269	9.285994	7.933493	14.16409
21500	19.47408	10.51468	9.429886	15.90816
21540	18.18054	9.678783	8.488434	13.84953
21580	18.15155	9.620581	8.472122	13.81217
21660	19.37474	11.52463	10.58975	16.12632
21700	18.39506	10.96019	9.768829	15.14815
21740	17.78089	9.683501	8.463075	13.39032
21780	21.48373	12.17551	9.925152	16.09807
21900	18.82177	9.303097	8.137638	14.23562
21980	16.78923	8.747389	7.419297	13.65823
22020	19.16664	10.48372	8.35988	15.64598
22060	18.47892	9.404021	8.051561	14.3645
22100	19.26865	8.972853	7.680658	14.21045
22140	20.02459	11.78848	10.96406	14.94739
22180	19.56479	10.58725	8.863276	16.15378
22220	20.13358	11.37047	8.509823	16.44263
22260	18.74194	10.07149	8.560959	14.29183
22280	17.77522	9.546061	8.727551	14.05743
22300	18.84365	9.466866	8.241843	14.6773
22340	16.92491	8.238042	6.884563	12.99527
22380	19.18415	11.22063	10.40277	15.15219
22420	19.86927	10.63097	9.700949	16.32985
22500	19.86734	10.86526	8.843106	15.53672
22520	20.36217	11.38223	9.582861	15.15215
22540	18.91598	9.633512	8.320404	15.00551
22580	20.18932	10.63327	9.95757	14.23874
22620	18.02134	9.148609	7.693966	13.29583
22660	19.06436	10.30452	9.187412	16.065
22700	17.64493	9.254831	7.912739	13.9421
[truncated: 1,437 more rows]
