# Supplementary material for: Does environmental policy affect scaling laws between population and pollution? Evidence from American metropolitan areas
Source: PLoS One. 2017 Aug 9;12(8):e0181407. doi: 10.1371/journal.pone.0181407 (PMC5549900; doi:10.1371/journal.pone.0181407)
Supplement: S1 Data — This zip file contains all of the raw data files used in this analysis. (ZIP) [file pone.0181407.s009.zip › S1_Data/Table_2_PI_LAP_CO2.txt]

msa_code	Log_GED	Log_E_GED	Log_MD	Log_PI
10100	18.14046	12.12217	5.682733	13.89505
10140	17.16716	11.97451	6.000843	14.17584
10180	19.707	15.56489	4.089526	15.09823
10220	18.27026	13.30932	4.36094	13.43232
10300	20.07199	12.426	5.855711	14.71049
10420	21.68995	14.56504	6.635587	16.78862
10460	18.60932	12.62857	5.483564	13.8931
10500	19.31078	13.66519	4.594214	15.03049
10540	19.3458	12.94094	7.251344	14.64554
10580	21.0155	14.74052	5.896616	17.01752
10620	19.20289	11.96467	6.231913	14.0866
10660	18.60225	12.09488	5.653179	13.51763
10700	19.08233	12.20082	6.76685	14.37903
10740	21.08769	14.6214	6.329243	16.71351
10780	19.57891	14.37452	5.46255	14.98301
10820	18.05957	11.86721	5.333419	13.55293
10860	17.58447	11.94819	5.868062	13.45228
10900	22.05189	16.32244	5.090836	16.85783
10940	19.01828	11.6728	5.926157	13.69695
10980	18.86798	13.02845	6.221288	13.49356
11020	20.0221	12.92586	6.133593	14.94285
11060	17.38853	11.45721	5.193258	13.30101
11100	20.0107	14.92856	5.488874	15.47644
11140	18.82556	11.64037	5.513054	13.54034
11180	18.34761	12.67562	5.376008	14.51382
11220	18.8814	12.01066	5.517016	13.95911
11380	17.6271	12.03119	5.90822	12.40605
11420	18.50998	12.16029	5.430582	13.65131
11460	20.4758	13.74906	6.599314	16.19387
11500	19.59072	12.85243	6.764766	14.72471
11540	19.969	13.96503	5.422746	15.53353
11580	18.71684	11.21318	5.395876	13.21528
11620	18.75824	13.32854	5.587845	13.79221
11660	17.81825	11.80302	5.407083	12.94693
11700	20.79	14.31052	5.922951	16.05618
11740	19.41169	12.17783	5.303373	13.94802
11780	20.46157	13.469	7.528366	14.62172
11820	17.85684	11.8707	6.570128	13.65878
11860	17.67131	11.42772	4.920672	12.7359
11900	18.06034	11.94856	5.25914	13.91398
11940	20.06132	12.49906	7.899474	13.80329
11980	18.93692	12.56378	6.226252	14.28328
12020	19.55929	12.96871	4.952417	15.12626
12060	23.79755	17.11047	6.108088	18.6959
12100	19.96158	13.41008	6.023175	15.83177
12140	18.80233	12.42116	5.700249	13.82816
12180	19.47927	12.17009	6.008537	14.41821
12220	18.71234	12.5034	6.171616	14.65032
12260	21.46207	14.59747	6.42473	16.28702
12300	18.42517	12.95614	5.690938	14.89857
12380	19.07193	12.39139	5.593822	13.75773
12420	21.31434	15.14675	6.071311	17.45687
12460	18.50373	11.68988	6.545568	13.26555
12540	21.2937	15.16933	7.787345	16.408
12580	23.00866	16.14304	6.628981	18.2183
12620	18.13307	13.6306	6.076706	15.01694
12660	18.78528	12.30589	5.801013	14.16116
12700	20.22739	14.3644	6.864541	15.85477
12740	17.83136	12.18358	5.312933	14.2633
12780	17.68243	11.42451	5.411519	14.04849
12820	18.23124	12.78524	5.95256	13.2661
12860	19.03519	12.47822	5.378905	14.18848
12900	20.37352	14.91959	6.651484	13.47918
12940	22.31966	16.60717	6.580963	16.62026
12980	19.59099	13.15581	6.109853	15.03375
13020	20.3843	14.54214	6.906553	14.8299
13060	18.21755	12.59149	6.146572	13.57667
13100	18.06281	11.82872	5.795479	13.29211
13140	21.47828	15.95585	6.667687	16.00057
13180	19.34273	12.67377	5.802968	14.54232
13220	19.77788	12.37049	6.541116	14.73968
13260	19.57249	12.50245	6.3888	13.86001
13300	17.71949	11.3461	5.673813	13.06597
13340	18.64971	11.73646	5.287739	13.93486
13380	18.49595	13.52174	7.274082	15.19261
13420	18.0047	12.14606	5.832035	13.58399
13460	18.41605	12.71973	8.903162	14.91019
13500	18.02509	11.88912	5.212219	13.07409
13540	17.67547	11.66521	5.077604	13.85107
13620	18.3616	11.98699	6.160388	13.72707
13660	18.1369	11.52597	5.889534	13.52965
13700	19.10554	12.82027	7.017586	13.44004
13740	19.43278	14.03804	5.679062	15.05742
13780	19.83216	13.79996	5.625821	15.62458
13820	22.61644	16.46492	7.277232	17.1823
13900	20.59756	13.19149	7.617967	14.68845
13940	18.5509	12.31176	7.057407	13.56899
13980	20.26833	13.93132	5.826576	14.14789
14020	19.56997	13.23744	5.163526	14.98517
14100	21.47138	14.70277	7.977643	14.43095
14140	18.91364	12.48737	5.316436	14.60644
14180	19.1352	12.68118	6.416625	13.7825
14220	20.03079	15.75807	4.434239	13.56978
14260	20.81485	14.31995	7.165387	16.33472
14340	17.53023	11.36286	5.207101	13.42785
14380	18.02148	11.3998	4.960743	13.75667
14420	19.61425	15.05033	6.193425	13.16871
14460	23.32422	16.43058	7.155732	18.9248
14500	19.37192	13.85352	6.079787	16.17965
14540	19.72188	12.91989	5.415518	14.86319
14580	18.17044	12.6328	5.87347	14.29291
14620	18.88368	12.68329	5.712195	13.8818
14660	18.92561	12.85728	5.408195	14.42034
14700	18.69024	12.03538	6.003547	14.19789
14740	18.89326	12.85899	6.130838	15.68439
14780	17.99322	11.34552	5.486479	13.57257
14820	18.97593	11.8166	6.394051	13.51818
14860	21.4527	14.94401	7.116086	17.70967
15020	17.62911	11.54659	5.363106	13.35388
15060	16.93373	11.01459	6.517114	13.09581
15100	17.75574	11.94993	5.39067	13.38005
15180	19.44894	13.37574	6.727794	15.38321
15220	17.61337	11.59021	5.670466	13.49254
15260	19.28078	13.02819	5.832634	14.66659
15340	18.75471	11.64478	5.37589	13.86887
15380	21.65438	15.56497	6.840102	17.24457
15420	18.95047	12.17513	7.242426	13.64273
15460	19.15849	13.18833	4.744026	14.03198
15500	19.16323	12.73707	6.076235	15.01544
15540	18.92969	13.46678	5.452357	15.56068
15580	17.09791	11.57949	5.135952	13.57522
15620	18.28757	11.72761	5.585986	13.75093
15660	18.75917	12.04175	5.541456	13.75407
15700	19.56094	12.21409	6.523989	13.44155
15740	18.73812	12.22825	6.011806	13.58456
15780	18.74854	12.37634	5.831616	13.36434
15820	18.07655	11.73198	5.761128	12.90772
15860	18.76476	12.67723	6.154134	13.63748
15900	19.5854	13.38112	6.027643	13.60995
15940	21.32654	13.83378	6.436571	16.1585
15980	20.82969	14.23237	7.609046	16.29734
16020	19.74509	13.18332	5.641866	14.5264
16060	20.69101	13.14888	7.823715	14.76975
16100	19.27639	13.47621	7.444615	13.90247
16180	17.64657	11.96059	4.810812	14.24963
16220	18.63164	12.80039	5.932218	14.44778
16260	17.59376	11.91588	5.690518	13.21272
16300	20.52258	13.9657	6.1605	15.73666
16340	18.57011	11.61645	5.592731	13.4611
16380	19.13184	11.597	5.944832	13.82089
16460	18.37947	12.15969	5.731884	13.73466
16500	19.9319	14.78791	8.086496	14.22694
16540	19.928	12.85362	6.059144	14.9696
16580	20.33724	13.69258	5.792371	15.47802
16620	20.56253	15.44785	5.37735	15.62291
16660	19.02913	12.39522	5.400541	14.18231
16700	20.88716	15.55558	6.244816	16.41325
16740	22.48719	15.57243	6.528059	17.72538
16820	20.1062	13.74888	5.423233	14.11173
16860	20.8329	14.4643	5.696905	16.35323
16940	19.70463	14.21027	7.007053	14.60398
16980	24.74161	18.00541	6.679511	19.52713
17020	18.82902	12.88764	6.669472	15.29526
17060	19.25618	12.16805	5.994967	14.27097
17140	23.32358	16.47347	6.649989	17.89122
17200	19.15	12.03352	7.063577	15.56452
17220	20.06784	15.11034	5.496279	14.49202
17260	18.35714	11.49367	6.313004	13.28528
17300	20.41173	15.51525	4.440684	15.39729
17340	18.32923	11.89427	6.134499	14.09446
17380	18.67586	12.25185	6.75863	13.45299
17420	19.27352	12.47931	5.719393	14.70064
17460	23.0343	16.1942	7.083155	17.99555
17500	19.97829	11.82679	7.667273	13.47465
17540	19.46049	13.08673	5.544789	13.97868
17580	17.87319	11.65319	6.409089	13.76145
17660	19.39745	13.14003	7.009568	14.7093
17700	18.99879	13.03154	6.135661	13.50663
17740	18.94993	11.86699	5.74929	13.74902
17780	19.42363	13.96593	4.907832	15.0626
17820	19.99121	14.53741	5.841534	16.54014
17860	19.07443	13.15736	6.167118	15.07935
17900	21.03296	15.04729	5.871129	16.63406
17980	19.96348	13.43888	5.631696	15.72569
18020	19.40118	12.65836	6.036397	14.55285
18060	19.07689	12.75502	7.160583	14.08081
18100	17.86691	11.63694	6.126153	13.55187
18140	22.22579	15.26811	6.022732	17.68727
18180	20.24709	14.06502	6.684157	15.18277
18220	18.17717	11.36132	5.100134	13.33005
18260	18.96295	12.80807	5.213919	14.50107
18300	17.89092	12.086	6.728199	14.12925
18380	17.49891	11.52459	5.142139	12.98345
18420	18.46169	11.98958	6.921936	13.38733
18460	18.47264	11.53833	5.058162	13.57144
18500	19.61257	12.89086	6.217892	14.68089
18580	20.83945	15.40665	6.762424	16.03154
18620	18.50035	11.97392	5.850156	13.72312
18660	18.31047	11.84434	5.181038	13.84085
18700	18.19234	12.19411	6.312969	14.60223
18740	21.69128	14.84283	8.973404	13.61581
18820	19.20628	12.3984	5.669599	13.68729
18860	16.68373	10.80644	5.85384	13.12029
18880	20.02766	13.19138	7.532649	15.52689
18900	18.25424	12.10037	5.394511	13.80044
18980	19.56736	12.27161	6.890737	14.356
19060	20.1488	13.18311	6.401922	14.52486
19100	22.84462	16.62411	6.554879	18.89024
19140	19.90314	14.09322	4.840429	14.81123
19180	19.45421	13.16721	5.852596	14.40546
19220	18.80605	12.28893	5.558653	13.86181
19260	16.70077	13.01189
19300	20.20333	13.01669	7.391166	15.07433
19340	20.73001	14.27627	5.990526	16.11169
19380	21.55359	14.8462	6.159847	16.93145
19460	20.46304	13.35858	7.279204	15.04941
19500	20.02445	13.54816	6.936781	14.94546
19540	19.07332	12.10575	5.561842	13.53267
19580	19.17991	11.67776	6.472882	13.82711
19620	16.60094	11.2162	5.532487	13.527
19660	21.95266	14.51454	7.779747	16.21949
19700	18.08991	11.93075	6.868374	12.80313
19740	22.29154	16.65652	5.36223	18.11674
19760	19.52978	13.77121	6.108023	13.34275
19780	20.30937	14.12262	6.018452	16.50107
19820	23.33951	16.78188	7.200385	18.77339
19860	17.70836	11.78458	5.562052	13.08601
19940	19.08678	12.52027	5.430301	13.59702
19980	17.73992	12.27306	5.990923	13.48811
20020	19.39317	12.75447	6.1461	14.91209
20060	17.9107	11.8799	5.049833	13.56419
20100	19.88678	13.29358	6.115253	14.92001
20140	18.84828	12.55871	5.251761	13.91165
20180	20.72397	13.91944	7.924897	14.39607
20220	20.09446	12.89038	7.55976	14.62409
20260	20.62023	14.61829	7.231924	15.71279
20300	19.3337	14.08693	6.989323	13.02113
20340	18.4791	12.38585	6.544413	13.6674
20380	18.96881	12.12289	5.85224	14.46173
20420	18.03781	12.65147	6.188484	13.95496
20460	18.06683	11.5696	5.511975	13.43413
20500	21.97692	15.68249	7.237576	16.32758
20540	18.50901	11.98724	6.502483	13.64692
20580	16.76855	11.18121	5.248111	13.20288
20660	18.47501	12.07349	5.251987	14.03918
20700	19.82984	12.97804	5.658875	14.97218
20740	19.50102	13.14299	5.832038	15.12326
20780	17.63289	12.28074	5.018324	14.2271
20820	18.69088	12.06112	5.806157	13.61572
20900	18.36726	11.84236	6.496983	13.70399
20940	19.54622	13.29354	7.00073	14.80517
20980	19.20021	13.04029	6.777428	13.91063
21020	18.26795	11.98363	4.639554	13.92904
21060	19.69268	12.70718	6.000187	14.90594
21120	17.52104	11.69471	5.624744	12.739
21140	20.13123	13.82744	6.970263	15.38267
21220	18.9781	12.4746	7.0895	14.01278
21260	17.49115	12.18389	5.560852	13.53701
21300	18.69843	12.42657	5.535532	14.58113
21340	20.20363	14.77728	5.792808	16.32064
21380	18.15987	12.32094	6.008521	13.52345
21420	19.19669	12.97024	6.917445	14.11363
21460	18.58713	12.81318	5.290411	13.87062
21500	20.01893	13.67735	7.475346	15.73756
21540	18.29696	13.01312	5.040728	13.68363
21580	18.78542	12.90715	6.264072	13.43417
21660	19.07211	13.48595	7.936209	15.89287
21700	18.03529	13.02732	6.374062	14.87411
21740	18.47128	12.21424	7.283199	12.99944
21780	22.057	16.3016	6.751088	15.88628
21900	19.21143	12.64567	6.010299	13.9846
21980	17.63035	11.43368	6.023893	13.27133
22020	19.93529	13.30646	6.419556	15.32579
22060	18.67655	12.14802	5.581657	14.06974
22100	19.75249	12.9347	5.106453	13.90281
22140	20.51768	15.92076	6.406968	14.53587
22180	19.98179	13.50735	6.555121	15.87511
22220	20.41455	14.51604	5.667281	15.94185
22260	19.15981	13.05013	6.048375	14.04654
22280	18.31718	12.89236	6.118979	13.5142
22300	19.06899	12.39102	5.921963	14.4988
22340	17.04026	11.38473	4.340518	12.82451
22380	20.38694	15.47914	7.62322	14.77372
22420	20.45625	14.05662	7.056141	16.22239
22500	20.14876	14.97357	5.368371	15.2797
22520	20.91263	14.65301	7.259084	14.93308
22540	19.29789	12.6713	5.89317	14.77929
22580	19.50703	12.01529	7.162742	14.09258
22620	18.29421	12.09481	5.691739	13.09223
22660	19.26919	13.90697	6.002725	15.75183
22700	17.97729	11.79688	5.675417	13.77293
22780	18.19571	11.82281	5.59786	13.66779
22800	19.92929	12.21845	6.720114	14.20498
22820	19.37368	14.03779	5.980888	13.3366
22860	17.50362	11.63244	5.299851	13.86127
22900	19.99168	14.88269	4.924557	15.47419
23060	20.74567	14.09606	6.19792	16.20754
23140	19.05279	11.87525	5.509566	13.51235
23180	18.91134	12.4653	5.643837	14.35888
23240	17.3992	10.94289	5.31846	13.13585
23300	18.83947	12.00816	5.984196	14.07792
23340	18.27518	12.25968	5.736125	13.69079
23380	19.49205	12.36027	6.817616	14.19505
23420	20.73759	14.35439	7.850614	16.65272
23460	19.16121	12.89686	5.892759	14.59656
23500	18.79851	12.57086	5.348581	13.8305
23540	19.58637	13.86175	5.418105	15.50209
23580	19.91684	13.00365	6.433572	15.00482
23620	18.01675	11.63727	5.63892	13.59074
23660	18.9314	12.38476	5.529467	14.06978
23700	19.47625	14.54353	5.943915	13.83207
23780	19.13407	13.74184	6.541415	13.73903
23820	17.88905	12.08176	5.109948	14.28449
23860	18.94247	14.61108	4.940325	14.04943
23900	19.60304	12.37137	5.560941	14.61626
23940	19.1767	14.18571	5.983777	13.64642
23980	18.8525	12.24646	5.206394	13.75483
24020	19.01211	13.09167	5.572376	14.86909
24100	18.06919	11.59941	5.141735	14.05707
24140	19.40822	13.5984	5.704907	14.72717
24220	20.03733	13.34811	6.520379	14.62585
24260	18.89129	13.00552	5.285329	14.4323
24300	18.77905	13.02745	6.230093	14.84576
24340	21.70244	14.5453	7.583767	17.07536
24380	17.78273	11.7327	6.987102	12.79405
24420	17.54488	12.0267	6.742271	14.29619
24460	17.474	12.00526	5.443001	13.38918
24500	18.00868	12.43529	5.743398	14.47258
24540	20.33352	14.13786	7.17286	15.25925
24580	20.16856	14.47638	5.281946	15.87545
24620	19.12335	12.3068	5.98294	14.15979
24660	21.50842	14.55495	7.043511	16.68708
24700	18.97093	11.85857	5.784797	13.33451
24740	19.91445	13.73878	7.924117	13.97696
24780	18.71729	12.62203	6.145616	14.95716
24820	19.44673	11.94456	5.84115	14.09088
24860	21.68774	14.3226	7.017384	16.70708
24900	18.36613	12.04527	5.523587	13.68053
24940	19.00335	12.39526	5.495521	14.53171
24980	17.83026	11.71042	6.133557	13.02572
25060	20.77889	14.6165	7.471899	15.93935
25100	18.54777	12.66043	7.666222	13.2144
25180	20.68067	13.9733	6.387025	15.35692
25220	18.79136	12.77891	5.752423	14.4286
25260	19.30465	13.00871	6.32768	14.57363
25300	19.3828	12.40283	5.957433	13.60489
25420	20.99475	14.31684	6.274871	16.52927
25460	18.10707	11.67603	5.167881	13.61525
25540	21.48486	15.14091	6.463265	17.48935
25580	17.99022	12.61536	4.808157	13.55696
25620	19.46283	13.81463	5.607819	14.73082
25700	17.10917	11.54126	5.093144	13.39017
25720	17.64105	11.18661	4.861431	12.64912
25740	19.43209	12.63333	6.840626	14.28092
25760	18.54941	12.97812	5.559003	13.01764
25780	18.25338	11.57119	5.841806	13.7004
25820	17.88779	11.11522	8.154435	13.13473
25860	20.71525	15.15446	5.589925	15.9431
25940	18.70503	13.07861	5.670125	15.25371
25980	18.36502	12.03723	5.447719	14.02125
26020	19.81767	14.01514	8.572128	13.81573
26140	20.93076	15.1733	8.091332	14.73481
26220	18.49063	11.1591	5.784389	13.04218
26300	20.6196	12.49831	9.627643	14.51583
26340	17.76207	12.4462	6.360766	13.53641
26380	20.05045	13.93989	6.450897	15.1874
26420	23.2938	17.3741	7.221113	18.78162
26460	18.85762	12.09321	5.533815	14.3529
26500	18.83257	11.78663	5.254972	13.6862
26540	19.06595	12.27328	5.640848	13.76505
26580	21.82878	14.54492	7.793434	15.83692
26620	20.31458	13.66996	6.47161	16.02536
26660	18.7776	11.97156	5.46697	14.00858
26700	17.50908	11.19368	6.019627	13.04666
26740	18.49447	12.91543	5.900716	14.23993
26780	18.43821	11.95509	5.611389	13.74236
26820	19.40547	12.76994	7.021914	14.68241
26860	22.0101	15.6452	8.682122	14.49198
26900	22.6785	15.6787	6.299298	17.72636
26940	18.01449	11.53797	5.715023	13.19207
26980	19.8361	12.81049	6.309241	15.10375
27020	17.35423	11.63856	5.27891	13.56658
27060	19.14542	13.61758	4.868696	14.61387
27100	19.764	13.05046	6.252015	15.15347
27140	20.61283	14.25142	6.379484	16.35575
27180	19.40693	12.81311	6.00947	14.87869
27220	17.92296	11.73491	5.481299	14.08428
27260	21.95172	15.68614	6.85352	17.26474
27300	19.87013	13.23951	6.157723	13.75238
27340	18.23091	12.43961	6.049056	15.07531
27380	18.63828	13.0324	5.457409	13.78569
27420	18.3716	11.74117	6.129704	13.1187
27460	20.03587	14.10501	6.249938	14.89384
27500	20.07018	13.19021	6.395037	15.17334
27540	20.84193	15.1813	6.262051	14.17894
27620	20.31041	13.28181	6.223609	15.03053
27700	17.80849	11.75244	5.184894	13.15195
27740	19.58609	12.80335	5.744287	15.16683
27780	19.90283	12.93483	6.207594	15.04751
27860	19.26217	12.6736	5.651624	14.60938
27900	19.63044	14.13065	5.34685	15.05829
28020	20.34045	13.75648	6.314722	15.91979
28060	18.36481	12.51311	6.451055	14.34636
28100	20.02823	12.79543	6.195103	14.70997
28140	22.53873	16.24134	6.137006	17.8178
28260	18.56756	12.2779	5.819839	13.95488
28300	18.10014	12.22902	5.515562	14.50786
28340	19.12384	12.23385	5.739887	13.86559
28380	18.46074	12.00089	5.394623	13.34294
28420	18.42459	13.12268	6.029645	15.33261
28500	17.68219	11.73657	5.321122	13.90058
28580	18.57207	12.76593	7.9431	14.89827
28620	17.54334	11.89687	5.844488	13.65806
28660	19.69905	13.39014	5.822581	15.81931
28700	21.55451	14.63902	7.507114	15.45832
28740	19.72094	13.03354	6.303263	15.28766
28780	18.39654	12.71136	5.903715	13.26548
28820	18.67335	12.1566	6.164327	14.12316
28860	17.75376	11.30514	4.863294	13.22117
28900	17.65707	12.4158	7.511843	14.08827
28940	22.12924	14.9809	7.335761	16.73932
29020	19.38274	12.83603	5.680512	14.65247
29060	18.387	12.13016	5.957616	14.28654
29100	19.08449	12.89559	5.627543	14.99645
29180	20.53898	13.86127	6.765059	16.03538
29260	17.20786	11.43933	6.497378	13.1974
29300	19.16791	13.46508	6.504297	14.13178
29340	21.07155	15.61402	7.322546	15.26582
29380	18.74476	12.39519	6.024594	13.85974
29420	18.58108	13.10068	6.81825	14.8397
29460	21.32517	14.97617	7.404602	16.23799
29500	17.46883	10.83786	5.910425	12.57065
29540	21.66623	14.34706	7.127378	16.35697
29620	20.93708	14.55405	5.959911	16.28227
29660	18.94339	14.15627	5.715145	13.46055
29700	17.79796	13.0509	6.431406	14.84685
29740	19.7612	13.45501	6.719631	14.94393
29780	17.8922	11.71296	5.878205	13.10819
29820	21.21109	15.7384	7.848708	17.46462
29860	19.18487	13.40406	7.232448	14.31619
29900	18.09861	11.67053	6.2075	13.51987
29940	19.15154	13.83113	5.36721	14.64993
29980	18.36234	11.68132	5.938328	13.60804
30020	19.12191	13.25773	5.926316	14.76515
30060	18.14192	11.90344	5.739142	13.32058
30140	20.20949	12.84369	6.099988	14.94405
30220	17.83634	11.33791	6.535766	13.05492
30260	18.64586	11.84912	5.464167	13.71096
30280	18.29531	11.71128	5.62589	13.35287
30300	17.93609	12.15769	6.022063	14.16793
30340	18.05285	12.63125	5.51839	14.71902
30380	18.55215	11.92462	5.212664	13.76874
30420	18.07762	12.23623	5.837136	13.3124
30460	21.12732	14.35696	6.030708	16.27774
30580	17.537	12.05451	6.21024	13.06792
30620	20.03369	13.02076	7.080494	14.75538
30660	19.07402	11.83921	5.883471	13.42259
30700	19.76653	14.0149	6.294027	15.82787
30780	20.76931	14.47335	5.943728	16.57747
30820	19.49193	12.32941	7.025581	13.59222
30860	18.73664	12.69045	5.799145	14.46781
30900	19.67654	12.42693	6.461224	13.78988
30940	19.27051	12.30829	5.872517	14.55928
30980	21.11668	15.57294	6.897363	15.31308
31020	19.31243	12.87564	7.271605	14.57313
31060	16.2485	10.6453	4.108873	13.59082
31140	22.82216	16.0826	6.341497	17.26591
31180	19.58049	13.88638	5.709881	15.58532
31260	19.02834	12.61888	6.691636	14.33799
31300	19.91899	13.23689	7.043804	14.59416
31340	19.9905	13.69658	5.547893	14.82878
31380	18.80472	11.60327	6.022827	13.43556
31420	21.38436	15.66402	6.378379	15.52745
31460	19.14646	12.61377	6.74165	14.62307
31500	20.78268	14.58103	7.584602	13.41645
31540	21.35316	15.11579	6.065355	16.62517
31580	18.4269	11.94136	6.099544	13.79951
31620	18.56306	11.76963	6.550455	13.16421
31660	17.278	11.71788	5.325878	13.76748
31700	20.17381	13.82739	6.656549	16.36213
31740	20.13145	15.23014	6.383321	14.38521
31820	19.45751	12.85821	6.442542	14.56547
31860	19.36258	12.81407	5.716758	14.58885
31900	19.8932	12.75427	6.509416	14.89782
31940	18.92249	12.72097	5.627862	14.24842
31980	19.21316	12.51948	5.972164	14.31277
32020	18.9888	11.9815	5.790157	14.19695
32100	19.04367	14.05357	6.793253	14.20401
32140	18.21152	11.98914	5.648026	13.3874
32180	18.35255	11.66647	6.158341	13.17727
32220	20.07096	14.38102	7.127639	14.08861
32260	18.35444	12.8962	5.120331	13.80495
32280	18.11072	11.33857	5.432619	13.46131
32300	16.37439	12.68551
32340	17.87437	11.49473	5.836871	12.90347
32380	19.37214	12.90683	5.199065	14.12189
32460	18.27388	11.66352	5.275292	13.52168
32500	20.51271	14.29803	7.397369	12.76954
32540	18.31976	12.00292	5.948888	13.60565
32580	19.99519	13.99984	7.135979	15.81751
32620	18.58573	12.41951	5.526027	13.73387
32660	18.44625	11.77635	5.529338	13.58879
32700	18.85228	12.65237	6.306261	13.51895
32740	19.76007	12.49763	6.537906	14.48134
32780	18.48397	12.97559	7.488498	15.29936
32820	21.76016	15.35956	6.28492	17.36556
32860	18.52449	11.99802	6.089626	13.65567
32900	19.89465	13.3861	6.747014	15.20208
32940	19.0995	13.04055	5.743372	14.59688
32980	19.14404	12.40137	7.073331	13.40971
33020	18.41235	11.4466	5.810821	13.20677
33060	18.00121	11.68435	5.566329	13.29594
33100	22.82147	16.25121	7.370815	18.37279
33140	20.22142	13.92411	6.318583	14.77876
33180	18.34402	11.7752	5.292621	13.08837
33220	19.05774	12.36779	7.495418	14.73554
33260	18.97888	13.12341	6.806067	15.07793
33300	18.11889	11.74089	4.921226	13.93286
33340	22.41092	15.76731	6.49452	17.67722
33420	18.13484	12.76121	5.411593	13.24024
33460	23.33669	16.72086	5.990099	18.44727
33500	19.10909	12.4144	5.926279	14.253
33540	18.34079	12.6594	6.810198	14.62608
33580	17.46424	11.40859	4.940654	13.25676
33620	19.5409	14.60481	6.61934	13.06779
33660	21.27991	15.35734	8.240044	15.9666
33700	20.61997	13.77671	7.152206	16.11815
33740	20.34029	15.0731	5.959119	15.10728
33780	21.65048	15.48894	8.086263	15.22416
33860	20.23503	13.75003	6.260785	15.99106
33940	18.16669	12.55294	5.122531	13.47769
33980	17.70398	11.99922	6.291638	14.24497
34020	19.97659	13.60315	7.871498	13.91516
34060	21.70265	14.76699	8.294212	14.65439
34100	19.66878	12.87681	7.617049	14.62097
34140	17.54588	11.56413	6.620672	13.53592
34180	17.83981	12.55316	6.081681	14.21286
34220	17.8831	11.65262	5.391216	13.61346
34260	18.01324	12.15581	5.428194	13.61903
34300	18.51596	11.72794	6.929592	13.28322
34340	19.12443	12.37429	6.380562	14.3114
34380	18.63335	11.90352	5.424774	14.06659
34420	20.69734	15.69131	7.415077	13.28577
34460	18.42638	11.98143	4.61244	13.49016
34500	18.64221	12.15903	5.500771	13.61224
34540	19.13311	11.76649	5.105469	13.99951
34580	19.22759	14.46342	6.066026	14.82304
34620	19.66767	12.84677	6.215412	14.85121
34660	18.12805	11.64381	5.544457	13.55441
34700	20.61057	14.39933	7.138803	13.87217
34740	20.09723	13.9465	6.32006	15.16475
34780	20.33924	15.11702	6.143902	14.10887
34820	19.82562	13.61721	6.404034	15.63425
34860	18.57728	12.0628	6.417444	13.96843
34900	19.13987	12.57862	5.529787	15.28997
34940	20.25372	13.27856	7.084036	16.11823
34980	22.34098	15.60932	6.36138	17.53767
35020	18.77117	12.09526	6.456819	13.86895
35060	18.85163	12.60185	6.463725	13.48458
35100	18.9162	12.51169	5.727377	14.85071
35140	18.7646	11.88746	5.93927	13.47918
35220	19.16501	12.1506	5.786285	13.96576
35260	20.35275	13.82342	6.808456	14.55108
35300	21.07901	14.73008	7.394915	17.09645
35380	22.10477	16.10045	7.415315	17.33936
35420	19.75867	12.6292	6.262286	14.51502
35460	18.15804	11.57485	5.139492	13.29415
35500	18.67326	11.93174	5.796677	13.76904
35580	18.31263	11.6111	5.969264	13.40738
35620	25.27227	17.51367	6.813621	20.36872
35660	19.62679	13.10918	6.626236	15.24207
35700	17.50345	11.62111	5.225778	13.38451
35740	18.38444	12.23295	5.505132	13.95255
35820	19.49185	14.63518	5.3427	13.6791
35840	21.2557	14.62053	6.642517	16.81948
35860	18.3412	12.97306	4.147651	13.2697
35900	19.05795	12.05914	6.180728	14.23806
35940	19.08767	11.92716	6.24166	14.15319
35980	20.54139	13.91097	6.582731	15.92002
36020	17.4785	11.65814	5.231041	14.4925
36100	20.73581	13.30885	7.04733	15.55616
36140	19.14138	13.44236	5.621766	14.96321
36220	18.71432	13.26375	6.750352	14.68288
36260	20.26144	14.43453	6.023762	16.23231
36300	19.00472	12.74195	6.086754	14.60279
36340	18.55334	12.09568	5.598454	14.09293
36380	18.93637	11.26758	6.068231	13.32438
36420	21.46115	15.18948	6.395066	17.10793
36460	19.56466	12.37799	5.787173	14.37526
36500	18.74784	12.96394	6.146605	15.56183
36540	21.40261	15.36585	6.015581	16.97933
36580	18.49984	12.01634	5.493632	14.10732
36620	18.53676	12.18619	6.574358	13.76744
36660	19.07967	13.01653	5.946743	14.19648
36700	19.56199	14.02457	6.082231	14.38308
36740	22.39867	15.51652	6.622391	17.56135
36780	19.35501	13.23551	6.397381	15.26849
36820	18.04982	11.14169	5.906347	13.19208
36860	20.70166	13.98598	5.966699	15.11021
36900	19.77827	14.15489	5.413953	13.71825
36940	18.30918	11.891	5.297906	13.68367
36980	20.33395	14.71267	5.449559	14.73109
37020	19.18571	12.12925	5.701507	14.30371
37060	17.82887	11.72352	5.425922	13.55407
37100	20.7839	14.77813	6.593098	16.97528
37140	21.04914	15.45784	6.056214	14.70916
37220	17.70725	11.31734	6.984478	13.47199
37260	20.37972	14.93252	7.235009	14.0492
37300	18.48884	11.8025	5.616347	13.73768
37340	20.47314	14.49821	6.602238	16.3071
37420	18.04095	12.42688	6.572546	13.19192
37460	20.93381	13.97371	8.809137	15.14145
37500	18.11016	11.65207	5.362185	13.44998
37540	18.35272	11.6275	6.440316	13.43996
37580	18.3293	12.40929	5.472049	13.89494
37620	20.16318	15.4479	4.212185	14.56678
37660	18.12597	11.47289	5.677288	13.10109
37740	20.0858	12.25927	9.354607	13.79237
37780	17.68594	12.01467	5.987837	12.18078
37860	21.16824	15.27405	6.999318	16.06691
37900	22.35594	15.37273	7.95845	16.10848
37940	18.82231	11.60375	5.757429	13.52378
37980	24.00938	16.64435	6.804462	19.03545
38060	22.27608	15.92383	8.104143	18.27908
38100	18.58586	11.6423	5.667104	13.64089
38180	17.67158	11.11275	5.64529	13.30217
38220	20.73716	15.21801	6.107911	14.51567
38260	17.97226	11.68662	5.226835	13.58394
38300	23.38793	16.62171	7.247702	18.07114
38340	19.81775	13.22584	6.075779	15.16044
38380	17.85392	11.80128	5.996034	13.53082
38420	19.06419	13.152	5.385624	13.90009
38460	17.72916	12.20529	5.832115	14.40114
38500	19.53883	12.35371	5.970202	13.89448
38540	18.55911	14.05162	5.324249	14.26535
38580	22.25273	16.06563	8.430184	13.94492
38620	18.95564	12.57254	7.034745	13.81959
38700	19.69054	12.40504	5.955092	13.79252
38740	18.39521	11.7881	5.90839	13.69345
38780	18.09673	11.38023	6.980309	12.76128
38820	16.99173	12.17368	5.856867	14.25889
38860	20.19283	14.52254	6.398037	16.45998
38900	21.91704	15.41772	7.170556	17.87314
38940	20.54473	14.82113	5.817331	16.05633
39020	19.32664	12.01899	6.449274	14.25177
39060	20.33589	13.24371	5.836833	15.02689
39140	19.16636	13.65063	6.705807	15.05772
39220	18.41577	13.26705	5.819251	12.99346
39260	16.72846	10.83819	6.253669	12.85117
39300	21.99938	15.65951	6.303973	17.59253
39340	19.85958	13.7955	6.376369	15.78175
39380	19.54267	14.22986	5.974427	14.96568
39420	17.57136	11.86821	5.716716	13.54707
39460	19.6833	12.53048	5.825307	15.0675
39500	19.81559	12.65957	6.401945	14.40123
39540	19.81865	13.12185	5.909728	15.47371
39580	21.14366	14.52156	6.482492	17.04246
39660	19.11978	13.08098	5.90572	14.93007
39700	18.1324	10.82969	5.819683	12.52518
39740	21.67067	14.3566	7.266411	16.1539
39780	18.10792	11.98953	5.956902	13.84617
39820	18.41802	13.24811	6.667268	15.18532
39860	19.55802	12.08815	6.230145	13.9705
39900	19.29027	14.15345	5.930532	16.25824
39940	18.48998	12.17712	6.44856	13.30594
39980	19.12964	12.94417	5.389207	14.36942
40060	22.02358	15.59882	5.6893	17.15746
40080	19.11453	12.68672	5.465016	14.27966
40100	18.3481	11.63469	6.217835	13.1608
40140	22.39849	16.02483	7.837636	18.08469
40180	18.96301	12.88853	6.151875	13.58626
40220	19.99995	14.38847	4.37044	15.27413
40260	19.97725	15.11883	4.769844	14.25412
40300	19.48405	12.22944	6.202139	14.03303
40340	20.14729	13.5195	5.465947	15.47081
40380	21.32624	14.95142	6.357844	17.2178
40420	20.29932	13.91154	6.167739	15.95049
40460	18.30389	11.66067	5.965324	13.72569
40540	20.79408	15.54875	7.33341	13.8514
40580	19.5534	12.83664	6.403954	15.03245
40620	18.31393	11.83553	5.894258	13.6262
40660	20.85983	14.31968	7.314404	14.54349
40700	18.35537	12.72611	7.525626	14.61776
40740	18.67327	12.65517	6.515667	14.00193
40780	19.01469	12.4161	6.259792	14.22201
40820	19.06872	14.75789	4.261935	13.63352
40860	18.23237	12.17885	5.57997	14.28152
40900	21.86033	15.42037	6.396297	17.7618
40940	17.39689	11.55575	5.479363	13.08608
40980	20.26904	13.75079	6.187019	15.45488
41060	19.90312	13.38621	5.986798	15.19104
41100	17.79535	12.20743	5.97686	14.32687
41140	19.50638	13.24254	5.568191	14.8142
41180	23.3012	16.72069	6.513293	18.20382
41220	19.17356	12.13776	7.793273	13.71294
41420	20.31816	13.56839	7.095742	15.93342
41460	18.21763	12.49103	5.00317	14.2835
41500	19.92776	15.39146	5.383879	16.26982
41540	21.06542	12.94467	7.319405	15.82518
41620	21.97149	14.94357	7.47893	17.01823
41660	18.33101	13.02259	5.106421	14.71117
41700	21.88047	15.95155	5.929224	17.55831
41740	22.9095	15.69167	8.072967	18.2836
41780	19.1172	12.42341	6.466825	14.61841
41820	18.22561	11.51277	5.72665	14.03896
41860	23.4041	16.59389	6.50611	18.99671
41940	22.08324	15.04407	6.931422	18.13694
42020	19.9978	14.07709	5.958767	15.68495
42100	20.72515	13.29198	6.065774	15.99594
42140	19.03635	13.11126	6.190066	15.13645
42220	20.36198	13.61464	6.803902	16.52011
42300	17.48463	11.95023	6.020988	13.50399
42340	20.28424	14.44681	5.876414	15.84627
42380	18.95636	12.19411	5.482831	14.10964
42420	18.25516	12.15412	5.660826	13.7373
42460	20.58533	14.91012	7.080079	13.9169
42540	20.95872	14.32901	6.127792	16.46276
42620	18.52539	12.76005	5.457947	14.02565
42660	22.40387	15.77363	7.522272	18.53228
42680	18.86963	12.75745	5.586571	15.25324
42700	19.10708	12.18965	5.918809	14.37776
42740	18.39559	12.01865	6.284547	13.67993
42780	18.99537	13.42511	4.144034	13.71125
42820	18.88878	11.7783	7.104445	13.68295
42860	19.08418	12.26208	5.913995	14.23265
42900	18.1491	11.51119	5.186894	13.53376
42940	18.45626	12.06042	5.410612	14.29516
42980	18.87918	12.13388	5.688003	13.74683
43060	18.48977	12.36741	5.560335	14.03856
43100	20.04506	14.31921	6.486563	14.9561
43140	19.60808	13.97209	4.765058	14.57929
43180	18.46344	11.61326	5.63586	13.62832
43220	17.38458	11.68823	4.898543	13.91091
43260	17.89443	11.77489	5.737221	13.60833
43300	18.9668	12.59762	6.129588	14.69184
43320	19.70572	14.70817	6.28775	14.17718
43340	20.7641	15.22215	6.014115	16.07248
43380	19.01777	11.9803	5.675491	14.001
43420	18.92126	14.05515	5.486234	14.64652
43460	18.49947	13.34805	4.694849	13.67128
43500	18.96702	11.75244	7.857941	13.25311
43580	20.24627	14.94206	5.683218	15.27347
43620	19.39811	13.35217	5.40567	15.51054
43660	17.42792	11.16711	6.415259	12.7054
43700	19.10304	13.41546	5.120855	13.88745
43740	19.95437	12.53484	5.568211	14.32631
43780	20.4872	13.79028	6.381737	15.92783
43900	20.65621	13.79382	6.831317	15.69839
43940	16.8695	11.143	4.878295	13.08855
43980	17.52156	11.4687	5.12684	12.99558
44020	17.0785	11.03674	5.279218	13.10151
44060	19.33174	13.78717	6.236972	16.2453
44100	20.18272	13.9846	5.834407	15.57159
44140	21.0028	14.6602	6.2276	16.58039
44180	20.50554	14.42331	5.533091	15.95725
44220	19.67981	12.97837	5.703236	15.11381
44260	17.33401	11.40279	5.24697	13.56946
44300	19.77975	12.98459	6.644191	14.99777
44340	18.238	12.0443	5.522725	13.86461
44500	17.67899	11.32743	6.188243	13.48119
44540	17.79169	11.51154	6.392176	13.09965
44580	19.24363	12.30506	5.786681	14.18295
44620	18.57492	12.55906	5.757629	14.30627
44660	18.3848	12.18462	6.396671	14.12076
44700	21.28375	14.19488	7.323023	16.38555
44740	17.72371	11.27508	6.371331	13.06837
44780	19.19112	12.22296	6.254785	14.1615
44860	18.36386	11.82559	6.119495	13.47643
44900	18.48755	11.64828	5.118137	13.02364
44940	18.66401	12.649	6.152506	14.57537
44980	19.36911	12.57319	5.746354	14.55158
45000	18.23047	12.07915	5.816743	13.31011
45020	17.70171	11.87612	6.125683	12.64012
45060	20.99522	14.41609	6.544982	16.64546
45140	17.99769	11.30607	5.518253	13.45136
45180	20.07822	12.57113	7.536768	14.34639
45220	19.98257	13.84163	5.780983	15.88258
45300	23.36906	16.21391	7.984439	17.99421
45340	18.06628	11.55133	6.213645	13.20905
45380	20.20785	14.28826	6.73089	13.62782
45460	21.95934	15.60429	7.482705	15.13777
45500	19.71554	13.14503	6.636159	14.92882
45520	17.03021	11.4518	6.205915	13.21645
45540	19.4768	11.94717	5.79784	13.56877
45580	17.77372	12.07219	4.538981	13.23792
45620	17.93092	11.80014	5.205041	13.80892
45660	19.1692	12.06836	5.648227	14.1055
45700	17.72321	11.88134	5.250847	13.62125
45740	17.99499	11.39509	4.847996	13.21679
45780	21.78494	15.15833	6.737462	16.62268
45820	20.09177	13.99029	5.477352	15.5787
45860	20.1841	12.95494	6.243177	15.68432
45900	19.13572	13.0185	5.690323	15.06256
45940	20.87667	14.34474	5.893501	16.3792
45980	19.08241	11.9016	7.300596	13.35478
46020	19.109	12.28415	6.009023	14.7643
46060	20.13608	14.59935	7.370631	16.80245
46100	19.07827	12.73114	5.549671	14.51517
46140	21.70215	15.66633	6.063739	16.92615
46180	19.26743	13.4531	5.654555	14.82959
46220	20.46103	14.4155	5.856785	15.35507
46300	19.21975	12.69214	7.157344	14.41457
46340	19.80715	13.78024	6.367027	15.29118
46380	18.51639	12.25048	6.331304	14.55193
46460	18.51253	12.00045	5.769822	13.75838
46500	18.76145	11.55626	4.909547	13.75182
46540	20.16758	13.63338	7.735372	15.76894
46620	17.17212	11.09918	5.761209	13.08065
46660	19.2637	13.20596	5.130671	14.72257
46700	21.24289	13.88269	7.07657	16.12924
46740	18.3366	11.32096	6.061698	13.50325
46780	18.52204	11.48242	5.347482	13.48734
46820	16.53513	10.49919	4.649028	12.64894
46860	18.3849	13.64714	4.923851	12.94515
46900	18.23867	13.97831	3.895015	12.69339
46980	19.91384	14.02703	6.96431	14.16021
47020	19.81518	14.80539	5.577933	14.60839
47080	17.66669	11.41845	4.538057	13.40966
47180	19.91078	12.7853	7.486421	13.7221
47220	19.54443	12.68286	6.427597	15.01763
47260	21.95592	15.6056	5.823847	17.4331
47300	20.09176	13.68815	7.570827	15.78519
47340	19.8878	12.19355	6.48264	13.65272
47380	20.04831	14.2034	6.288243	15.43523
47420	18.55254	12.31756	5.598512	13.3052
47460	18.03829	12.31624	5.937331	14.08979
47540	19.31341	11.88935	5.839988	14.023
47580	19.29957	12.66418	5.573774	15.04128
47620	19.48807	12.43457	7.011395	13.81485
47660	18.52166	11.76568	5.647908	13.75686
47700	19.51964	12.61648	6.100468	14.46526
47780	18.45122	12.00532	4.927032	13.41563
47820	19.17119	11.82384	7.392029	13.8072
47900	23.44986	16.56485	6.249131	18.65249
47920	18.62868	11.58456	5.005568	13.32055
47940	19.87314	13.1058	5.834295	15.17642
47980	17.36984	11.64176	5.000953	13.39584
48020	19.11734	12.89569	5.534188	14.51093
48060	18.97174	12.7292	6.682509	14.73819
48100	18.97956	11.0247	5.910424	13.03719
48140	19.87934	14.2496	6.210774	15.00583
48180	18.19072	11.81992	5.243049	13.80603
48220	17.92127	12.19942	6.158564	13.15337
48300	18.00651	12.21343	5.645895	14.64502
48460	18.29976	11.64608	6.463475	13.41839
48540	22.24574	15.23715	8.58209	15.06411
48580	19.41566	12.68429	5.816377	14.68608
48620	20.7975	14.79011	6.108696	16.60234
48660	19.31504	12.96275	6.410956	15.0913
48700	19.04774	12.8168	5.889595	14.80213
48780	17.89522	11.70313	6.269839	12.96293
48820	18.53535	12.12305	5.419935	13.87161
48900	20.34576	14.53851	6.288094	15.47348
48940	18.6685	12.01076	4.871629	13.829
48980	19.05734	12.35832	6.314918	14.35154
49020	18.32207	12.86039	4.231774	12.77091
49100	18.77129	12.22376	5.633399	13.97256
49180	21.79021	15.42764	6.848838	16.57206
49260	18.08293	12.56887	6.415358	12.779
49300	21.24429	12.96458	8.323412	14.78301
49340	21.97491	14.68274	6.948329	17.02911
49380	17.92374	11.64779	5.835488	13.05869
49420	18.14586	13.00328	6.567655	15.37093
49460	17.16594	11.1598	4.987446	13.17124
49620	21.73692	14.91689	7.997708	16.15627
49660	21.43779	14.59892	6.425772	16.48766
49700	19.25592	13.17809	5.612131	14.95877
49740	18.45003	13.12936	6.089451	14.82231
49780	19.36731	12.50463	5.882029	14.44225
10100	18.00845	12.0997	5.366302	14.02226
10140	16.97925	11.96487	6.362366	14.29195
10180	18.8854	13.34703	5.620311	15.17944
10220	18.39822	13.401	4.80788	13.56653
10300	19.80995	12.4693	5.55196	14.78779
10420	21.32701	14.47698	6.347081	16.87491
10460	18.04752	11.87655	5.232704	14.08287
10500	19.48564	13.73463	4.686913	15.15917
10540	19.17577	12.85795	6.922308	14.75324
10580	21.26277	14.81474	6.489124	17.12884
10620	18.72398	11.80371	5.272803	14.14555
10660	18.31702	12.23822	5.082407	13.62824
10700	18.92632	12.23615	6.261427	14.49629
10740	20.7546	14.5809	5.928409	16.9045
10780	19.58866	14.24363	5.607464	15.15073
10820	17.91345	12.06191	5.05859	13.75298
10860	17.39997	11.92965	5.600817	13.635
10900	22.12362	16.16523	5.431825	17.00818
10940	18.57451	11.77038	5.141119	13.7884
10980	19.48261	13.01942	7.048989	13.57573
11020	19.65226	12.88329	5.431501	15.00957
11060	17.36464	11.38884	5.102683	13.44489
11100	19.93733	14.95226	5.457677	15.60527
11140	18.11717	11.64716	4.867124	13.61139
11180	18.52325	12.72838	5.611777	14.63784
11220	19.06714	12.1099	5.872025	14.0671
11380	17.81381	12.12652	6.731008	12.57836
11420	18.542	12.19049	5.298261	13.6502
11460	20.24945	13.89612	6.32454	16.32255
11500	19.23129	13.02128	6.485807	14.80965
11540	20.05077	13.95884	5.598812	15.68477
11580	18.53263	11.63126	4.970447	13.21571
11620	18.5793	12.97571	6.377413	13.89666
11660	17.52353	11.79156	5.119739	13.08812
11700	20.71172	14.2332	5.982074	16.14468
11740	19.15406	12.22609	5.289301	14.05787
11780	19.9793	13.50425	6.379879	14.71637
11820	17.53	11.79386	6.00522	13.768
11860	17.29164	11.28757	4.487203	12.83306
11900	18.25797	11.99948	5.212911	14.09385
11940	19.19818	12.69088	6.402499	13.91751
11980	18.66021	12.28986	5.738282	14.4158
12020	19.68027	13.16728	5.284112	15.23139
12060	23.52801	16.96558	6.137825	18.86467
12100	19.99421	13.44724	6.403094	15.95218
12140	18.96287	12.44121	5.513364	13.89541
12180	19.6359	12.17561	6.585689	14.53618
12220	18.57818	12.87976	5.413812	14.80375
12260	20.91094	14.56843	5.647812	16.42649
12300	18.47912	12.93782	6.138389	15.0508
12380	18.71547	12.40886	4.998992	13.89803
12420	21.26282	15.22575	5.771557	17.56909
12460	18.12445	11.7624	5.260039	13.35832
12540	21.08306	15.34176	7.132433	16.61212
12580	22.96664	16.08141	6.519439	18.37729
12620	18.19497	13.80293	6.179423	15.17889
12660	18.59795	12.21579	5.600924	14.3421
12700	20.03271	14.32169	6.64902	15.98862
12740	17.66525	12.14607	5.051253	14.4284
12780	17.9483	11.48956	5.452376	14.13283
12820	18.14244	12.31655	5.302534	13.33288
12860	19.17093	12.51566	5.783687	14.24808
12900	20.19147	14.91372	6.219105	13.54826
12940	21.93362	16.66096	5.776684	16.75572
12980	19.29727	13.16374	5.736176	15.11485
13020	20.28777	14.50365	6.628193	14.88976
13060	18.22343	12.46059	6.613109	13.65689
13100	17.81542	11.93852	5.373651	13.38501
13140	21.21847	15.63612	6.305204	16.08853
13180	19.29538	12.63162	5.637355	14.65327
13220	19.53482	12.25838	6.031085	14.87248
13260	19.1053	12.54268	5.795259	13.96796
13300	17.44461	11.3564	5.514438	13.1353
13340	18.44704	11.78313	5.243047	13.98572
13380	18.34191	13.47345	6.536344	15.34201
13420	17.5968	12.10179	5.181529	13.79747
13460	17.74092	12.63601	6.678906	15.12215
13500	18.05362	11.94701	5.136786	13.15386
13540	17.43869	11.69751	4.85074	13.97381
13620	17.54099	11.92148	5.387912	13.8394
13660	17.81109	11.59064	5.222129	13.64344
13700	18.69944	12.64266	6.418746	13.50797
13740	19.33344	14.1119	5.251965	15.20858
13780	20.36109	13.8091	6.590858	15.70385
13820	22.32789	16.40713	6.871479	17.32109
13900	20.58142	13.25449	7.414793	14.84924
13940	17.97513	12.46081	6.122771	13.72252
13980	20.24413	13.89489	5.585135	14.2467
14020	19.47372	13.06887	5.058525	15.0783
14100	21.46663	14.69828	7.916078	14.61667
14140	18.95964	12.54092	5.175338	14.73857
14180	18.9797	12.64665	6.138729	13.81605
14220	19.16645	15.07907	3.985898	13.68451
14260	20.25624	14.1987	6.127743	16.52075
14340	17.69622	11.38833	5.674407	13.56337
14380	17.8399	11.30416	4.707104	13.86978
14420	19.52038	15.13032	5.573757	13.12792
14460	23.12928	16.4081	6.716646	19.07524
14500	19.38429	13.83567	6.039071	16.20867
14540	19.31691	12.61421	4.851422	15.00733
14580	18.07261	12.67702	5.576887	14.48255
14620	18.59127	12.65955	5.220048	13.9335
14660	18.81377	12.93243	5.523929	14.61708
14700	18.65033	12.17603	5.506596	14.34613
14740	18.84964	12.81626	5.885525	15.88146
14780	17.93679	11.5487	5.73689	13.67744
14820	18.35461	11.50983	5.324108	13.55016
14860	21.40075	14.83139	6.987443	17.82217
15020	17.27514	11.54325	5.240779	13.50249
15060	16.30787	10.7991	5.635281	13.19406
15100	17.72382	12.01193	5.06484	13.46517
15180	19.22371	13.24818	6.409341	15.61021
15220	17.45967	11.548	5.496712	13.59478
15260	18.73747	12.86397	5.709927	14.78462
15340	18.64168	11.67375	5.41753	13.9545
15380	21.70394	15.56547	7.060512	17.32075
15420	18.23057	12.09569	6.442982	13.74326
15460	19.23557	13.14676	4.957949	14.12057
15500	18.89627	12.71162	5.798686	15.11482
15540	18.89865	13.56719	5.014263	15.72402
15580	16.39831	11.35382	4.481933	13.68595
15620	18.26644	11.84006	5.154987	13.83999
15660	18.94405	12.31653	5.482483	13.90904
15700	18.99164	12.05064	5.437481	13.58691
15740	18.53421	12.32204	5.971283	13.74448
15780	17.65201	11.77081	4.698269	13.42663
15820	17.44565	11.14779	4.665847	13.1002
15860	17.78284	12.35037	4.848568	13.75344
15900	19.42045	13.36516	5.799601	13.73189
15940	20.74674	13.81023	5.922545	16.23587
15980	20.36063	14.34919	6.539156	16.53329
16020	19.39427	13.17013	5.149045	14.67254
16060	19.58923	12.73574	6.31496	14.91268
16100	18.60849	13.23396	5.994623	14.12926
16180	17.6315	11.88914	4.695736	14.36448
16220	18.39737	12.85596	5.428948	14.63607
16260	17.40851	12.07222	5.426399	13.41507
16300	20.40441	14.02186	5.921144	15.83087
16340	18.35181	11.79808	4.954031	13.61027
16380	19.31467	11.71085	6.566407	13.88379
16460	17.86081	12.03012	4.952209	13.80217
16500	19.49888	14.77697	5.92141	14.3309
16540	19.61378	12.79094	6.104892	15.07859
16580	19.979	13.53469	5.305891	15.6232
16620	20.81059	15.53074	5.002988	15.74659
16660	18.62007	12.3764	4.865958	14.26512
16700	21.20131	15.5384	6.737457	16.57892
16740	22.33277	15.44306	6.351454	17.87775
16820	19.86033	13.76334	4.779646	14.34345
16860	20.57552	14.45535	5.522178	16.45367
16940	18.77013	13.34789	5.547181	14.78926
16980	24.29247	17.61346	6.535578	19.6404
17020	18.74204	12.84163	6.316617	15.45254
17060	20.37037	12.32443	8.013927	14.39501
17140	23.19134	16.42885	6.476916	18.00604
17200	19.17898	12.11347	7.030349	15.69517
17220	20.1221	15.06215	5.173314	14.62086
17260	18.25106	11.46621	5.977158	13.34078
17300	19.9561	15.40509	4.135028	15.57282
17340	17.89164	11.83409	5.563102	14.30422
17380	18.47533	11.96399	6.253471	13.51548
17420	19.30253	12.56	5.517004	14.79751
17460	22.85782	16.5743	6.424081	18.06094
17500	19.03251	11.69508	6.042585	13.58607
17540	20.05086	13.09213	6.85548	14.08496
17580	17.69916	11.47075	6.34018	13.89925
17660	19.03244	12.98165	6.526677	14.86167
17700	18.68057	12.80191	5.979795	13.59536
17740	18.44731	11.74031	5.163316	13.85113
17780	19.5503	13.9973	5.263776	15.20658
17820	20.18898	14.62609	6.036495	16.69579
17860	19.54579	13.18095	6.369978	15.20281
17900	21.34077	15.00731	6.19088	16.76134
17980	19.915	13.51863	5.390877	15.85395
18020	19.03464	12.39852	5.236487	14.58319
18060	18.52934	12.52102	6.234628	14.16283
18100	17.80485	11.85771	5.624633	13.64012
18140	22.09841	15.32531	5.803671	17.84783
18180	20.1831	14.0463	7.008154	15.36439
18220	18.16321	11.36545	4.658097	13.41947
18260	18.76464	12.79573	4.921801	14.59402
18300	17.44956	11.95828	6.265272	14.26367
18380	17.40933	11.55166	5.148446	13.04847
18420	17.90091	11.86418	5.508629	13.49868
18460	18.61483	11.7914	5.226973	13.70146
18500	19.58038	12.71638	7.013448	14.77645
18580	20.56915	15.14198	6.251933	16.14038
18620	18.75559	12.28205	6.253878	13.83773
18660	18.66392	11.87797	6.339553	13.93566
18700	17.99047	12.13951	6.122856	14.70444
18740	21.6822	14.75626	8.934818	13.67956
18820	19.0517	12.27846	5.397357	13.76323
18860	15.79323	10.7774	4.813717	13.15687
18880	18.83535	13.1479	6.00564	15.74062
18900	18.20577	12.18875	5.84169	13.88501
18980	19.38898	12.26836	6.467037	14.43318
19060	20.03479	12.69253	7.019216	14.66403
19100	22.6947	16.55008	6.160598	19.05492
19140	19.79255	13.70283	5.274259	14.95083
19180	20.06301	13.25255	6.689592	14.4936
19220	18.63097	12.11191	5.046593	13.96305
19260	16.7423	13.05342
19300	19.69225	12.99437	6.735717	15.22683
19340	20.72265	14.30873	5.663906	16.2108
19380	21.43533	14.78532	6.064549	17.01874
19460	20.17535	13.469	6.38403	15.09434
19500	19.98265	13.21557	7.397568	14.98322
19540	18.91426	11.93135	5.315779	13.58043
19580	18.90043	11.89133	5.484387	13.86814
19620	16.54967	11.13021	5.493337	13.72331
19660	20.82071	14.42803	6.055106	16.40091
19700	17.56914	11.88221	5.300754	13.00911
19740	22.07376	15.82201	5.865317	18.28242
19760	18.40689	13.73747	4.639315	13.48726
19780	20.17231	14.19047	5.578183	16.65802
19820	23.12056	16.77237	6.923924	18.84478
19860	18.44119	11.94378	5.893761	13.22508
19940	19.17275	12.48409	5.544754	13.71454
19980	17.62962	12.1977	5.330943	13.52088
20020	19.05055	12.75393	5.43887	15.05385
20060	18.02004	12.05315	4.969754	13.64666
20100	19.61122	13.14911	5.890307	15.1025
20140	18.47627	12.48771	4.986808	14.02677
20180	20.52819	13.82409	7.511799	14.52394
20220	19.31732	12.87839	5.925679	14.72921
20260	20.28683	14.68792	6.677893	15.84871
20300	18.84178	13.89582	5.914619	13.04581
20340	18.49146	12.53948	6.519375	13.88587
20380	18.84879	11.98257	5.648136	14.63402
20420	17.24005	12.27963	4.990208	14.12483
20460	17.7475	11.5682	5.008419	13.56523
20500	21.78855	15.64847	6.893848	16.45766
20540	18.26562	11.92361	5.763873	13.72191
20580	16.76264	10.98056	5.167494	13.38068
20660	18.4953	12.27739	5.074018	14.24285
20700	19.74706	12.95466	5.84578	15.19534
20740	19.34898	13.16928	5.6597	15.25132
20780	17.5258	12.50964	5.03716	14.41449
20820	18.34424	12.05307	5.219923	13.74723
20900	18.25899	12.01227	6.812253	13.82363
20940	19.67408	13.25249	7.115314	15.01182
20980	18.65912	13.13035	5.58112	14.07904
21020	18.20245	11.85645	4.494718	14.06094
21060	19.41789	12.46259	5.451417	15.07449
21120	17.63002	11.74149	6.201895	12.90885
21140	20.08128	13.59897	6.417878	15.46848
21220	17.84391	12.15436	6.03418	13.95546
21260	17.4401	12.0966	5.682822	13.65682
21300	18.7548	12.4133	6.103906	14.63511
21340	20.1089	14.23706	5.992843	16.53273
21380	18.41044	12.351	5.799826	13.56466
21420	18.84534	12.77775	6.123507	14.23189
21460	18.22955	12.84214	4.586632	13.98526
21500	19.71848	13.57526	6.594983	15.81436
21540	18.41766	13.0974	5.283844	13.76239
21580	18.34465	12.89132	5.411322	13.68009
21660	18.85945	13.51625	7.596443	15.98917
21700	17.52468	12.86237	6.050077	14.99063
21740	17.97181	12.01041	6.340483	13.24874
21780	21.8166	16.25213	6.233943	16.00813
21900	19.29184	12.54768	5.701563	14.14544
21980	17.03308	11.12398	5.740242	13.44288
22020	20.60632	13.46949	7.298578	15.48408
22060	18.54215	12.45052	5.059237	14.24841
22100	19.39562	11.74607	5.157596	14.03055
22140	20.74523	15.87396	7.272024	14.73338
22180	19.63453	13.4332	6.181393	16.02158
22220	20.37847	14.52534	5.58897	16.16096
22260	18.80566	13.09581	5.506282	14.18272
22280	18.01879	12.68115	5.785448	13.71352
22300	19.06436	12.41103	5.588822	14.59508
22340	17.1813	11.60167	4.373325	12.87227
22380	19.84193	15.4597	6.274395	14.94669
22420	20.07945	14.07612	6.474608	16.27795
22500	20.26346	15.04346	5.251904	15.41492
22520	20.65669	14.53337	6.808833	15.00603
22540	19.12968	12.5845	5.640583	14.90187
22580	18.87308	11.87041	5.662728	14.16999
22620	18.30478	11.99684	5.340388	13.17113
22660	19.33518	13.96646	5.808224	15.96617
22700	17.92624	11.72405	5.801102	13.89289
22780	17.91515	11.6813	5.151242	13.93261
22800	19.24632	11.99503	5.822635	14.2798
22820	19.32944	14.01695	5.77839	13.41255
22860	17.00218	11.59202	4.679046	14.05235
22900	20.04569	14.83693	4.760413	15.6034
23060	20.68778	14.05554	5.847505	16.30043
23140	19.05715	11.93022	5.27214	13.6096
23180	18.57171	12.32077	4.892016	14.44819
23240	17.05753	10.87904	4.84317	13.30481
23300	18.69689	12.01257	5.295829	14.11435
23340	18.04911	12.36808	5.139104	13.80942
23380	19.27096	12.37716	6.221505	14.26699
23420	20.55607	14.358	7.448881	16.86258
23460	19.43293	12.92633	6.340834	14.69874
23500	18.68365	12.75035	5.007793	13.93088
23540	19.50284	13.94137	5.633591	15.64661
23580	20.01618	13.16113	6.136734	15.17473
23620	18.10522	11.79012	5.84315	13.7616
23660	18.60019	12.38952	5.220985	14.15727
23700	19.1732	14.41591	5.428014	13.98492
23780	18.67112	13.60485	5.437816	13.77852
23820	17.6846	11.95921	5.105129	14.39403
23860	20.28573	14.64624	7.074025	14.26624
23900	19.65974	12.33896	5.649945	14.79257
23940	19.24498	14.16217	5.757021	13.87826
23980	18.56163	12.16714	4.702322	13.87771
24020	19.51253	13.17572	6.63934	14.97381
24100	18.47386	11.65307	6.676371	14.16734
24140	19.83352	13.60235	6.405025	14.84733
24220	19.75607	13.31601	5.948809	14.7299
24260	18.87551	13.06694	5.101628	14.5718
24300	18.41474	13.01259	5.64896	15
24340	21.50842	14.60454	6.997173	17.16369
24380	17.33908	11.55908	5.436808	12.9907
24420	17.29255	12.00811	6.227241	14.42221
24460	17.42097	11.53556	5.293686	13.54218
24500	17.68315	12.36988	5.181266	14.59906
24540	20.28856	14.30773	7.926801	15.47402
24580	20.5695	14.48913	5.954196	16.01153
24620	19.25882	12.33415	5.875442	14.28114
24660	21.16086	14.46956	6.743895	16.77234
24700	19.04283	11.87849	5.285204	13.38873
24740	18.62901	13.34188	5.888505	13.97565
24780	18.47902	12.61234	5.870026	15.10221
24820	19.67302	12.10428	6.258421	14.16365
24860	21.43197	14.21286	6.733587	16.81874
24900	18.22998	12.01141	5.272638	13.72661
24940	18.75047	12.29945	5.380714	14.60341
24980	17.36189	11.88165	5.176723	13.1229
25060	20.71503	14.48645	7.581139	16.0392
25100	18.38478	12.42339	7.867646	13.15473
25180	20.52642	13.9028	5.867704	15.56125
25220	18.54016	12.80738	5.676262	14.61058
25260	19.14893	13.09664	5.901322	14.81403
25300	18.99773	12.41114	5.290577	13.70049
25420	20.75249	14.25353	6.199701	16.6474
25460	17.79775	11.68038	4.70041	13.72373
25540	21.38394	14.93871	6.488983	17.6148
25580	18.0695	12.58844	5.003066	13.65175
25620	19.33832	13.81544	5.356962	14.91477
25700	17.01161	11.52463	4.814393	13.55184
25720	16.87178	11.19796	4.592883	12.87991
25740	17.91529	12.56472	5.255446	14.42525
25760	18.16146	11.71916	5.69972	13.03831
25780	17.84052	11.29988	5.437471	13.80593
25820	17.31986	10.96208	6.585892	12.94854
25860	21.59599	15.1386	6.461345	16.01765
25940	18.77234	13.10654	5.615556	15.42331
25980	19.04182	12.03871	6.03295	14.17199
26020	19.04627	13.83738	6.907417	14.01375
26140	20.8414	15.16403	7.99936	14.88291
26220	18.40978	11.13542	5.611384	13.1262
26300	18.3302	12.24872	5.522508	14.60253
26340	17.8408	11.77468	6.218849	13.6212
26380	19.4899	13.85334	5.500032	15.39078
26420	23.2002	17.2484	6.664466	18.9592
26460	19.2054	12.13743	6.070188	14.4099
26500	18.69895	11.77779	5.351822	13.80342
26540	18.76823	12.10386	5.239676	13.79531
26580	21.73411	14.43256	7.547499	15.96471
26620	20.19802	13.72386	6.35579	16.16447
26660	18.45166	12.08617	5.259917	14.14877
26700	17.27823	11.10389	5.559247	13.05081
26740	18.50545	12.60354	5.806479	14.30688
26780	18.20008	12.03628	4.984423	13.80256
26820	18.63242	12.57209	5.904203	14.86939
26860	21.74561	15.58378	8.038363	14.59605
26900	22.55519	15.62062	6.045705	17.86431
26940	17.86827	11.45935	5.631852	13.205
26980	19.4345	12.89433	5.685249	15.25856
27020	17.51234	11.61927	5.248671	13.68383
27060	19.54229	13.66642	5.74303	14.72015
27100	19.5238	13.07647	5.819017	15.22737
27140	20.50225	14.25267	5.942657	16.48737
27180	19.22156	12.89246	5.539487	14.97368
27220	17.63749	11.76292	4.906585	14.3185
27260	21.42215	15.70905	5.974448	17.4214
27300	20.15586	13.22527	6.642412	13.83477
27340	18.01184	12.39364	5.774742	15.16895
27380	18.19366	12.52357	4.831295	13.89101
27420	19.13584	11.88204	6.93705	13.30783
27460	20.86078	14.13483	8.012929	14.93923
27500	19.85944	13.18595	5.999506	15.26954
27540	21.02661	15.13185	6.64986	14.26593
27620	19.73928	13.23978	5.300022	15.15277
27700	17.93088	11.57931	5.913161	13.28603
27740	19.31722	12.76924	5.13793	15.29644
27780	19.71602	12.80615	6.106609	15.12692
27860	19.25795	12.78665	5.61123	14.72995
27900	19.62104	13.81444	5.494475	15.15896
28020	19.97523	13.79647	6.041793	16.02013
28060	17.81636	12.44747	5.764109	14.53096
28100	20.11535	12.79615	5.775855	14.83908
28140	22.34951	16.30061	5.855956	17.9481
28260	18.44727	12.37316	5.455178	14.10273
28300	18.35344	12.29514	5.822081	14.65374
28340	18.95898	12.17194	5.503477	13.9214
28380	18.29405	11.89401	5.124792	13.4651
28420	18.60261	13.09057	6.31303	15.54275
28500	17.29665	11.50778	4.88645	14.02974
28580	17.86982	12.58002	7.716814	14.99859
28620	17.50536	12.02409	5.80869	13.88206
28660	19.59237	13.37896	5.608963	15.98547
28700	21.27205	14.60606	7.133368	15.56672
28740	19.83999	13.03787	6.812203	15.40333
28780	18.27051	12.60916	5.773162	13.38941
28820	18.26867	12.09362	5.688596	14.1854
28860	17.61044	11.21231	4.546894	13.3144
28900	17.51733	12.9754	6.278186	14.23794
28940	21.90327	15.08389	6.973868	16.86979
29020	19.33137	12.80606	5.08859	14.68939
29060	18.45231	12.25088	5.929751	14.44459
29100	18.86084	12.85362	5.497375	15.11857
29180	19.9675	13.76472	6.075439	16.20215
29260	16.92045	11.32222	6.080958	13.31371
29300	18.56858	12.48657	5.820521	14.26312
29340	20.81253	15.57484	6.644004	15.37724
29380	18.06107	12.51968	5.703529	14.00316
29420	18.38517	13.76093	5.924149	15.04809
29460	20.95069	15.03698	6.885923	16.35034
29500	17.1355	10.96694	5.647337	12.5424
29540	21.38757	14.20256	6.891353	16.46881
29620	20.93017	14.58781	5.71822	16.36427
29660	18.3632	13.91064	4.559866	13.6662
29700	17.86257	12.9064	7.087381	15.1297
29740	19.47049	13.31661	6.132513	15.16298
29780	17.48421	11.70162	5.283871	13.33115
29820	20.85667	15.66889	7.458124	17.67426
29860	18.71419	13.0589	6.044882	14.44048
29900	17.75236	11.5572	5.768363	13.57511
29940	19.28049	14.16969	5.260306	14.82792
29980	18.11237	11.47856	5.044456	13.68368
30020	18.71575	13.12682	5.19026	14.9123
30060	18.05546	11.86723	5.237624	13.46422
30140	20.03477	13.02893	5.758087	15.03982
30220	17.63569	11.40287	6.802164	13.12673
30260	18.33274	11.84073	5.170372	13.8247
30280	18.21546	11.58052	5.500034	13.49377
30300	17.5115	12.31375	5.460352	14.2554
30340	18.15385	12.61389	5.616567	14.90008
30380	18.38454	11.78676	5.160013	13.86165
30420	17.97946	12.25052	5.361324	13.35387
30460	20.86902	14.37428	5.338002	16.39946
30580	17.28938	11.96581	5.27231	13.159
30620	19.70628	12.979	6.231731	14.85913
30660	18.54112	11.74432	5.213053	13.47525
30700	19.82797	14.18885	6.196389	15.98334
30780	20.51369	14.43167	5.754436	16.71243
30820	18.36902	12.22444	5.334709	13.68697
30860	18.2298	12.72935	5.290758	14.60473
30900	19.35704	12.45894	5.67142	13.85128
30940	18.83996	12.18877	5.5714	14.7244
30980	20.90565	15.53952	6.171262	15.44807
31020	19.0554	12.73697	7.045662	14.69534
31060	16.03045	10.63783	3.914033	13.74339
31140	22.54243	15.98438	5.758728	17.40518
31180	19.22117	13.78259	5.26206	15.69294
31260	18.74888	12.54228	6.071843	14.51283
31300	19.6709	13.26161	6.535531	14.68527
31340	19.85915	13.82893	4.713294	14.96403
31380	18.19463	11.47128	5.230627	13.51015
31420	21.15096	15.59093	6.000488	15.65122
31460	18.94154	12.66386	6.489281	14.80966
31500	20.54647	14.52305	7.161448	13.52746
31540	21.31862	15.08084	5.980052	16.79797
31580	18.00442	11.79525	5.259991	13.87331
31620	17.5763	11.37239	5.426475	13.24392
31660	18.12393	11.83944	6.980786	13.89847
31700	20.18386	13.72714	6.455653	16.51197
31740	20.31109	15.34036	6.547537	14.55267
31820	19.13177	12.84752	5.845383	14.64662
31860	19.08507	13.05174	5.000261	14.71044
31900	19.64551	12.73449	6.026524	15.00817
31940	18.54288	12.64239	5.139207	14.33292
31980	18.99489	12.50569	5.466147	14.4114
32020	18.86482	11.9409	5.489409	14.30944
32100	19.54758	13.98266	6.715127	14.26793
32140	18.0884	12.08421	5.105324	13.45527
32180	17.99558	11.62821	5.574412	13.26978
32220	19.86708	14.56328	6.192508	14.18443
32260	18.60646	12.97428	5.858692	13.92515
32280	18.05362	11.52431	4.961085	13.54447
32300	16.3187	12.62982
32340	17.61262	11.32574	5.256038	12.99336
32380	19.77954	13.05217	5.840285	14.20243
32460	18.26806	11.71746	5.077736	13.61934
32500	20.42767	14.26256	7.11489	12.91022
32540	18.23703	11.77474	6.110515	13.79944
32580	19.98479	14.13122	6.964063	16.07508
32620	17.97015	12.35141	4.836106	13.87154
32660	17.95085	11.5493	4.829088	13.59594
32700	18.47175	12.33288	5.673042	13.64515
32740	19.52058	12.35254	5.994076	14.54898
32780	18.3402	12.92155	7.074619	15.46334
32820	21.6206	15.3066	6.049357	17.48983
32860	18.47486	11.99677	5.770762	13.78091
32900	19.56108	13.45718	6.512875	15.40954
32940	18.69974	12.98972	5.210646	14.71621
32980	18.69753	12.10606	6.206474	13.55628
33020	17.892	11.36409	5.076683	13.27081
33060	17.82797	11.64519	5.243574	13.3909
33100	22.72914	16.29086	7.33544	18.53493
33140	20.09666	13.83698	6.255363	14.84471
33180	17.11683	11.10177	4.439587	13.19092
33220	18.73683	12.35746	6.667643	14.77806
33260	18.69684	12.96249	6.492841	15.2439
33300	17.74842	11.82807	4.585797	14.00773
33340	22.16981	15.66778	6.364201	17.79058
33420	17.68322	12.15584	5.206429	13.33772
33460	23.31275	16.92954	5.703476	18.59255
33500	18.84281	12.35497	5.40192	14.43344
33540	18.00798	12.60859	6.023837	14.82766
33580	17.45473	11.47461	4.805209	13.35869
33620	19.26097	14.39304	6.000805	13.22512
33660	20.99965	15.43916	7.621888	16.03985
33700	20.38069	13.76841	6.967455	16.32059
33740	19.66652	15.17401	4.697453	15.26174
33780	21.67838	15.43275	8.098319	15.32617
33860	20.03658	13.90099	5.975678	16.13617
33940	17.94477	12.61149	4.472914	13.68508
33980	17.4814	11.8979	6.249769	14.36963
34020	19.51193	13.36218	7.31099	14.05116
34060	21.57216	14.7363	7.910485	14.87866
34100	19.77427	12.96493	6.576796	14.71802
34140	17.10354	11.75705	5.943146	13.69217
34180	17.89441	12.46665	6.230087	14.36578
34220	17.83314	11.64083	5.182001	13.69358
34260	17.43726	11.60325	4.999525	13.71263
34300	17.57624	11.71103	5.804008	13.46037
34340	18.88373	12.19934	5.838285	14.36777
34380	18.28636	11.93643	5.084867	14.19217
34420	20.9546	15.72528	7.804605	13.41406
34460	18.32117	12.03863	4.337856	13.65348
34500	18.2252	12.12552	5.15308	13.74388
34540	18.75219	11.88827	5.128673	14.14989
34580	19.18783	14.09587	6.209185	14.96777
34620	19.52779	12.79501	5.861986	14.92
34660	17.92091	11.53487	5.136195	13.57633
34700	20.15297	14.47701	6.060722	14.01081
34740	19.94155	13.93336	6.083147	15.24537
34780	20.14023	15.2784	5.968143	14.27554
34820	20.04542	13.72216	6.630915	15.77388
34860	18.5005	12.21011	6.049275	14.10251
34900	19.05133	12.62383	5.169822	15.4302
34940	19.30402	13.35826	6.3909	16.33725
34980	21.81566	15.60962	5.680458	17.68175
35020	18.38344	11.68544	6.330128	13.94995
35060	18.24477	12.56372	5.699879	13.67461
35100	18.56954	12.45934	5.379882	14.94259
35140	18.33573	11.80873	5.695346	13.57271
35220	18.88148	12.19245	5.319378	14.06066
35260	20.39577	13.77897	6.995893	14.65418
35300	20.95795	14.62591	7.182434	17.23111
35380	21.74	16.02871	6.297734	17.47164
35420	19.44405	12.65606	5.764677	14.61199
35460	18.14323	11.67832	5.374271	13.39369
35500	18.56915	12.02848	5.827135	13.91636
35580	17.98964	11.7365	4.98302	13.51203
35620	24.91722	17.51376	6.672533	20.48967
35660	19.40629	13.12965	6.135952	15.3165
35700	17.1519	11.62508	4.896957	13.47912
35740	18.21067	12.33799	4.918997	14.06663
35820	19.70325	14.84215	5.586167	13.78595
35840	21.10146	14.74527	6.560275	16.96642
35860	19.74022	13.94187	4.944823	13.34343
35900	19.15725	12.07213	5.771522	14.2674
35940	18.91084	11.98782	5.720197	14.21202
35980	20.46756	13.67762	6.928154	16.07257
36020	17.70725	11.66843	5.99343	14.64544
36100	20.19723	13.49258	6.715816	15.68832
36140	19.90441	13.37615	6.462477	15.10338
36220	18.77414	13.83473	6.017919	14.82916
36260	19.74759	14.25767	5.663096	16.40326
36300	19.2243	12.605	7.526159	14.68482
36340	18.5805	12.11358	5.336624	14.1604
36380	18.66697	11.34388	5.65145	13.45615
36420	21.22098	15.21465	6.034398	17.31429
36460	19.94718	12.372	7.250077	14.51309
36500	18.93686	13.02072	6.710352	15.75101
36540	21.18265	15.38139	5.549126	17.12557
36580	19.0381	11.99474	6.876517	14.15701
36620	18.14976	12.1293	6.127269	13.87064
36660	18.67093	12.92895	5.571805	14.37515
36700	19.52124	14.09953	5.771609	14.51923
36740	22.04517	15.55178	6.564162	17.73651
36780	19.17912	13.21009	6.348046	15.3849
36820	17.73675	11.13451	5.435124	13.24965
36860	20.61622	14.04965	5.451001	15.22469
36900	19.83056	14.13655	5.408687	13.85838
36940	18.17736	12.08232	4.926007	13.7936
36980	20.99636	14.58023	6.764518	14.83926
37020	18.94858	12.1481	5.367823	14.33086
37060	17.31768	11.6661	5.092107	13.77551
37100	20.46784	14.5493	6.291983	17.12236
37140	20.98833	15.45551	5.812313	14.80145
37220	16.13467	10.84009	5.154406	13.688
37260	19.97684	14.89464	6.585058	14.17735
37300	18.27457	11.68228	5.511368	13.87733
37340	20.54738	14.5765	7.035089	16.48752
37420	18.13086	12.39623	6.64676	13.23102
37460	19.42698	13.91286	5.840053	15.30994
37500	18.18876	11.81384	5.48891	13.53789
37540	18.06034	11.47566	5.454967	13.47807
37580	18.5067	13.4207	4.683294	13.95358
37620	20.07891	15.42561	3.961816	14.67266
37660	18.07171	11.3117	5.518196	13.21025
37740	19.30027	11.89553	7.843354	13.89903
37780	17.4188	11.71161	5.970436	12.3016
37860	20.88388	15.20969	6.465773	16.22282
37900	21.50441	15.28714	6.260952	16.18277
37940	18.7807	11.58702	5.285584	13.59698
37980	23.724	16.61896	6.483631	19.18425
38060	21.96831	15.88613	7.437949	18.45859
38100	18.24974	11.65504	5.336546	13.82204
38180	17.43356	10.91512	4.978375	13.35403
38220	20.49964	15.35944	5.293245	14.6199
38260	18.03042	11.63298	5.230305	13.68685
38300	23.21533	16.55293	7.192734	18.18581
38340	19.59124	13.26481	5.875351	15.28918
38380	17.746	11.73071	6.05804	13.56001
38420	19.74268	13.13386	6.725859	14.0372
38460	18.4073	12.25027	6.871906	14.53555
38500	19.26996	12.02643	5.533819	13.93522
38540	18.46329	14.33564	4.479573	14.41271
38580	21.99762	15.95249	7.937258	14.07202
38620	18.79508	12.59667	6.350309	14.01441
38700	19.58119	12.43766	5.277189	13.90309
38740	18.26738	11.7892	5.379304	13.79207
38780	17.43066	11.08451	6.308873	12.95804
38820	16.96124	11.93049	6.797387	14.38581
38860	20.02449	14.56801	6.259265	16.61236
38900	21.89292	15.39524	7.163358	17.9963
38940	20.34033	14.93035	5.644856	16.20235
39020	19.1866	12.00842	5.77354	14.34998
39060	20.22819	13.13028	6.036665	15.12111
39140	18.60091	13.49115	5.923449	15.20139
39220	18.2084	13.1573	5.484687	13.06765
39260	15.9985	10.77373	5.19996	13.00556
39300	21.78695	15.65723	5.70686	17.76199
39340	19.49084	13.81537	5.906965	15.96341
39380	19.58514	14.36629	5.961394	15.13034
39420	17.87822	11.94125	6.046429	13.64021
39460	19.68852	12.73041	5.933566	15.16345
39500	19.11283	12.51945	5.342898	14.50332
39540	19.69341	13.05273	6.041367	15.60281
39580	20.98654	14.50933	6.378045	17.21704
39660	18.76776	13.11157	5.186779	15.09631
39700	17.70512	10.66093	5.605827	12.64009
39740	21.32716	14.29709	6.682056	16.28271
39780	17.98705	12.06301	5.463938	14.02965
39820	18.05206	13.24961	6.071565	15.36444
39860	19.27833	12.34019	5.49193	14.13393
39900	18.94251	13.98426	5.420649	16.43148
39940	17.91156	12.04772	5.741287	13.50194
39980	20.00878	13.03538	6.420628	14.40675
40060	22.27419	15.64596	5.708233	17.31988
40080	18.97033	12.72665	5.162963	14.44336
40100	18.35831	11.40517	7.141585	13.38623
40140	21.86943	15.99158	7.519624	18.29512
40180	18.38235	12.81786	5.091408	13.70044
40220	20.71785	14.47537	4.64003	15.40433
40260	19.66442	15.14357	4.441951	14.31867
40300	19.29387	12.16722	5.692774	14.13499
40340	19.94892	13.71576	4.92771	15.66671
40380	21.68201	14.95622	7.064309	17.29045
40420	20.12038	13.88098	5.91606	16.02848
40460	18.10349	12.35259	5.108738	13.82376
40540	20.47792	15.40389	6.772535	13.92616
40580	19.35058	12.84555	6.166239	15.12252
40620	18.13017	11.91954	5.383625	13.80524
40660	20.35857	14.14228	7.02639	14.69336
40700	18.00624	12.7	6.904093	14.73806
40740	18.23351	12.51522	5.810089	14.15806
40780	18.49741	12.4158	5.307976	14.32903
40820	18.84988	14.73521	3.970144	13.76084
40860	18.00317	12.12497	5.243627	14.41447
40900	21.60477	15.41679	5.955109	17.96299
40940	16.50931	11.26472	4.558288	13.18847
40980	19.8757	13.6904	5.825615	15.49566
41060	19.75731	13.64052	5.513869	15.38977
41100	17.36554	12.3012	5.760681	14.53753
41140	19.25076	13.24182	5.02752	14.91592
41180	23.06387	16.74652	6.044729	18.32228
41220	17.45904	11.85772	5.685604	13.89092
41420	20.21601	13.54865	6.818513	16.03242
41460	18.48184	12.48241	5.220002	14.32614
41500	19.91337	15.41863	5.16848	16.40448
41540	21.08667	12.93391	7.308721	15.99719
41620	21.60402	14.87769	6.741832	17.16544
41660	18.19546	12.83579	5.312263	14.82656
41700	21.72917	15.93149	5.742671	17.72244
41740	22.76839	15.75406	7.607602	18.46374
41780	18.91553	12.35944	6.152115	14.72076
41820	17.97019	11.36034	5.724619	14.12376
41860	23.13578	16.25735	6.482416	19.12514
41940	21.96815	15.18708	6.449574	18.18255
42020	19.42342	13.53884	5.837438	15.86967
42100	20.637	13.31814	5.662721	16.11416
42140	18.70723	13.05221	5.688329	15.37824
42220	20.29805	13.73134	6.365787	16.66578
42300	17.63504	11.76292	5.619062	13.58615
42340	20.32168	14.39754	6.366788	15.9782
42380	18.93536	12.12897	5.595961	14.22871
42420	17.99148	12.09128	5.078109	13.80924
42460	20.57338	14.86867	7.036562	13.99415
42540	20.75412	14.2473	5.957899	16.56973
42620	18.31239	12.4323	5.596852	14.1859
42660	22.13683	15.83478	7.390731	18.62573
42680	18.49326	12.72661	5.577986	15.40318
42700	18.91462	12.29487	5.871592	14.52511
42740	18.09331	12.00002	5.418481	13.78712
42780	20.19664	13.48573	6.959408	13.78442
42820	18.50094	11.64538	6.481601	13.78257
42860	18.86635	12.20778	5.806063	14.37089
42900	18.23534	11.607	5.469267	13.62219
42940	18.38552	12.24527	5.637303	14.48767
42980	19.0612	12.15349	5.476865	13.86287
43060	18.29652	12.78225	5.147235	14.20958
43100	19.96558	14.31085	6.023884	15.0861
43140	19.4716	13.63569	4.849396	14.65022
43180	18.41723	11.46086	5.14193	13.72826
43220	17.29783	11.62974	5.284732	14.06188
43260	17.75578	11.7725	5.286213	13.77107
43300	18.98253	12.64606	6.142858	14.81488
43320	19.70103	14.67716	6.239672	14.35318
43340	20.3872	15.18231	5.368808	16.21191
43380	19.0139	12.02554	5.497913	14.07287
43420	18.85632	13.93872	5.836761	14.84542
43460	19.05584	13.3547	5.309452	13.78376
43500	17.58143	11.45717	5.495183	13.3171
43580	20.23967	14.94115	5.59038	15.36539
43620	19.24146	13.40394	5.108438	15.70296
43660	17.14547	11.30854	6.259983	12.81423
43700	19.95736	13.42696	6.888089	14.09158
43740	19.94271	12.57689	5.847293	14.38892
43780	20.26437	13.64937	5.924735	16.03175
43900	20.45568	13.63896	6.368088	15.82584
43940	16.56842	11.106	4.494091	13.25633
43980	17.46635	11.3719	5.317087	13.06334
44020	17.28866	11.16467	5.783805	13.19836
44060	19.42124	13.78556	6.60146	16.36688
44100	20.05319	14.02289	5.628142	15.71082
44140	20.95039	14.72131	5.888695	16.72272
44180	20.45386	14.43327	5.346486	16.08984
44220	19.53003	13.012	5.650606	15.1568
44260	17.09496	11.34354	5.079814	13.7695
44300	19.52694	12.96448	6.098036	15.14942
44340	18.07891	11.99152	5.35864	13.98825
44500	17.66267	11.43457	6.147318	13.57877
44540	17.71189	11.54712	5.959317	13.18602
44580	19.05338	12.18461	5.594551	14.20547
44620	18.55037	12.56773	5.54686	14.43713
44660	18.30851	12.21043	5.681828	14.27123
44700	21.1904	14.19544	7.126815	16.57911
44740	17.74736	11.25482	6.563941	13.18543
44780	18.64012	12.24139	5.608909	14.20631
44860	18.3022	11.87396	6.033896	13.54695
44900	18.38497	11.84794	4.893231	13.14927
44940	18.55065	12.52645	5.901985	14.70289
44980	19.20838	12.76395	5.183237	14.66835
45000	17.68542	12.08489	5.347933	13.44799
45020	17.48446	12.30436	5.314044	12.71021
45060	20.93596	14.43588	6.78391	16.72914
45140	17.65793	11.3027	4.969402	13.61611
45180	18.64511	12.34964	5.567359	14.52168
45220	19.27001	13.98775	5.391366	16.01299
45300	23.09677	16.22515	7.417641	18.13966
45340	17.68638	11.41397	5.558441	13.50293
45380	20.06578	14.30787	6.340923	13.71223
45460	21.69085	15.5248	6.907337	15.22569
45500	19.29887	13.0629	5.814841	15.04685
45520	16.56742	11.37586	5.853004	13.25326
45540	18.76468	12.10419	5.514438	13.84994
45580	17.61918	11.97178	4.292136	13.25545
45620	17.96997	11.88623	5.231235	13.92126
45660	19.17718	12.03149	5.698097	14.17239
45700	17.67018	11.92529	5.166615	13.72042
45740	17.89913	11.48964	4.835788	13.30982
45780	21.38196	15.20681	6.058429	16.70124
45820	20.0225	14.0093	5.168247	15.69215
45860	20.3914	12.91232	6.957483	15.79549
45900	18.99328	13.06481	5.271243	15.15603
45940	20.83672	14.25482	6.488881	16.55093
45980	18.71684	11.73408	6.583784	13.48686
46020	18.89559	12.30702	5.580032	14.95051
46060	19.60375	14.52572	5.710679	16.93553
46100	19.0381	12.70396	5.881085	14.62765
46140	21.70538	15.7136	5.848004	17.11413
46180	19.03022	13.41599	5.31724	14.96743
46220	20.07608	14.33414	5.034215	15.46686
46300	18.74933	12.50681	6.589554	14.56298
46340	19.60525	13.77597	5.838535	15.43468
46380	18.00073	12.24987	5.813323	14.65638
46460	18.44713	12.03345	5.146665	13.79962
46500	18.76641	11.65894	4.904348	13.81507
46540	20.38091	13.65104	7.847779	15.83501
46620	16.93086	11.05152	5.377924	13.19322
46660	18.94518	13.37208	4.788541	14.86522
46700	20.82284	13.90914	6.184762	16.34364
46740	17.87863	11.33364	5.407595	13.61457
46780	18.66615	11.5222	5.158162	13.47206
46820	16.52885	10.53364	4.736269	12.81248
46860	18.27944	13.92258	4.661788	13.11082
46900	18.1386	13.93089	3.923246	12.7622
46980	18.77818	13.32197	6.078532	14.24357
47020	19.52643	14.53028	5.256498	14.73059
47080	17.45584	11.50525	4.444161	13.52267
47180	19.2947	12.5336	6.071472	13.80555
47220	19.54287	12.63358	6.190794	15.16264
47260	22.06493	15.6503	5.643755	17.59639
47300	19.51242	13.66209	7.133505	15.93397
47340	19.06114	12.05258	5.225504	13.70659
47380	19.88174	13.86597	6.298527	15.52839
47420	18.92535	12.26749	6.440053	13.34566
47460	17.98957	12.20476	5.860678	14.20483
47540	19.00923	11.9367	5.347077	14.04683
47580	19.10802	12.65359	5.672484	15.24074
47620	18.72395	12.44569	5.475131	13.86468
47660	18.3923	11.87703	5.166813	13.95111
47700	19.4881	12.59499	5.862748	14.55146
47780	18.42673	11.53171	5.31537	13.47056
47820	18.66036	11.65238	6.559203	13.88032
47900	23.25229	16.60876	5.888149	18.8343
47920	18.47194	11.64059	4.925732	13.47937
47940	19.46072	13.17569	5.429943	15.3226
47980	17.396	11.79271	4.84383	13.49235
48020	19.18782	12.8366	5.414351	14.64328
48060	19.01792	12.70926	7.227663	14.86895
48100	18.63453	12.69101	4.319722	13.11912
48140	19.80953	14.19997	6.039218	15.17093
48180	17.83342	11.95165	5.016028	13.93597
48220	17.79053	11.92291	6.141459	13.22986
48300	17.84852	12.34442	5.582944	14.75875
48460	18.13171	11.653	5.630244	13.55463
48540	21.90046	15.18957	7.792861	15.15753
48580	19.48345	12.65604	5.783184	14.82289
48620	20.93904	14.66471	5.985625	16.71775
48660	18.93348	12.89729	6.121504	15.23675
48700	18.93113	12.71163	5.817641	14.92796
48780	17.73858	11.74275	5.670836	13.14262
48820	18.49609	12.38986	5.207181	13.98929
48900	20.16283	14.55028	5.956573	15.59983
48940	18.80493	11.98602	5.095568	13.87499
48980	18.73613	12.30293	5.719665	14.47205
49020	18.23348	13.0217	3.937691	13.0078
49100	18.51426	12.29836	5.081892	14.07998
49180	21.77844	15.39678	6.745054	16.65361
49260	17.72049	12.11196	5.865212	12.91443
49300	20.20473	12.92439	6.102524	14.8664
49340	21.89596	14.90467	6.547711	17.18643
49380	17.55673	11.65201	4.916994	13.21168
49420	18.2534	12.9555	6.845724	15.4732
49460	17.1615	11.25941	4.732691	13.24244
49620	21.70568	14.9671	7.939073	16.25377
49660	21.28222	14.54278	6.245212	16.55673
49700	19.02175	13.67917	4.854226	15.10761
49740	18.38736	13.02973	5.874013	15.02086
49780	19.073	12.50565	5.684721	14.57734
10100	17.87666	12.23796	5.232309	14.20972
10140	17.90181	12.11998	7.338346	14.43163
10180	19.70289	15.67738	3.99112	15.31776
10220	18.09297	13.34128	4.561619	13.75931
10300	19.57047	12.57087	5.366629	14.87409
10420	21.18739	14.52912	6.116889	16.97601
10460	18.18781	12.40463	5.116028	14.22886
10500	19.64253	13.83131	4.897389	15.2567
10540	19.86841	13.06526	8.170647	14.87058
10580	20.8916	14.86737	5.647885	17.27191
10620	18.61575	12.10486	5.014718	14.25963
10660	18.24234	12.32841	5.009922	13.729
10700	18.8804	12.31942	6.176223	14.65606
10740	20.7553	14.7319	5.778277	17.05072
10780	19.73369	14.32921	5.721651	15.3244
10820	17.93547	12.17335	5.084724	13.89116
10860	17.34293	12.21755	5.286587	13.83613
10900	22.0666	16.46974	5.137674	17.14089
10940	18.29948	11.83745	4.982742	13.9015
10980	19.40548	13.01972	6.998634	13.65352
11020	19.66747	13.15347	5.208981	15.1229
11060	17.24156	11.6966	4.785249	13.58278
11100	19.79221	14.97005	5.195292	15.79607
11140	18.12766	11.97436	4.645902	13.72742
11180	18.51359	12.87123	5.582212	14.78763
11220	18.77638	12.11006	5.208468	14.17573
11380	17.70768	12.29935	6.532842	12.86798
11420	18.42293	12.24667	5.145678	13.75242
11460	20.14375	13.9559	6.124594	16.44124
11500	19.27115	13.23123	6.276601	14.96183
11540	19.98672	14.17612	5.291689	15.8409
11580	18.50014	11.80029	4.83172	13.36815
11620	18.50358	13.2842	6.017143	14.11738
11660	17.98342	11.93772	5.712089	13.18484
11700	20.79605	14.289	5.925091	16.30094
11740	19.17676	12.33145	5.860467	14.16234
11780	19.69306	13.46727	6.192395	14.79314
11820	18.07167	12.053	6.5607	13.8655
11860	17.48166	11.52528	4.557054	12.96913
11900	18.11255	12.03877	4.879467	14.17542
11940	19.59334	12.99945	6.459729	14.08766
11980	18.61304	12.46513	5.562884	14.48894
12020	19.72878	13.27336	5.164188	15.39498
12060	23.50515	17.12868	6.020177	19.01514
12100	20.06772	13.70132	6.079373	16.08362
12140	18.89362	12.5111	5.489462	14.01455
12180	19.32655	12.17842	5.519586	14.61951
12220	18.69514	13.25149	5.133247	15.01821
12260	20.83367	14.55033	5.445509	16.56245
12300	18.34581	13.03312	5.402302	15.14672
12380	18.75349	12.62973	4.990567	13.98588
12420	21.24817	15.36226	5.567123	17.76216
12460	18.31084	11.91198	5.848812	13.50054
12540	21.08722	15.44422	7.573563	16.82162
12580	22.91491	16.18626	6.404788	18.53726
12620	18.0436	13.78963	5.626082	15.29349
12660	18.46256	12.40263	5.272923	14.47946
12700	20.15309	14.5323	6.908051	16.09917
12740	17.56185	12.17299	4.734632	14.55714
12780	17.91313	11.51359	5.482761	14.29336
12820	18.58947	11.99505	7.099733	13.44582
12860	18.95326	12.70815	4.988263	14.37101
12900	19.92801	14.85713	5.834546	13.73312
12940	22.0874	16.68097	5.623411	16.94736
12980	19.22368	13.37275	5.385418	15.1835
13020	20.18378	14.48519	6.465531	14.94574
13060	18.70298	12.54725	7.106059	13.76056
13100	17.94467	12.42567	5.38386	13.50936
13140	21.45391	15.63348	6.545221	16.21028
13180	19.16996	12.74937	5.340165	14.76062
13220	19.33647	13.01576	5.346179	14.94796
13260	19.11295	12.60952	5.713822	14.02431
13300	17.37757	11.55155	5.288966	13.28259
13340	18.27791	11.78065	5.038171	14.06204
13380	18.39115	13.78313	5.942987	15.55435
13420	18.42091	12.32023	6.960442	13.89286
13460	18.00941	12.84302	6.817088	15.36615
13500	17.80412	11.95987	4.84034	13.27991
13540	17.26815	11.65858	4.528589	14.05921
13620	17.5183	11.89859	5.289813	13.97877
13660	17.69184	11.60266	5.170887	13.74063
13700	18.62733	13.04254	5.891886	13.66129
13740	19.14114	14.04317	5.064667	15.38816
13780	19.94085	13.80495	5.728447	15.77997
13820	22.38524	16.47118	6.965311	17.49122
13900	20.2051	13.27959	6.882929	15.03512
13940	17.73119	12.21892	6.002187	13.79837
13980	20.06278	13.95031	5.398467	14.41735
14020	19.2309	13.09621	4.859694	15.22194
14100	21.42037	14.76978	8.100738	14.70881
14140	18.51126	12.57731	4.921657	14.82106
14180	18.79731	12.85022	5.649802	13.90559
14220	19.27155	15.02505	4.119655	13.84098
14260	20.29436	14.32767	6.091491	16.70965
14340	17.57631	11.43988	5.681098	13.6731
14380	17.86195	11.51792	4.76479	14.04806
14420	19.68045	15.44257	5.375574	13.2518
14460	22.85612	16.60949	6.207518	19.19175
14500	19.36228	13.98261	5.86971	16.3454
14540	19.18534	12.78936	4.749728	15.18075
14580	18.05585	12.87688	5.46398	14.78371
14620	18.45929	12.70785	4.989948	14.0204
14660	18.88717	13.02857	5.694851	14.74465
14700	18.74123	12.16977	5.861729	14.48705
14740	18.91702	12.96814	5.86311	16.03646
14780	17.81492	11.61667	5.506253	13.84648
14820	17.97654	11.77768	4.902806	13.64309
14860	21.20159	14.96128	6.526151	18.01217
15020	17.50805	11.67487	5.480238	13.70436
15060	18.67215	11.64252	9.68077	13.37201
15100	17.59053	12.08688	4.992094	13.64832
15180	19.32203	13.48813	6.380557	15.75451
15220	17.35841	11.70377	5.299852	13.71927
15260	18.98327	13.05305	5.598477	14.9556
15340	18.47696	11.7451	5.273436	14.00845
15380	21.36161	15.61798	6.345039	17.41557
15420	18.12456	11.96483	6.445188	13.81536
15460	19.11883	13.1351	4.886368	14.20398
15500	18.90711	12.83163	5.563948	15.22168
15540	18.76158	13.53282	4.834294	15.85089
15580	16.60902	11.60624	4.474906	13.84694
15620	18.06464	11.91392	5.007806	13.973
15660	18.86916	12.42108	5.142451	14.08828
15700	19.189	12.12422	5.843715	13.78243
15740	18.34972	12.24139	5.634025	13.8266
15780	18.30845	11.82968	5.756821	13.54225
15820	17.28696	11.2238	4.384559	13.253
15860	17.80197	12.60104	4.60187	13.82322
15900	18.8996	13.14574	4.920221	13.78239
15940	20.61256	13.77652	5.885486	16.323
15980	21.1174	14.66363	7.246621	16.84382
16020	19.35064	13.22281	5.079959	14.77714
16060	19.54614	12.8159	5.905165	15.0309
16100	18.18565	13.24272	5.35129	14.32089
16180	17.57418	12.21627	4.252749	14.54381
16220	18.40155	13.05136	5.260056	14.89161
16260	17.47253	12.24795	5.307567	13.62565
16300	20.19697	14.06941	5.552801	15.9427
16340	18.36226	11.75242	4.834387	13.72661
16380	19.1091	11.71568	6.541116	13.98159
16460	17.71931	12.24089	4.592152	13.8582
16500	19.73129	15.02799	5.525451	14.47545
16540	19.53731	12.85991	5.782157	15.26628
16580	19.87641	13.74421	5.142198	15.72502
16620	20.75148	15.54815	4.943258	15.81106
16660	18.42644	12.41821	4.70434	14.34286
16700	21.27081	15.59454	6.734681	16.77822
16740	22.33778	15.65168	6.153878	18.05477
16820	19.75174	13.89849	4.486845	14.47589
16860	20.5423	14.54922	5.265764	16.57542
16940	18.75872	13.57475	5.330585	14.96305
16980	24.29086	17.7326	6.351299	19.74944
17020	18.76067	13.17928	5.992923	15.61738
17060	20.1684	12.40604	7.916093	14.47291
17140	23.03911	16.47728	6.160342	18.13182
17200	19.01871	11.985	6.610986	15.84274
17220	19.77131	15.00355	4.709167	14.73517
17260	18.08812	11.59083	5.814846	13.45979
17300	19.99266	15.31552	4.276375	15.79989
17340	18.11192	12.36105	5.408637	14.37315
17380	19.09298	12.19063	7.775114	13.66479
17420	18.9742	12.64545	5.187232	14.94917
17460	22.80615	16.75473	6.183207	18.15503
17500	19.25619	11.98585	6.187101	13.67125
17540	19.94731	13.19251	6.733686	14.15926
17580	17.65099	11.74437	6.137019	14.10505
17660	18.98459	13.27593	5.997047	15.11649
17700	18.58	12.81029	5.357128	13.71159
17740	18.28758	11.82615	4.934475	13.92663
17780	19.50593	14.16425	5.033349	15.40103
17820	20.15737	14.77738	5.740396	16.83647
17860	19.12009	13.14764	5.833823	15.41815
17900	21.36593	15.16054	5.991126	16.91359
17980	20.07677	13.60964	5.526986	15.98584
18020	18.90207	12.4737	5.049347	14.68839
18060	18.60844	13.18094	5.521897	14.26615
18100	17.69585	11.90991	5.583303	13.74029
18140	21.99518	15.44411	5.622558	17.9688
18180	20.30695	14.13645	6.998011	15.48036
18220	17.95899	11.39411	4.530746	13.45194
18260	18.67668	12.85095	4.678053	14.71871
18300	19.34163	12.53565	9.801008	14.35314
18380	17.40591	11.8183	5.080501	13.14456
18420	17.81465	11.98625	5.267471	13.62773
18460	18.53743	11.88088	5.022731	13.80392
18500	19.04859	12.74613	5.380166	14.88572
18580	20.50302	15.36394	5.843671	16.29546
18620	18.53317	11.91905	6.18751	13.98273
18660	18.22468	11.91525	5.059134	14.04333
18700	18.67032	12.38711	7.027003	14.80225
18740	21.37359	14.72753	8.487416	13.75686
18820	18.91308	12.33155	5.238437	13.88494
18860	16.45566	10.91913	5.668331	13.35436
18880	19.35699	13.5431	6.323868	15.9772
18900	18.31696	12.40932	5.287746	14.0605
18980	19.3601	12.32829	6.242173	14.61461
19060	19.93596	12.74253	6.914332	14.77503
19100	22.68253	16.73153	5.959426	19.21708
19140	19.77544	13.68051	5.095204	15.0653
19180	19.76771	13.08751	6.364988	14.59984
19220	18.49063	12.25505	4.826613	14.04749
19260	16.76407	13.07519
19300	19.86308	13.36314	6.478988	15.47414
19340	20.56086	14.35811	5.409987	16.33528
19380	21.23845	14.85326	5.778562	17.09019
19460	20.02906	13.4599	6.058558	15.22494
19500	19.86795	13.07495	7.23715	15.12028
19540	18.76013	11.86781	5.309702	13.6931
19580	18.68217	11.82346	5.30687	13.9227
19620	16.50845	11.31371	5.257221	13.92867
19660	21.06034	14.93761	5.854423	16.64426
19700	17.55064	12.05038	5.142076	13.1908
19740	21.95054	15.93177	5.475079	18.40129
19760	19.13121	13.76013	5.666287	13.69419
19780	20.10271	14.35841	5.379762	16.83644
19820	23.08017	16.86589	6.746764	18.91581
19860	17.36843	11.97737	4.95047	13.42246
19940	19.01438	12.651	5.405859	13.82705
19980	17.62348	12.20122	5.46841	13.62356
20020	19.0009	12.86497	5.332823	15.23039
20060	18.07241	12.16304	5.079374	13.75561
20100	19.73703	13.46057	5.544078	15.31917
20140	18.65172	12.73981	4.948877	14.16371
20180	20.59752	13.91922	7.739019	14.63831
20220	19.20203	12.97149	5.725758	14.87501
20260	20.22465	14.7712	6.361264	15.92892
20300	18.61965	14.09031	5.247909	13.14474
20340	18.38128	12.26076	6.70617	14.09529
20380	19.0585	12.18137	5.660512	14.81262
20420	17.25188	12.52022	4.658602	14.32595
20460	17.87025	11.80074	5.194575	13.72252
20500	21.8023	15.65084	6.949517	16.63823
20540	18.12751	12.02528	5.481041	13.8702
20580	16.6541	11.03556	5.014473	13.60552
20660	18.4414	12.49771	4.838713	14.46929
20700	19.66058	13.02645	5.673158	15.36785
20740	19.26654	13.29607	5.355431	15.36938
20780	17.40284	12.38698	4.987728	14.64198
20820	18.16413	12.18065	4.977384	13.82338
20900	18.10344	12.03768	6.61731	13.96224
20940	19.71162	13.52525	7.015894	15.12901
20980	18.86062	13.72365	5.383787	14.17344
21020	18.22488	12.3307	4.415506	14.33959
21060	19.47583	12.52962	5.533597	15.2025
21120	17.49547	11.74051	6.005984	13.13667
21140	19.98787	13.65922	6.275119	15.60544
21220	18.12537	12.54222	5.772587	14.19203
21260	17.47142	12.1654	5.468553	13.81345
21300	18.40657	12.54718	5.339991	14.75243
21340	20.16988	14.80499	5.476683	16.65781
21380	18.64192	12.4141	6.391652	13.68209
21420	18.75185	12.56106	6.279976	14.3921
21460	18.37753	13.18209	4.562947	14.16409
21500	19.57297	13.56957	6.437905	15.90816
21540	18.42013	13.21461	5.195055	13.84953
21580	18.30836	12.73476	5.523506	13.81217
21660	19.48487	13.66098	8.460889	16.12632
21700	18.64888	13.54319	7.213438	15.14815
21740	17.89816	12.10124	6.128124	13.39032
21780	21.67886	16.27662	5.934035	16.09807
21900	18.88339	12.42232	5.243885	14.23562
21980	16.95443	11.45263	5.002801	13.65823
22020	19.29313	13.52316	5.49125	15.64598
22060	18.58014	12.59268	5.122477	14.3645
22100	19.29032	11.81872	5.096749	14.21045
22140	20.49692	15.84847	6.942768	14.94739
22180	19.65088	13.52157	6.024981	16.15378
22220	20.27917	14.63056	5.433636	16.44263
22260	18.87694	13.16522	5.61674	14.29183
22280	18.0039	12.76813	5.650531	14.05743
22300	18.9157	12.60493	5.312756	14.6773
22340	17.11105	11.68177	4.24757	12.99527
22380	19.85367	15.46194	6.24134	15.15219
22420	19.98577	14.12036	6.286479	16.32985
22500	20.149	15.07056	4.960889	15.53672
22520	20.48975	14.7151	6.321811	15.15215
22540	18.99911	12.82356	5.334793	15.00551
22580	20.19992	12.19467	8.403276	14.23874
22620	18.10556	11.96243	5.131384	13.29583
22660	19.28439	13.99868	5.642091	16.065
22700	17.74221	11.76016	5.559866	13.9421
[truncated: 1,437 more rows]
