# Supplementary material for: Does environmental policy affect scaling laws between population and pollution? Evidence from American metropolitan areas
Source: PLoS One. 2017 Aug 9;12(8):e0181407. doi: 10.1371/journal.pone.0181407 (PMC5549900; doi:10.1371/journal.pone.0181407)
Supplement: S1 Data — This zip file contains all of the raw data files used in this analysis. (ZIP) [file pone.0181407.s009.zip › S1_Data/Table_2_PI_LAP_CO2_MSA.txt]

msa_code	Log_GED	Log_E_GED	Log_MD	Log_PI
10180	19.707	15.56489	4.089526	15.09823
10420	21.68995	14.56504	6.635587	16.78862
10500	19.31078	13.66519	4.594214	15.03049
10540	19.3458	12.94094	7.251344	14.64554
10580	21.0155	14.74052	5.896616	17.01752
10740	21.08769	14.6214	6.329243	16.71351
10780	19.57891	14.37452	5.46255	14.98301
10900	22.05189	16.32244	5.090836	16.85783
11020	20.0221	12.92586	6.133593	14.94285
11100	20.0107	14.92856	5.488874	15.47644
11180	18.34761	12.67562	5.376008	14.51382
11460	20.4758	13.74906	6.599314	16.19387
11500	19.59072	12.85243	6.764766	14.72471
11540	19.969	13.96503	5.422746	15.53353
11700	20.79	14.31052	5.922951	16.05618
12020	19.55929	12.96871	4.952417	15.12626
12060	23.79755	17.11047	6.108088	18.6959
12100	19.96158	13.41008	6.023175	15.83177
12220	18.71234	12.5034	6.171616	14.65032
12260	21.46207	14.59747	6.42473	16.28702
12420	21.31434	15.14675	6.071311	17.45687
12540	21.2937	15.16933	7.787345	16.408
12580	23.00866	16.14304	6.628981	18.2183
12620	18.13307	13.6306	6.076706	15.01694
12700	20.22739	14.3644	6.864541	15.85477
12940	22.31966	16.60717	6.580963	16.62026
12980	19.59099	13.15581	6.109853	15.03375
13020	20.3843	14.54214	6.906553	14.8299
13140	21.47828	15.95585	6.667687	16.00057
13220	19.77788	12.37049	6.541116	14.73968
13380	18.49595	13.52174	7.274082	15.19261
13460	18.41605	12.71973	8.903162	14.91019
13740	19.43278	14.03804	5.679062	15.05742
13780	19.83216	13.79996	5.625821	15.62458
13820	22.61644	16.46492	7.277232	17.1823
13900	20.59756	13.19149	7.617967	14.68845
13980	20.26833	13.93132	5.826576	14.14789
14020	19.56997	13.23744	5.163526	14.98517
14100	21.47138	14.70277	7.977643	14.43095
14260	20.81485	14.31995	7.165387	16.33472
14460	23.32422	16.43058	7.155732	18.9248
14500	19.37192	13.85352	6.079787	16.17965
14540	19.72188	12.91989	5.415518	14.86319
14740	18.89326	12.85899	6.130838	15.68439
14860	21.4527	14.94401	7.116086	17.70967
15180	19.44894	13.37574	6.727794	15.38321
15260	19.28078	13.02819	5.832634	14.66659
15380	21.65438	15.56497	6.840102	17.24457
15500	19.16323	12.73707	6.076235	15.01544
15540	18.92969	13.46678	5.452357	15.56068
15940	21.32654	13.83378	6.436571	16.1585
15980	20.82969	14.23237	7.609046	16.29734
16020	19.74509	13.18332	5.641866	14.5264
16060	20.69101	13.14888	7.823715	14.76975
16180	17.64657	11.96059	4.810812	14.24963
16220	18.63164	12.80039	5.932218	14.44778
16300	20.52258	13.9657	6.1605	15.73666
16540	19.928	12.85362	6.059144	14.9696
16580	20.33724	13.69258	5.792371	15.47802
16620	20.56253	15.44785	5.37735	15.62291
16700	20.88716	15.55558	6.244816	16.41325
16740	22.48719	15.57243	6.528059	17.72538
16820	20.1062	13.74888	5.423233	14.11173
16860	20.8329	14.4643	5.696905	16.35323
16940	19.70463	14.21027	7.007053	14.60398
16980	24.74161	18.00541	6.679511	19.52713
17020	18.82902	12.88764	6.669472	15.29526
17140	23.32358	16.47347	6.649989	17.89122
17300	20.41173	15.51525	4.440684	15.39729
17420	19.27352	12.47931	5.719393	14.70064
17460	23.0343	16.1942	7.083155	17.99555
17660	19.39745	13.14003	7.009568	14.7093
17780	19.42363	13.96593	4.907832	15.0626
17820	19.99121	14.53741	5.841534	16.54014
17860	19.07443	13.15736	6.167118	15.07935
17900	21.03296	15.04729	5.871129	16.63406
17980	19.96348	13.43888	5.631696	15.72569
18020	19.40118	12.65836	6.036397	14.55285
18140	22.22579	15.26811	6.022732	17.68727
18580	20.83945	15.40665	6.762424	16.03154
18700	18.19234	12.19411	6.312969	14.60223
18880	20.02766	13.19138	7.532649	15.52689
19060	20.1488	13.18311	6.401922	14.52486
19100	22.84462	16.62411	6.554879	18.89024
19140	19.90314	14.09322	4.840429	14.81123
19180	19.45421	13.16721	5.852596	14.40546
19300	20.20333	13.01669	7.391166	15.07433
19340	20.73001	14.27627	5.990526	16.11169
19380	21.55359	14.8462	6.159847	16.93145
19460	20.46304	13.35858	7.279204	15.04941
19500	20.02445	13.54816	6.936781	14.94546
19660	21.95266	14.51454	7.779747	16.21949
19740	22.29154	16.65652	5.36223	18.11674
19780	20.30937	14.12262	6.018452	16.50107
19820	23.33951	16.78188	7.200385	18.77339
20020	19.39317	12.75447	6.1461	14.91209
20100	19.88678	13.29358	6.115253	14.92001
20220	20.09446	12.89038	7.55976	14.62409
20260	20.62023	14.61829	7.231924	15.71279
20500	21.97692	15.68249	7.237576	16.32758
20700	19.82984	12.97804	5.658875	14.97218
20740	19.50102	13.14299	5.832038	15.12326
20940	19.54622	13.29354	7.00073	14.80517
21060	19.69268	12.70718	6.000187	14.90594
21140	20.13123	13.82744	6.970263	15.38267
21300	18.69843	12.42657	5.535532	14.58113
21340	20.20363	14.77728	5.792808	16.32064
21500	20.01893	13.67735	7.475346	15.73756
21660	19.07211	13.48595	7.936209	15.89287
21780	22.057	16.3016	6.751088	15.88628
22020	19.93529	13.30646	6.419556	15.32579
22140	20.51768	15.92076	6.406968	14.53587
22180	19.98179	13.50735	6.555121	15.87511
22220	20.41455	14.51604	5.667281	15.94185
22380	20.38694	15.47914	7.62322	14.77372
22420	20.45625	14.05662	7.056141	16.22239
22500	20.14876	14.97357	5.368371	15.2797
22520	20.91263	14.65301	7.259084	14.93308
22540	19.29789	12.6713	5.89317	14.77929
22660	19.26919	13.90697	6.002725	15.75183
22900	19.99168	14.88269	4.924557	15.47419
23060	20.74567	14.09606	6.19792	16.20754
23420	20.73759	14.35439	7.850614	16.65272
23460	19.16121	12.89686	5.892759	14.59656
23540	19.58637	13.86175	5.418105	15.50209
23580	19.91684	13.00365	6.433572	15.00482
23900	19.60304	12.37137	5.560941	14.61626
24020	19.01211	13.09167	5.572376	14.86909
24140	19.40822	13.5984	5.704907	14.72717
24220	20.03733	13.34811	6.520379	14.62585
24260	18.89129	13.00552	5.285329	14.4323
24300	18.77905	13.02745	6.230093	14.84576
24340	21.70244	14.5453	7.583767	17.07536
24420	17.54488	12.0267	6.742271	14.29619
24500	18.00868	12.43529	5.743398	14.47258
24540	20.33352	14.13786	7.17286	15.25925
24580	20.16856	14.47638	5.281946	15.87545
24660	21.50842	14.55495	7.043511	16.68708
24780	18.71729	12.62203	6.145616	14.95716
24860	21.68774	14.3226	7.017384	16.70708
25060	20.77889	14.6165	7.471899	15.93935
25180	20.68067	13.9733	6.387025	15.35692
25220	18.79136	12.77891	5.752423	14.4286
25260	19.30465	13.00871	6.32768	14.57363
25420	20.99475	14.31684	6.274871	16.52927
25540	21.48486	15.14091	6.463265	17.48935
25620	19.46283	13.81463	5.607819	14.73082
25860	20.71525	15.15446	5.589925	15.9431
25940	18.70503	13.07861	5.670125	15.25371
25980	18.36502	12.03723	5.447719	14.02125
26140	20.93076	15.1733	8.091332	14.73481
26300	20.6196	12.49831	9.627643	14.51583
26380	20.05045	13.93989	6.450897	15.1874
26420	23.2938	17.3741	7.221113	18.78162
26580	21.82878	14.54492	7.793434	15.83692
26620	20.31458	13.66996	6.47161	16.02536
26820	19.40547	12.76994	7.021914	14.68241
26900	22.6785	15.6787	6.299298	17.72636
26980	19.8361	12.81049	6.309241	15.10375
27060	19.14542	13.61758	4.868696	14.61387
27100	19.764	13.05046	6.252015	15.15347
27140	20.61283	14.25142	6.379484	16.35575
27180	19.40693	12.81311	6.00947	14.87869
27260	21.95172	15.68614	6.85352	17.26474
27340	18.23091	12.43961	6.049056	15.07531
27500	20.07018	13.19021	6.395037	15.17334
27620	20.31041	13.28181	6.223609	15.03053
27740	19.58609	12.80335	5.744287	15.16683
27780	19.90283	12.93483	6.207594	15.04751
27860	19.26217	12.6736	5.651624	14.60938
27900	19.63044	14.13065	5.34685	15.05829
28020	20.34045	13.75648	6.314722	15.91979
28100	20.02823	12.79543	6.195103	14.70997
28140	22.53873	16.24134	6.137006	17.8178
28420	18.42459	13.12268	6.029645	15.33261
28660	19.69905	13.39014	5.822581	15.81931
28700	21.55451	14.63902	7.507114	15.45832
28740	19.72094	13.03354	6.303263	15.28766
28940	22.12924	14.9809	7.335761	16.73932
29020	19.38274	12.83603	5.680512	14.65247
29100	19.08449	12.89559	5.627543	14.99645
29180	20.53898	13.86127	6.765059	16.03538
29340	21.07155	15.61402	7.322546	15.26582
29420	18.58108	13.10068	6.81825	14.8397
29460	21.32517	14.97617	7.404602	16.23799
29540	21.66623	14.34706	7.127378	16.35697
29620	20.93708	14.55405	5.959911	16.28227
29700	17.79796	13.0509	6.431406	14.84685
29740	19.7612	13.45501	6.719631	14.94393
29820	21.21109	15.7384	7.848708	17.46462
29940	19.15154	13.83113	5.36721	14.64993
30020	19.12191	13.25773	5.926316	14.76515
30140	20.20949	12.84369	6.099988	14.94405
30300	17.93609	12.15769	6.022063	14.16793
30340	18.05285	12.63125	5.51839	14.71902
30460	21.12732	14.35696	6.030708	16.27774
30620	20.03369	13.02076	7.080494	14.75538
30700	19.76653	14.0149	6.294027	15.82787
30780	20.76931	14.47335	5.943728	16.57747
30860	18.73664	12.69045	5.799145	14.46781
30980	21.11668	15.57294	6.897363	15.31308
31020	19.31243	12.87564	7.271605	14.57313
31140	22.82216	16.0826	6.341497	17.26591
31180	19.58049	13.88638	5.709881	15.58532
31340	19.9905	13.69658	5.547893	14.82878
31420	21.38436	15.66402	6.378379	15.52745
31460	19.14646	12.61377	6.74165	14.62307
31540	21.35316	15.11579	6.065355	16.62517
31700	20.17381	13.82739	6.656549	16.36213
31740	20.13145	15.23014	6.383321	14.38521
31860	19.36258	12.81407	5.716758	14.58885
31900	19.8932	12.75427	6.509416	14.89782
32580	19.99519	13.99984	7.135979	15.81751
32780	18.48397	12.97559	7.488498	15.29936
32820	21.76016	15.35956	6.28492	17.36556
32900	19.89465	13.3861	6.747014	15.20208
33100	22.82147	16.25121	7.370815	18.37279
33140	20.22142	13.92411	6.318583	14.77876
33220	19.05774	12.36779	7.495418	14.73554
33260	18.97888	13.12341	6.806067	15.07793
33340	22.41092	15.76731	6.49452	17.67722
33460	23.33669	16.72086	5.990099	18.44727
33540	18.34079	12.6594	6.810198	14.62608
33660	21.27991	15.35734	8.240044	15.9666
33700	20.61997	13.77671	7.152206	16.11815
33740	20.34029	15.0731	5.959119	15.10728
33780	21.65048	15.48894	8.086263	15.22416
33860	20.23503	13.75003	6.260785	15.99106
34060	21.70265	14.76699	8.294212	14.65439
34100	19.66878	12.87681	7.617049	14.62097
34580	19.22759	14.46342	6.066026	14.82304
34620	19.66767	12.84677	6.215412	14.85121
34740	20.09723	13.9465	6.32006	15.16475
34820	19.82562	13.61721	6.404034	15.63425
34900	19.13987	12.57862	5.529787	15.28997
34940	20.25372	13.27856	7.084036	16.11823
34980	22.34098	15.60932	6.36138	17.53767
35100	18.9162	12.51169	5.727377	14.85071
35300	21.07901	14.73008	7.394915	17.09645
35380	22.10477	16.10045	7.415315	17.33936
35620	25.27227	17.51367	6.813621	20.36872
35660	19.62679	13.10918	6.626236	15.24207
35840	21.2557	14.62053	6.642517	16.81948
35980	20.54139	13.91097	6.582731	15.92002
36100	20.73581	13.30885	7.04733	15.55616
36140	19.14138	13.44236	5.621766	14.96321
36220	18.71432	13.26375	6.750352	14.68288
36260	20.26144	14.43453	6.023762	16.23231
36420	21.46115	15.18948	6.395066	17.10793
36500	18.74784	12.96394	6.146605	15.56183
36540	21.40261	15.36585	6.015581	16.97933
36740	22.39867	15.51652	6.622391	17.56135
36780	19.35501	13.23551	6.397381	15.26849
36980	20.33395	14.71267	5.449559	14.73109
37100	20.7839	14.77813	6.593098	16.97528
37340	20.47314	14.49821	6.602238	16.3071
37460	20.93381	13.97371	8.809137	15.14145
37620	20.16318	15.4479	4.212185	14.56678
37860	21.16824	15.27405	6.999318	16.06691
37900	22.35594	15.37273	7.95845	16.10848
37980	24.00938	16.64435	6.804462	19.03545
38060	22.27608	15.92383	8.104143	18.27908
38220	20.73716	15.21801	6.107911	14.51567
38300	23.38793	16.62171	7.247702	18.07114
38340	19.81775	13.22584	6.075779	15.16044
38540	18.55911	14.05162	5.324249	14.26535
38860	20.19283	14.52254	6.398037	16.45998
38900	21.91704	15.41772	7.170556	17.87314
38940	20.54473	14.82113	5.817331	16.05633
39140	19.16636	13.65063	6.705807	15.05772
39300	21.99938	15.65951	6.303973	17.59253
39340	19.85958	13.7955	6.376369	15.78175
39380	19.54267	14.22986	5.974427	14.96568
39460	19.6833	12.53048	5.825307	15.0675
39540	19.81865	13.12185	5.909728	15.47371
39580	21.14366	14.52156	6.482492	17.04246
39660	19.11978	13.08098	5.90572	14.93007
39740	21.67067	14.3566	7.266411	16.1539
39820	18.41802	13.24811	6.667268	15.18532
39900	19.29027	14.15345	5.930532	16.25824
40060	22.02358	15.59882	5.6893	17.15746
40140	22.39849	16.02483	7.837636	18.08469
40220	19.99995	14.38847	4.37044	15.27413
40340	20.14729	13.5195	5.465947	15.47081
40380	21.32624	14.95142	6.357844	17.2178
40420	20.29932	13.91154	6.167739	15.95049
40580	19.5534	12.83664	6.403954	15.03245
40660	20.85983	14.31968	7.314404	14.54349
40900	21.86033	15.42037	6.396297	17.7618
40980	20.26904	13.75079	6.187019	15.45488
41060	19.90312	13.38621	5.986798	15.19104
41100	17.79535	12.20743	5.97686	14.32687
41140	19.50638	13.24254	5.568191	14.8142
41180	23.3012	16.72069	6.513293	18.20382
41420	20.31816	13.56839	7.095742	15.93342
41500	19.92776	15.39146	5.383879	16.26982
41540	21.06542	12.94467	7.319405	15.82518
41620	21.97149	14.94357	7.47893	17.01823
41660	18.33101	13.02259	5.106421	14.71117
41700	21.88047	15.95155	5.929224	17.55831
41740	22.9095	15.69167	8.072967	18.2836
41860	23.4041	16.59389	6.50611	18.99671
41940	22.08324	15.04407	6.931422	18.13694
42020	19.9978	14.07709	5.958767	15.68495
42100	20.72515	13.29198	6.065774	15.99594
42140	19.03635	13.11126	6.190066	15.13645
42220	20.36198	13.61464	6.803902	16.52011
42340	20.28424	14.44681	5.876414	15.84627
42540	20.95872	14.32901	6.127792	16.46276
42660	22.40387	15.77363	7.522272	18.53228
42680	18.86963	12.75745	5.586571	15.25324
42700	19.10708	12.18965	5.918809	14.37776
43100	20.04506	14.31921	6.486563	14.9561
43300	18.9668	12.59762	6.129588	14.69184
43340	20.7641	15.22215	6.014115	16.07248
43420	18.92126	14.05515	5.486234	14.64652
43580	20.24627	14.94206	5.683218	15.27347
43620	19.39811	13.35217	5.40567	15.51054
43780	20.4872	13.79028	6.381737	15.92783
43900	20.65621	13.79382	6.831317	15.69839
44060	19.33174	13.78717	6.236972	16.2453
44100	20.18272	13.9846	5.834407	15.57159
44140	21.0028	14.6602	6.2276	16.58039
44180	20.50554	14.42331	5.533091	15.95725
44220	19.67981	12.97837	5.703236	15.11381
44300	19.77975	12.98459	6.644191	14.99777
44700	21.28375	14.19488	7.323023	16.38555
44940	18.66401	12.649	6.152506	14.57537
45060	20.99522	14.41609	6.544982	16.64546
45220	19.98257	13.84163	5.780983	15.88258
45300	23.36906	16.21391	7.984439	17.99421
45460	21.95934	15.60429	7.482705	15.13777
45500	19.71554	13.14503	6.636159	14.92882
45540	19.4768	11.94717	5.79784	13.56877
45780	21.78494	15.15833	6.737462	16.62268
45820	20.09177	13.99029	5.477352	15.5787
45940	20.87667	14.34474	5.893501	16.3792
46060	20.13608	14.59935	7.370631	16.80245
46140	21.70215	15.66633	6.063739	16.92615
46220	20.46103	14.4155	5.856785	15.35507
46340	19.80715	13.78024	6.367027	15.29118
46540	20.16758	13.63338	7.735372	15.76894
46660	19.2637	13.20596	5.130671	14.72257
46700	21.24289	13.88269	7.07657	16.12924
47020	19.81518	14.80539	5.577933	14.60839
47220	19.54443	12.68286	6.427597	15.01763
47260	21.95592	15.6056	5.823847	17.4331
47300	20.09176	13.68815	7.570827	15.78519
47380	20.04831	14.2034	6.288243	15.43523
47460	18.03829	12.31624	5.937331	14.08979
47580	19.29957	12.66418	5.573774	15.04128
47900	23.44986	16.56485	6.249131	18.65249
47940	19.87314	13.1058	5.834295	15.17642
48060	18.97174	12.7292	6.682509	14.73819
48140	19.87934	14.2496	6.210774	15.00583
48300	18.00651	12.21343	5.645895	14.64502
48540	22.24574	15.23715	8.58209	15.06411
48620	20.7975	14.79011	6.108696	16.60234
48660	19.31504	12.96275	6.410956	15.0913
48700	19.04774	12.8168	5.889595	14.80213
48900	20.34576	14.53851	6.288094	15.47348
49020	18.32207	12.86039	4.231774	12.77091
49180	21.79021	15.42764	6.848838	16.57206
49340	21.97491	14.68274	6.948329	17.02911
49420	18.14586	13.00328	6.567655	15.37093
49620	21.73692	14.91689	7.997708	16.15627
49660	21.43779	14.59892	6.425772	16.48766
49700	19.25592	13.17809	5.612131	14.95877
49740	18.45003	13.12936	6.089451	14.82231
10180	18.8854	13.34703	5.620311	15.17944
10420	21.32701	14.47698	6.347081	16.87491
10500	19.48564	13.73463	4.686913	15.15917
10540	19.17577	12.85795	6.922308	14.75324
10580	21.26277	14.81474	6.489124	17.12884
10740	20.7546	14.5809	5.928409	16.9045
10780	19.58866	14.24363	5.607464	15.15073
10900	22.12362	16.16523	5.431825	17.00818
11020	19.65226	12.88329	5.431501	15.00957
11100	19.93733	14.95226	5.457677	15.60527
11180	18.52325	12.72838	5.611777	14.63784
11460	20.24945	13.89612	6.32454	16.32255
11500	19.23129	13.02128	6.485807	14.80965
11540	20.05077	13.95884	5.598812	15.68477
11700	20.71172	14.2332	5.982074	16.14468
12020	19.68027	13.16728	5.284112	15.23139
12060	23.52801	16.96558	6.137825	18.86467
12100	19.99421	13.44724	6.403094	15.95218
12220	18.57818	12.87976	5.413812	14.80375
12260	20.91094	14.56843	5.647812	16.42649
12420	21.26282	15.22575	5.771557	17.56909
12540	21.08306	15.34176	7.132433	16.61212
12580	22.96664	16.08141	6.519439	18.37729
12620	18.19497	13.80293	6.179423	15.17889
12700	20.03271	14.32169	6.64902	15.98862
12940	21.93362	16.66096	5.776684	16.75572
12980	19.29727	13.16374	5.736176	15.11485
13020	20.28777	14.50365	6.628193	14.88976
13140	21.21847	15.63612	6.305204	16.08853
13220	19.53482	12.25838	6.031085	14.87248
13380	18.34191	13.47345	6.536344	15.34201
13460	17.74092	12.63601	6.678906	15.12215
13740	19.33344	14.1119	5.251965	15.20858
13780	20.36109	13.8091	6.590858	15.70385
13820	22.32789	16.40713	6.871479	17.32109
13900	20.58142	13.25449	7.414793	14.84924
13980	20.24413	13.89489	5.585135	14.2467
14020	19.47372	13.06887	5.058525	15.0783
14100	21.46663	14.69828	7.916078	14.61667
14260	20.25624	14.1987	6.127743	16.52075
14460	23.12928	16.4081	6.716646	19.07524
14500	19.38429	13.83567	6.039071	16.20867
14540	19.31691	12.61421	4.851422	15.00733
14740	18.84964	12.81626	5.885525	15.88146
14860	21.40075	14.83139	6.987443	17.82217
15180	19.22371	13.24818	6.409341	15.61021
15260	18.73747	12.86397	5.709927	14.78462
15380	21.70394	15.56547	7.060512	17.32075
15500	18.89627	12.71162	5.798686	15.11482
15540	18.89865	13.56719	5.014263	15.72402
15940	20.74674	13.81023	5.922545	16.23587
15980	20.36063	14.34919	6.539156	16.53329
16020	19.39427	13.17013	5.149045	14.67254
16060	19.58923	12.73574	6.31496	14.91268
16180	17.6315	11.88914	4.695736	14.36448
16220	18.39737	12.85596	5.428948	14.63607
16300	20.40441	14.02186	5.921144	15.83087
16540	19.61378	12.79094	6.104892	15.07859
16580	19.979	13.53469	5.305891	15.6232
16620	20.81059	15.53074	5.002988	15.74659
16700	21.20131	15.5384	6.737457	16.57892
16740	22.33277	15.44306	6.351454	17.87775
16820	19.86033	13.76334	4.779646	14.34345
16860	20.57552	14.45535	5.522178	16.45367
16940	18.77013	13.34789	5.547181	14.78926
16980	24.29247	17.61346	6.535578	19.6404
17020	18.74204	12.84163	6.316617	15.45254
17140	23.19134	16.42885	6.476916	18.00604
17300	19.9561	15.40509	4.135028	15.57282
17420	19.30253	12.56	5.517004	14.79751
17460	22.85782	16.5743	6.424081	18.06094
17660	19.03244	12.98165	6.526677	14.86167
17780	19.5503	13.9973	5.263776	15.20658
17820	20.18898	14.62609	6.036495	16.69579
17860	19.54579	13.18095	6.369978	15.20281
17900	21.34077	15.00731	6.19088	16.76134
17980	19.915	13.51863	5.390877	15.85395
18020	19.03464	12.39852	5.236487	14.58319
18140	22.09841	15.32531	5.803671	17.84783
18580	20.56915	15.14198	6.251933	16.14038
18700	17.99047	12.13951	6.122856	14.70444
18880	18.83535	13.1479	6.00564	15.74062
19060	20.03479	12.69253	7.019216	14.66403
19100	22.6947	16.55008	6.160598	19.05492
19140	19.79255	13.70283	5.274259	14.95083
19180	20.06301	13.25255	6.689592	14.4936
19300	19.69225	12.99437	6.735717	15.22683
19340	20.72265	14.30873	5.663906	16.2108
19380	21.43533	14.78532	6.064549	17.01874
19460	20.17535	13.469	6.38403	15.09434
19500	19.98265	13.21557	7.397568	14.98322
19660	20.82071	14.42803	6.055106	16.40091
19740	22.07376	15.82201	5.865317	18.28242
19780	20.17231	14.19047	5.578183	16.65802
19820	23.12056	16.77237	6.923924	18.84478
20020	19.05055	12.75393	5.43887	15.05385
20100	19.61122	13.14911	5.890307	15.1025
20220	19.31732	12.87839	5.925679	14.72921
20260	20.28683	14.68792	6.677893	15.84871
20500	21.78855	15.64847	6.893848	16.45766
20700	19.74706	12.95466	5.84578	15.19534
20740	19.34898	13.16928	5.6597	15.25132
20940	19.67408	13.25249	7.115314	15.01182
21060	19.41789	12.46259	5.451417	15.07449
21140	20.08128	13.59897	6.417878	15.46848
21300	18.7548	12.4133	6.103906	14.63511
21340	20.1089	14.23706	5.992843	16.53273
21500	19.71848	13.57526	6.594983	15.81436
21660	18.85945	13.51625	7.596443	15.98917
21780	21.8166	16.25213	6.233943	16.00813
22020	20.60632	13.46949	7.298578	15.48408
22140	20.74523	15.87396	7.272024	14.73338
22180	19.63453	13.4332	6.181393	16.02158
22220	20.37847	14.52534	5.58897	16.16096
22380	19.84193	15.4597	6.274395	14.94669
22420	20.07945	14.07612	6.474608	16.27795
22500	20.26346	15.04346	5.251904	15.41492
22520	20.65669	14.53337	6.808833	15.00603
22540	19.12968	12.5845	5.640583	14.90187
22660	19.33518	13.96646	5.808224	15.96617
22900	20.04569	14.83693	4.760413	15.6034
23060	20.68778	14.05554	5.847505	16.30043
23420	20.55607	14.358	7.448881	16.86258
23460	19.43293	12.92633	6.340834	14.69874
23540	19.50284	13.94137	5.633591	15.64661
23580	20.01618	13.16113	6.136734	15.17473
23900	19.65974	12.33896	5.649945	14.79257
24020	19.51253	13.17572	6.63934	14.97381
24140	19.83352	13.60235	6.405025	14.84733
24220	19.75607	13.31601	5.948809	14.7299
24260	18.87551	13.06694	5.101628	14.5718
24300	18.41474	13.01259	5.64896	15
24340	21.50842	14.60454	6.997173	17.16369
24420	17.29255	12.00811	6.227241	14.42221
24500	17.68315	12.36988	5.181266	14.59906
24540	20.28856	14.30773	7.926801	15.47402
24580	20.5695	14.48913	5.954196	16.01153
24660	21.16086	14.46956	6.743895	16.77234
24780	18.47902	12.61234	5.870026	15.10221
24860	21.43197	14.21286	6.733587	16.81874
25060	20.71503	14.48645	7.581139	16.0392
25180	20.52642	13.9028	5.867704	15.56125
25220	18.54016	12.80738	5.676262	14.61058
25260	19.14893	13.09664	5.901322	14.81403
25420	20.75249	14.25353	6.199701	16.6474
25540	21.38394	14.93871	6.488983	17.6148
25620	19.33832	13.81544	5.356962	14.91477
25860	21.59599	15.1386	6.461345	16.01765
25940	18.77234	13.10654	5.615556	15.42331
25980	19.04182	12.03871	6.03295	14.17199
26140	20.8414	15.16403	7.99936	14.88291
26300	18.3302	12.24872	5.522508	14.60253
26380	19.4899	13.85334	5.500032	15.39078
26420	23.2002	17.2484	6.664466	18.9592
26580	21.73411	14.43256	7.547499	15.96471
26620	20.19802	13.72386	6.35579	16.16447
26820	18.63242	12.57209	5.904203	14.86939
26900	22.55519	15.62062	6.045705	17.86431
26980	19.4345	12.89433	5.685249	15.25856
27060	19.54229	13.66642	5.74303	14.72015
27100	19.5238	13.07647	5.819017	15.22737
27140	20.50225	14.25267	5.942657	16.48737
27180	19.22156	12.89246	5.539487	14.97368
27260	21.42215	15.70905	5.974448	17.4214
27340	18.01184	12.39364	5.774742	15.16895
27500	19.85944	13.18595	5.999506	15.26954
27620	19.73928	13.23978	5.300022	15.15277
27740	19.31722	12.76924	5.13793	15.29644
27780	19.71602	12.80615	6.106609	15.12692
27860	19.25795	12.78665	5.61123	14.72995
27900	19.62104	13.81444	5.494475	15.15896
28020	19.97523	13.79647	6.041793	16.02013
28100	20.11535	12.79615	5.775855	14.83908
28140	22.34951	16.30061	5.855956	17.9481
28420	18.60261	13.09057	6.31303	15.54275
28660	19.59237	13.37896	5.608963	15.98547
28700	21.27205	14.60606	7.133368	15.56672
28740	19.83999	13.03787	6.812203	15.40333
28940	21.90327	15.08389	6.973868	16.86979
29020	19.33137	12.80606	5.08859	14.68939
29100	18.86084	12.85362	5.497375	15.11857
29180	19.9675	13.76472	6.075439	16.20215
29340	20.81253	15.57484	6.644004	15.37724
29420	18.38517	13.76093	5.924149	15.04809
29460	20.95069	15.03698	6.885923	16.35034
29540	21.38757	14.20256	6.891353	16.46881
29620	20.93017	14.58781	5.71822	16.36427
29700	17.86257	12.9064	7.087381	15.1297
29740	19.47049	13.31661	6.132513	15.16298
29820	20.85667	15.66889	7.458124	17.67426
29940	19.28049	14.16969	5.260306	14.82792
30020	18.71575	13.12682	5.19026	14.9123
30140	20.03477	13.02893	5.758087	15.03982
30300	17.5115	12.31375	5.460352	14.2554
30340	18.15385	12.61389	5.616567	14.90008
30460	20.86902	14.37428	5.338002	16.39946
30620	19.70628	12.979	6.231731	14.85913
30700	19.82797	14.18885	6.196389	15.98334
30780	20.51369	14.43167	5.754436	16.71243
30860	18.2298	12.72935	5.290758	14.60473
30980	20.90565	15.53952	6.171262	15.44807
31020	19.0554	12.73697	7.045662	14.69534
31140	22.54243	15.98438	5.758728	17.40518
31180	19.22117	13.78259	5.26206	15.69294
31340	19.85915	13.82893	4.713294	14.96403
31420	21.15096	15.59093	6.000488	15.65122
31460	18.94154	12.66386	6.489281	14.80966
31540	21.31862	15.08084	5.980052	16.79797
31700	20.18386	13.72714	6.455653	16.51197
31740	20.31109	15.34036	6.547537	14.55267
31860	19.08507	13.05174	5.000261	14.71044
31900	19.64551	12.73449	6.026524	15.00817
32580	19.98479	14.13122	6.964063	16.07508
32780	18.3402	12.92155	7.074619	15.46334
32820	21.6206	15.3066	6.049357	17.48983
32900	19.56108	13.45718	6.512875	15.40954
33100	22.72914	16.29086	7.33544	18.53493
33140	20.09666	13.83698	6.255363	14.84471
33220	18.73683	12.35746	6.667643	14.77806
33260	18.69684	12.96249	6.492841	15.2439
33340	22.16981	15.66778	6.364201	17.79058
33460	23.31275	16.92954	5.703476	18.59255
33540	18.00798	12.60859	6.023837	14.82766
33660	20.99965	15.43916	7.621888	16.03985
33700	20.38069	13.76841	6.967455	16.32059
33740	19.66652	15.17401	4.697453	15.26174
33780	21.67838	15.43275	8.098319	15.32617
33860	20.03658	13.90099	5.975678	16.13617
34060	21.57216	14.7363	7.910485	14.87866
34100	19.77427	12.96493	6.576796	14.71802
34580	19.18783	14.09587	6.209185	14.96777
34620	19.52779	12.79501	5.861986	14.92
34740	19.94155	13.93336	6.083147	15.24537
34820	20.04542	13.72216	6.630915	15.77388
34900	19.05133	12.62383	5.169822	15.4302
34940	19.30402	13.35826	6.3909	16.33725
34980	21.81566	15.60962	5.680458	17.68175
35100	18.56954	12.45934	5.379882	14.94259
35300	20.95795	14.62591	7.182434	17.23111
35380	21.74	16.02871	6.297734	17.47164
35620	24.91722	17.51376	6.672533	20.48967
35660	19.40629	13.12965	6.135952	15.3165
35840	21.10146	14.74527	6.560275	16.96642
35980	20.46756	13.67762	6.928154	16.07257
36100	20.19723	13.49258	6.715816	15.68832
36140	19.90441	13.37615	6.462477	15.10338
36220	18.77414	13.83473	6.017919	14.82916
36260	19.74759	14.25767	5.663096	16.40326
36420	21.22098	15.21465	6.034398	17.31429
36500	18.93686	13.02072	6.710352	15.75101
36540	21.18265	15.38139	5.549126	17.12557
36740	22.04517	15.55178	6.564162	17.73651
36780	19.17912	13.21009	6.348046	15.3849
36980	20.99636	14.58023	6.764518	14.83926
37100	20.46784	14.5493	6.291983	17.12236
37340	20.54738	14.5765	7.035089	16.48752
37460	19.42698	13.91286	5.840053	15.30994
37620	20.07891	15.42561	3.961816	14.67266
37860	20.88388	15.20969	6.465773	16.22282
37900	21.50441	15.28714	6.260952	16.18277
37980	23.724	16.61896	6.483631	19.18425
38060	21.96831	15.88613	7.437949	18.45859
38220	20.49964	15.35944	5.293245	14.6199
38300	23.21533	16.55293	7.192734	18.18581
38340	19.59124	13.26481	5.875351	15.28918
38540	18.46329	14.33564	4.479573	14.41271
38860	20.02449	14.56801	6.259265	16.61236
38900	21.89292	15.39524	7.163358	17.9963
38940	20.34033	14.93035	5.644856	16.20235
39140	18.60091	13.49115	5.923449	15.20139
39300	21.78695	15.65723	5.70686	17.76199
39340	19.49084	13.81537	5.906965	15.96341
39380	19.58514	14.36629	5.961394	15.13034
39460	19.68852	12.73041	5.933566	15.16345
39540	19.69341	13.05273	6.041367	15.60281
39580	20.98654	14.50933	6.378045	17.21704
39660	18.76776	13.11157	5.186779	15.09631
39740	21.32716	14.29709	6.682056	16.28271
39820	18.05206	13.24961	6.071565	15.36444
39900	18.94251	13.98426	5.420649	16.43148
40060	22.27419	15.64596	5.708233	17.31988
40140	21.86943	15.99158	7.519624	18.29512
40220	20.71785	14.47537	4.64003	15.40433
40340	19.94892	13.71576	4.92771	15.66671
40380	21.68201	14.95622	7.064309	17.29045
40420	20.12038	13.88098	5.91606	16.02848
40580	19.35058	12.84555	6.166239	15.12252
40660	20.35857	14.14228	7.02639	14.69336
40900	21.60477	15.41679	5.955109	17.96299
40980	19.8757	13.6904	5.825615	15.49566
41060	19.75731	13.64052	5.513869	15.38977
41100	17.36554	12.3012	5.760681	14.53753
41140	19.25076	13.24182	5.02752	14.91592
41180	23.06387	16.74652	6.044729	18.32228
41420	20.21601	13.54865	6.818513	16.03242
41500	19.91337	15.41863	5.16848	16.40448
41540	21.08667	12.93391	7.308721	15.99719
41620	21.60402	14.87769	6.741832	17.16544
41660	18.19546	12.83579	5.312263	14.82656
41700	21.72917	15.93149	5.742671	17.72244
41740	22.76839	15.75406	7.607602	18.46374
41860	23.13578	16.25735	6.482416	19.12514
41940	21.96815	15.18708	6.449574	18.18255
42020	19.42342	13.53884	5.837438	15.86967
42100	20.637	13.31814	5.662721	16.11416
42140	18.70723	13.05221	5.688329	15.37824
42220	20.29805	13.73134	6.365787	16.66578
42340	20.32168	14.39754	6.366788	15.9782
42540	20.75412	14.2473	5.957899	16.56973
42660	22.13683	15.83478	7.390731	18.62573
42680	18.49326	12.72661	5.577986	15.40318
42700	18.91462	12.29487	5.871592	14.52511
43100	19.96558	14.31085	6.023884	15.0861
43300	18.98253	12.64606	6.142858	14.81488
43340	20.3872	15.18231	5.368808	16.21191
43420	18.85632	13.93872	5.836761	14.84542
43580	20.23967	14.94115	5.59038	15.36539
43620	19.24146	13.40394	5.108438	15.70296
43780	20.26437	13.64937	5.924735	16.03175
43900	20.45568	13.63896	6.368088	15.82584
44060	19.42124	13.78556	6.60146	16.36688
44100	20.05319	14.02289	5.628142	15.71082
44140	20.95039	14.72131	5.888695	16.72272
44180	20.45386	14.43327	5.346486	16.08984
44220	19.53003	13.012	5.650606	15.1568
44300	19.52694	12.96448	6.098036	15.14942
44700	21.1904	14.19544	7.126815	16.57911
44940	18.55065	12.52645	5.901985	14.70289
45060	20.93596	14.43588	6.78391	16.72914
45220	19.27001	13.98775	5.391366	16.01299
45300	23.09677	16.22515	7.417641	18.13966
45460	21.69085	15.5248	6.907337	15.22569
45500	19.29887	13.0629	5.814841	15.04685
45540	18.76468	12.10419	5.514438	13.84994
45780	21.38196	15.20681	6.058429	16.70124
45820	20.0225	14.0093	5.168247	15.69215
45940	20.83672	14.25482	6.488881	16.55093
46060	19.60375	14.52572	5.710679	16.93553
46140	21.70538	15.7136	5.848004	17.11413
46220	20.07608	14.33414	5.034215	15.46686
46340	19.60525	13.77597	5.838535	15.43468
46540	20.38091	13.65104	7.847779	15.83501
46660	18.94518	13.37208	4.788541	14.86522
46700	20.82284	13.90914	6.184762	16.34364
47020	19.52643	14.53028	5.256498	14.73059
47220	19.54287	12.63358	6.190794	15.16264
47260	22.06493	15.6503	5.643755	17.59639
47300	19.51242	13.66209	7.133505	15.93397
47380	19.88174	13.86597	6.298527	15.52839
47460	17.98957	12.20476	5.860678	14.20483
47580	19.10802	12.65359	5.672484	15.24074
47900	23.25229	16.60876	5.888149	18.8343
47940	19.46072	13.17569	5.429943	15.3226
48060	19.01792	12.70926	7.227663	14.86895
48140	19.80953	14.19997	6.039218	15.17093
48300	17.84852	12.34442	5.582944	14.75875
48540	21.90046	15.18957	7.792861	15.15753
48620	20.93904	14.66471	5.985625	16.71775
48660	18.93348	12.89729	6.121504	15.23675
48700	18.93113	12.71163	5.817641	14.92796
48900	20.16283	14.55028	5.956573	15.59983
49020	18.23348	13.0217	3.937691	13.0078
49180	21.77844	15.39678	6.745054	16.65361
49340	21.89596	14.90467	6.547711	17.18643
49420	18.2534	12.9555	6.845724	15.4732
49620	21.70568	14.9671	7.939073	16.25377
49660	21.28222	14.54278	6.245212	16.55673
49700	19.02175	13.67917	4.854226	15.10761
49740	18.38736	13.02973	5.874013	15.02086
10180	19.70289	15.67738	3.99112	15.31776
10420	21.18739	14.52912	6.116889	16.97601
10500	19.64253	13.83131	4.897389	15.2567
10540	19.86841	13.06526	8.170647	14.87058
10580	20.8916	14.86737	5.647885	17.27191
10740	20.7553	14.7319	5.778277	17.05072
10780	19.73369	14.32921	5.721651	15.3244
10900	22.0666	16.46974	5.137674	17.14089
11020	19.66747	13.15347	5.208981	15.1229
11100	19.79221	14.97005	5.195292	15.79607
11180	18.51359	12.87123	5.582212	14.78763
11460	20.14375	13.9559	6.124594	16.44124
11500	19.27115	13.23123	6.276601	14.96183
11540	19.98672	14.17612	5.291689	15.8409
11700	20.79605	14.289	5.925091	16.30094
12020	19.72878	13.27336	5.164188	15.39498
12060	23.50515	17.12868	6.020177	19.01514
12100	20.06772	13.70132	6.079373	16.08362
12220	18.69514	13.25149	5.133247	15.01821
12260	20.83367	14.55033	5.445509	16.56245
12420	21.24817	15.36226	5.567123	17.76216
12540	21.08722	15.44422	7.573563	16.82162
12580	22.91491	16.18626	6.404788	18.53726
12620	18.0436	13.78963	5.626082	15.29349
12700	20.15309	14.5323	6.908051	16.09917
12940	22.0874	16.68097	5.623411	16.94736
12980	19.22368	13.37275	5.385418	15.1835
13020	20.18378	14.48519	6.465531	14.94574
13140	21.45391	15.63348	6.545221	16.21028
13220	19.33647	13.01576	5.346179	14.94796
13380	18.39115	13.78313	5.942987	15.55435
13460	18.00941	12.84302	6.817088	15.36615
13740	19.14114	14.04317	5.064667	15.38816
13780	19.94085	13.80495	5.728447	15.77997
13820	22.38524	16.47118	6.965311	17.49122
13900	20.2051	13.27959	6.882929	15.03512
13980	20.06278	13.95031	5.398467	14.41735
14020	19.2309	13.09621	4.859694	15.22194
14100	21.42037	14.76978	8.100738	14.70881
14260	20.29436	14.32767	6.091491	16.70965
14460	22.85612	16.60949	6.207518	19.19175
14500	19.36228	13.98261	5.86971	16.3454
14540	19.18534	12.78936	4.749728	15.18075
14740	18.91702	12.96814	5.86311	16.03646
14860	21.20159	14.96128	6.526151	18.01217
15180	19.32203	13.48813	6.380557	15.75451
15260	18.98327	13.05305	5.598477	14.9556
15380	21.36161	15.61798	6.345039	17.41557
15500	18.90711	12.83163	5.563948	15.22168
15540	18.76158	13.53282	4.834294	15.85089
15940	20.61256	13.77652	5.885486	16.323
15980	21.1174	14.66363	7.246621	16.84382
16020	19.35064	13.22281	5.079959	14.77714
16060	19.54614	12.8159	5.905165	15.0309
16180	17.57418	12.21627	4.252749	14.54381
16220	18.40155	13.05136	5.260056	14.89161
16300	20.19697	14.06941	5.552801	15.9427
16540	19.53731	12.85991	5.782157	15.26628
16580	19.87641	13.74421	5.142198	15.72502
16620	20.75148	15.54815	4.943258	15.81106
16700	21.27081	15.59454	6.734681	16.77822
16740	22.33778	15.65168	6.153878	18.05477
16820	19.75174	13.89849	4.486845	14.47589
16860	20.5423	14.54922	5.265764	16.57542
16940	18.75872	13.57475	5.330585	14.96305
16980	24.29086	17.7326	6.351299	19.74944
17020	18.76067	13.17928	5.992923	15.61738
17140	23.03911	16.47728	6.160342	18.13182
17300	19.99266	15.31552	4.276375	15.79989
17420	18.9742	12.64545	5.187232	14.94917
17460	22.80615	16.75473	6.183207	18.15503
17660	18.98459	13.27593	5.997047	15.11649
17780	19.50593	14.16425	5.033349	15.40103
17820	20.15737	14.77738	5.740396	16.83647
17860	19.12009	13.14764	5.833823	15.41815
17900	21.36593	15.16054	5.991126	16.91359
17980	20.07677	13.60964	5.526986	15.98584
18020	18.90207	12.4737	5.049347	14.68839
18140	21.99518	15.44411	5.622558	17.9688
18580	20.50302	15.36394	5.843671	16.29546
18700	18.67032	12.38711	7.027003	14.80225
18880	19.35699	13.5431	6.323868	15.9772
19060	19.93596	12.74253	6.914332	14.77503
19100	22.68253	16.73153	5.959426	19.21708
19140	19.77544	13.68051	5.095204	15.0653
19180	19.76771	13.08751	6.364988	14.59984
19300	19.86308	13.36314	6.478988	15.47414
19340	20.56086	14.35811	5.409987	16.33528
19380	21.23845	14.85326	5.778562	17.09019
19460	20.02906	13.4599	6.058558	15.22494
19500	19.86795	13.07495	7.23715	15.12028
19660	21.06034	14.93761	5.854423	16.64426
19740	21.95054	15.93177	5.475079	18.40129
19780	20.10271	14.35841	5.379762	16.83644
19820	23.08017	16.86589	6.746764	18.91581
20020	19.0009	12.86497	5.332823	15.23039
20100	19.73703	13.46057	5.544078	15.31917
20220	19.20203	12.97149	5.725758	14.87501
20260	20.22465	14.7712	6.361264	15.92892
20500	21.8023	15.65084	6.949517	16.63823
20700	19.66058	13.02645	5.673158	15.36785
20740	19.26654	13.29607	5.355431	15.36938
20940	19.71162	13.52525	7.015894	15.12901
21060	19.47583	12.52962	5.533597	15.2025
21140	19.98787	13.65922	6.275119	15.60544
21300	18.40657	12.54718	5.339991	14.75243
21340	20.16988	14.80499	5.476683	16.65781
21500	19.57297	13.56957	6.437905	15.90816
21660	19.48487	13.66098	8.460889	16.12632
21780	21.67886	16.27662	5.934035	16.09807
22020	19.29313	13.52316	5.49125	15.64598
22140	20.49692	15.84847	6.942768	14.94739
22180	19.65088	13.52157	6.024981	16.15378
22220	20.27917	14.63056	5.433636	16.44263
22380	19.85367	15.46194	6.24134	15.15219
22420	19.98577	14.12036	6.286479	16.32985
22500	20.149	15.07056	4.960889	15.53672
22520	20.48975	14.7151	6.321811	15.15215
22540	18.99911	12.82356	5.334793	15.00551
22660	19.28439	13.99868	5.642091	16.065
22900	20.16276	14.84891	5.068158	15.76325
23060	20.56017	14.08942	5.72715	16.36877
23420	20.93781	14.56838	7.89792	17.01208
23460	19.40449	12.92865	6.299828	14.81091
23540	19.54473	13.95782	5.709785	15.8734
23580	19.95645	13.23856	5.945309	15.3889
23900	19.56595	12.64749	5.264011	14.94733
24020	19.03797	13.1887	5.222527	15.12662
24140	19.77353	13.6425	6.290531	14.97395
24220	19.12921	13.86379	4.838316	14.86866
24260	18.79552	13.12958	5.076108	14.69289
24300	18.3486	13.13644	5.299824	15.1798
24340	21.4076	14.7191	6.837032	17.31088
24420	17.93122	12.14055	7.428608	14.57065
24500	17.75414	12.58984	5.115374	14.72467
24540	19.94861	14.40922	5.888865	15.67141
24580	20.55979	14.5544	5.914495	16.13255
24660	21.11574	14.47157	6.551124	16.90494
24780	18.44917	12.72051	5.703445	15.26847
24860	21.38508	14.2872	6.427683	16.94034
25060	20.68222	14.52077	7.453042	16.20717
25180	20.43914	13.96578	5.587962	15.75489
25220	18.68599	12.81348	5.75304	14.8117
25260	19.08086	13.08215	6.12936	15.06216
25420	20.61229	14.34771	5.764955	16.75914
25540	21.20293	15.01589	5.979964	17.74945
25620	19.48045	13.90826	5.419028	15.03411
25860	21.68936	15.2051	6.67999	16.12119
25940	19.27498	13.54184	5.811787	15.65893
25980	18.44141	12.06612	5.643153	14.41093
26140	20.85867	15.29775	7.976967	15.0987
26300	18.41579	12.35353	5.578637	14.76853
26380	20.68468	13.95791	7.744615	15.54748
26420	23.22858	17.4949	6.251373	19.16185
26580	21.54841	14.45872	7.371738	16.05715
26620	20.16059	13.95633	6.000761	16.37479
26820	18.68158	12.81392	5.894602	15.08671
26900	22.42091	15.66018	5.906982	17.97256
26980	19.28553	12.92694	5.564209	15.39107
27060	19.11461	13.64048	4.804898	14.84783
27100	19.41331	13.15934	5.635228	15.29972
27140	20.44239	14.45657	5.812062	16.67866
27180	19.07833	12.99645	5.230834	15.09423
27260	21.5694	15.81009	6.277185	17.64209
27340	18.26175	12.59983	5.782239	15.46151
27500	19.67108	13.53031	5.367144	15.35027
27620	19.70878	13.2246	5.275201	15.29618
27740	19.28653	12.86057	5.043134	15.44552
27780	19.65976	12.94821	5.875409	15.22979
27860	19.0763	12.86848	5.33915	14.88642
27900	19.81601	13.91601	5.583205	15.30698
28020	19.91876	13.96038	5.778685	16.11954
28100	20.04717	12.93468	5.65957	14.93673
28140	22.23583	16.31494	5.715504	18.0576
28420	18.46196	13.20699	5.798654	15.70058
28660	19.54172	13.545	5.300107	16.20894
28700	21.15742	14.63433	6.814836	15.64778
28740	19.31711	13.10548	5.689607	15.53662
28940	21.71787	15.15533	6.430672	17.00525
29020	19.10311	12.80432	4.86374	14.76778
29100	18.79487	12.9729	5.256718	15.24011
29180	20.56068	13.92068	7.066215	16.38256
29340	21.16379	15.67508	7.118163	15.51019
29420	18.6217	13.66658	6.415662	15.30759
29460	21.07636	15.07628	6.927131	16.59495
29540	21.34659	14.36722	6.640649	16.61481
29620	20.79293	14.66769	5.444628	16.43099
29700	17.88093	13.13601	6.799527	15.34803
29740	19.42433	13.43686	5.917129	15.33791
29820	20.9918	15.91688	7.189049	17.99918
29940	19.10569	14.08024	4.996067	14.93667
30020	18.57248	13.1965	4.925068	15.05752
30140	19.8847	12.97385	5.566295	15.18953
30300	17.35659	12.25683	5.052098	14.36281
30340	18.11906	12.7438	5.251372	14.97516
30460	20.80416	14.44404	5.210411	16.52738
30620	19.57232	12.85281	6.007165	14.94195
30700	19.81065	14.30859	6.116364	16.10938
30780	20.54067	14.59303	5.676256	16.86842
30860	18.12355	12.93004	4.929797	14.78881
30980	20.89573	15.70279	6.141212	15.59785
31020	19.25715	12.83102	6.737599	14.80332
31140	22.53103	16.06016	5.688454	17.52257
31180	19.12968	13.92926	4.969351	15.84694
31340	19.70727	13.91492	4.547031	15.07392
31420	21.10549	15.74021	5.723197	15.72003
31460	19.18319	12.91952	6.593421	15.03951
31540	21.18308	15.17178	5.659176	16.93875
31700	20.07545	13.98074	6.057869	16.63557
31740	20.27725	15.31556	6.655488	14.70573
31860	19.01045	13.12121	5.077942	14.85767
31900	19.48586	12.84994	5.751313	15.07259
32580	19.87535	14.25759	6.682075	16.30616
32780	18.48794	13.14721	7.045672	15.63329
32820	21.63821	15.47465	5.809198	17.59907
32900	19.67028	13.49463	6.868406	15.60447
33100	22.64371	16.42633	7.20413	18.74148
33140	20.122	13.86786	6.271451	14.92403
33220	18.65573	12.4301	6.413114	14.9148
33260	18.64807	13.4392	5.828543	15.5796
33340	21.93714	15.7285	5.878396	17.89141
33460	23.18973	16.98215	5.530349	18.72591
33540	17.91341	12.77091	5.615073	14.96797
33660	20.89205	15.46681	7.342727	16.18604
33700	20.35999	13.84591	6.895627	16.48632
33740	19.61584	14.91871	4.854493	15.3853
33780	21.66991	15.52341	8.181262	15.40103
33860	20.03865	14.1514	5.631151	16.2894
34060	21.31654	14.63019	7.766768	15.01002
34100	19.6719	13.04613	6.30766	14.81552
34580	19.12572	14.00668	5.701586	15.11901
34620	19.37585	12.84516	5.444794	14.93585
34740	19.96851	14.06306	6.027265	15.31432
34820	20.42406	13.93152	7.00775	16.01288
34900	19.0221	12.96351	4.932091	15.57444
34940	20.15294	13.78511	7.289586	16.71808
34980	21.7244	15.73483	5.404355	17.83868
35100	18.74962	12.86035	5.282116	15.13729
35300	20.73125	14.69712	6.601774	17.32773
35380	22.28338	15.9818	7.187684	17.57558
35620	24.82491	17.5955	6.401927	20.61708
35660	19.28872	13.23366	5.898578	15.40202
35840	21.29621	14.94775	6.477966	17.18989
35980	20.27306	13.73536	6.349972	16.1933
36100	20.54398	13.57493	7.081392	15.95568
36140	19.75111	13.42566	6.326432	15.18355
36220	18.82074	14.04664	5.758833	15.00674
36260	19.65236	14.24903	5.563113	16.57242
36420	21.15549	15.32516	5.797316	17.49275
36500	19.04595	13.11726	6.462576	15.90915
36540	21.1591	15.44608	5.538143	17.26843
36740	22.14707	15.73748	6.454615	17.97473
36780	19.07889	13.45524	5.908191	15.48229
36980	20.97977	14.66346	6.739832	14.97762
37100	20.85129	14.62506	6.765115	17.32279
37340	20.81496	14.62898	7.361752	16.69137
37460	19.80954	14.10711	6.27437	15.55209
37620	19.90565	15.40334	3.950966	14.73023
37860	20.9469	15.30749	6.097508	16.41021
37900	21.50376	15.44947	6.174288	16.33676
37980	23.62038	16.82362	6.168333	19.31491
38060	22.04136	16.27485	7.120843	18.70052
38220	20.41491	14.93864	5.709388	14.72818
38300	23.13064	16.64549	7.093466	18.2772
38340	19.37829	13.32148	5.404414	15.38229
38540	18.18132	13.85549	4.884619	14.57803
38860	19.9506	14.63067	5.700627	16.75414
38900	21.81164	15.55067	6.690603	18.13113
38940	20.55795	15.02673	5.750318	16.51283
39140	18.88618	13.83169	6.014949	15.48659
39300	21.63056	15.72568	5.50808	17.871
39340	19.44106	13.94816	5.686123	16.19919
39380	19.39819	14.3193	5.709857	15.19649
39460	21.63759	13.11184	8.842279	15.3747
39540	19.48706	13.23884	5.531085	15.70198
39580	20.89578	14.62745	6.115698	17.43921
39660	18.93037	13.21917	5.497755	15.25637
39740	21.35056	14.5187	6.354641	16.3807
39820	18.83671	13.55557	7.417593	15.49278
39900	19.02596	14.16046	5.388467	16.69675
40060	22.00403	15.75983	5.422793	17.50478
40140	22.03349	16.38958	7.494197	18.52315
40220	20.39777	14.51333	4.386029	15.53502
40340	19.94864	13.82395	4.932826	15.77786
40380	21.3795	15.29187	6.117478	17.38951
40420	20.07101	14.03022	5.823442	16.13088
40580	19.25831	12.94866	5.808268	15.2457
40660	20.489	14.23023	7.385757	14.77575
40900	21.62224	15.55235	5.908585	18.148
40980	19.60907	13.52841	5.729771	15.54763
41060	19.79423	13.67369	5.643626	15.5053
41100	17.83506	12.52449	6.250074	14.86412
41140	19.12664	13.24497	4.853614	15.01725
41180	23.01015	16.93391	5.958291	18.44604
41420	20.39981	13.7034	7.06587	16.16001
41500	19.89116	15.39194	5.109913	16.5386
41540	21.33403	13.14871	7.748381	16.22384
41620	21.39434	15.05248	6.218543	17.31227
41660	18.03714	13.01894	4.925556	14.97655
41700	21.74243	16.07267	5.538404	17.89982
41740	22.712	15.96292	7.347466	18.61579
41860	23.13909	16.95255	5.731326	19.25945
41940	21.82399	15.40031	5.992274	18.30468
42020	19.68715	13.58376	6.387269	16.03333
42100	20.64541	13.40018	5.601411	16.18286
42140	18.74153	13.21789	5.658689	15.51667
42220	20.26366	13.83842	6.134025	16.75145
42340	20.42597	14.68011	6.177632	16.16597
42540	20.66237	14.3218	5.599437	16.68525
42660	22.1875	15.98429	7.338872	18.771
42680	18.94804	13.12346	5.757405	15.73525
42700	19.19453	12.66502	6.209141	14.68423
43100	19.79837	14.29083	5.822694	15.21177
43300	18.8404	12.71448	5.777727	14.9631
43340	20.58048	15.28234	5.545499	16.39707
43420	18.89229	14.1277	5.747756	15.10781
43580	20.14022	15.00669	5.460453	15.4709
43620	19.13956	13.58845	4.907991	15.87357
43780	20.20292	13.74014	5.684518	16.12736
43900	20.33509	13.74957	6.072886	15.93593
44060	19.26968	13.91258	5.995673	16.49087
44100	20.0027	14.19591	5.426548	15.74367
44140	20.71228	14.76998	5.513119	16.82953
44180	20.39392	14.46387	5.204963	16.26506
44220	19.34467	13.0429	5.419474	15.1934
44300	19.61322	13.1011	5.956799	15.29258
44700	21.26029	14.2265	7.386533	16.75432
44940	18.41812	12.588	5.449111	14.85107
45060	20.63953	14.70527	5.763074	16.84078
45220	19.66556	14.08932	5.669175	16.19664
45300	22.9047	16.23844	6.88064	18.341
45460	21.76421	15.49867	7.344894	15.31602
45500	19.84536	13.53146	6.4638	15.18115
45540	19.03277	12.18712	5.725404	14.30922
45780	21.34262	15.39822	5.765543	16.7847
45820	20.16072	14.05651	5.459324	15.76827
45940	20.64788	14.31753	6.108306	16.65427
46060	19.95217	14.74468	6.708721	17.16412
46140	21.60687	15.80618	5.635021	17.26889
46220	20.14296	14.42457	5.062453	15.63532
46340	19.54753	13.91683	5.59059	15.63083
46540	19.71184	13.63155	5.740337	15.9568
46660	19.15169	13.73665	4.811365	15.01154
46700	20.93659	13.96769	6.158282	16.45601
47020	19.46309	14.65661	5.03221	14.87895
47220	19.19755	12.72099	5.678347	15.28047
47260	21.63148	15.69241	5.398127	17.7708
47300	19.73112	13.92517	7.175509	16.18109
47380	19.50912	13.57265	5.677235	15.67314
47460	18.13332	12.33642	6.239171	14.31642
47580	19.08448	12.57689	5.576178	15.41303
47900	23.19221	16.94577	5.590072	19.02481
47940	19.41671	13.27343	5.216314	15.43328
48060	18.72568	12.79988	5.977953	15.09265
48140	19.84893	14.37771	5.963418	15.30391
48300	18.33408	12.49187	5.987493	14.90306
48540	21.73707	15.12341	7.783691	15.23343
48620	20.98754	14.84333	5.908422	16.84973
48660	19.03296	13.09004	6.127213	15.35257
48700	18.80973	12.8004	5.522198	15.0071
48900	20.1574	14.69739	5.822278	15.81564
49020	18.00689	13.12532	3.961989	13.13022
49180	21.60189	15.30544	6.467589	16.79617
49340	21.67361	14.95741	6.171319	17.30069
49420	18.25586	13.04492	6.750752	15.60575
49620	21.76895	15.09633	8.389581	16.45573
49660	21.16347	14.57237	6.020292	16.63509
49700	18.99403	13.65279	4.955911	15.30946
49740	18.49845	13.37111	5.659157	15.26118
10180	19.64576	15.67066	3.94978	15.54012
10420	21.08342	14.40245	5.832624	17.09637
10500	19.7922	13.71797	4.935267	15.36269
10540	18.49789	12.58129	6.040732	15.04253
10580	20.71856	14.82693	5.265647	17.42563
10740	20.64973	14.67016	5.44343	17.22429
10780	19.27665	14.06786	5.193421	15.5259
10900	21.78859	15.36106	5.540743	17.31828
11020	19.79162	12.76943	5.695004	15.24893
11100	19.67577	14.93555	4.898496	15.9967
11180	18.25263	12.7728	5.346838	15.14659
11460	20.10854	13.83529	5.841383	16.5361
11500	18.59662	13.08456	5.297033	15.10596
11540	19.88753	13.8184	5.479137	15.97679
11700	20.44865	14.23741	5.200369	16.47147
12020	19.47088	13.06141	4.930333	15.54842
12060	23.42835	16.9875	5.753502	19.16698
12100	19.5539	13.59713	5.443459	16.18357
12220	18.3639	13.51728	4.385393	15.21854
12260	20.71099	14.33591	5.262469	16.69714
12420	21.10477	15.42942	5.314122	18.02539
12540	21.42692	15.35423	7.267128	17.00784
12580	22.51342	16.07356	5.932135	18.67117
12620	17.70558	13.45659	5.31672	15.42934
12700	19.09464	14.01462	5.283425	16.2031
12940	21.67653	16.0882	5.572342	17.19054
12980	19.03382	13.03602	5.357841	15.27707
13020	19.9302	14.07003	6.057531	15.06768
13140	20.9029	14.87244	7.112994	16.4148
13220	18.83439	12.46544	5.142496	15.13299
13380	18.11818	13.07751	6.336613	15.79017
13460	17.40041	12.63874	5.603011	15.61212
13740	18.79883	13.73953	4.743414	15.60158
13780	19.58875	13.61339	5.18433	15.9606
13820	22.20457	16.35423	6.66993	17.62742
13900	20.15771	13.18145	6.780619	15.2522
13980	19.86304	13.73558	5.251529	14.50113
14020	19.07795	12.93093	4.727589	15.40337
14100	20.641	14.64675	6.277802	14.88156
14260	20.24701	14.29201	5.730633	16.85543
14460	22.5735	16.35338	5.714538	19.35774
14500	19.20963	13.85137	5.544563	16.50411
14540	18.60216	12.66694	4.48147	15.34472
14740	18.52478	12.84532	5.715638	16.18233
14860	21.03174	14.89474	6.099933	18.19989
15180	19.00854	13.24983	6.166447	15.95255
15260	18.62794	12.87076	5.246873	15.09932
15380	21.10145	15.43671	5.876743	17.55531
15500	18.90564	12.55222	5.783822	15.39897
15540	18.66505	13.39611	4.645464	16.0129
15940	20.6955	13.56078	5.756824	16.45331
15980	20.30313	14.55964	6.206713	17.00893
16020	19.24831	13.75595	4.551702	14.94906
16060	19.24759	12.61291	5.773995	15.16666
16180	17.06981	12.03507	4.259835	14.57386
16220	18.24558	12.82799	7.189814	15.21566
16300	19.75668	13.68764	5.401413	16.14994
16540	19.30606	12.83549	5.772015	15.44744
16580	19.75455	13.57901	5.343811	15.9042
16620	20.4892	15.41104	4.721784	15.97288
16700	21.01223	15.64932	6.016243	17.00248
16740	22.34591	15.59925	6.067741	18.24908
16820	19.46006	13.81529	4.275472	14.66712
16860	20.21465	14.3139	4.989926	16.71831
16940	18.50986	13.62331	5.118499	15.17934
16980	24.24232	17.49411	6.224084	19.90281
17020	18.56066	12.97546	5.993999	15.75228
17140	22.68103	16.33892	5.383542	18.25711
17300	19.66734	15.3139	3.983663	15.98994
17420	18.89033	12.66277	4.848388	15.10471
17460	22.59629	16.29645	5.985178	18.27347
17660	18.85911	13.27652	5.307097	15.29739
17780	19.48018	14.00753	5.549376	15.64707
17820	20.20656	14.71227	5.596842	16.97573
17860	19.37031	13.06638	6.196771	15.59222
17900	21.13854	15.00568	5.756317	17.09323
17980	19.93727	13.41121	5.088179	16.09561
18020	18.37106	12.34301	4.751729	14.88016
18140	21.80343	15.2738	5.516325	18.09545
18580	20.34621	14.61172	6.817968	16.49976
18700	17.23657	12.08311	4.648171	14.92928
18880	18.63988	13.27969	5.450902	16.09627
19060	19.94817	13.16419	6.421462	14.92991
19100	22.57058	16.61082	6.243181	19.44175
19140	19.64276	13.55306	4.848741	15.14079
19180	19.23396	13.16869	5.430007	14.73506
19300	19.22971	13.0464	5.91907	15.6742
19340	20.33416	14.21704	5.279842	16.51966
19380	21.14371	14.67729	5.61202	17.19384
19460	19.68388	13.48242	5.24615	15.36614
19500	19.87975	12.7829	7.097788	15.27729
19660	20.63726	14.70724	5.363113	16.80227
19740	21.87926	15.82709	5.371749	18.56878
19780	19.82681	14.26596	5.15391	17.01294
19820	22.9994	16.67819	6.512674	18.95824
20020	18.22973	12.61018	4.720924	15.36534
20100	19.77819	13.23838	5.676099	15.51621
20220	18.82287	12.78627	5.537384	15.07742
20260	20.23426	14.59457	6.383195	16.07948
20500	21.28367	15.5821	5.484669	16.84998
20700	19.59188	13.02008	5.565991	15.53275
20740	18.91121	13.08272	5.122631	15.54122
20940	19.74805	13.44325	7.853037	15.34686
21060	18.45587	12.47906	4.576645	15.34787
21140	19.43261	13.49441	6.086662	15.62836
21300	18.15284	12.33305	4.877549	14.91707
21340	19.90735	14.70968	5.232731	16.87301
21500	19.65384	13.52056	6.321134	16.06241
21660	18.38567	13.37847	6.341971	16.27432
21780	21.54416	16.16826	5.538691	16.23508
22020	18.91643	13.3405	5.601554	15.90052
22140	20.09298	15.7019	5.532948	15.22311
22180	19.36543	13.29814	5.723605	16.26497
22220	20.00279	14.58402	5.141467	16.72252
22380	20.00432	15.47433	6.299208	15.37181
22420	20.01579	13.96544	6.00697	16.39138
22500	20.05539	15.13681	4.654391	15.69516
22520	20.30903	14.56999	5.956699	15.30028
22540	18.66922	12.53885	5.455473	15.1559
22660	18.98258	13.98692	5.244567	16.22788
22900	19.81667	14.78963	4.527951	15.94096
23060	20.18846	13.979	5.477554	16.5044
23420	20.59202	14.49828	7.598075	17.15083
23460	19.26869	12.89953	6.106909	14.94141
23540	19.28834	13.87431	5.170373	16.03004
23580	19.75891	13.07013	5.733519	15.55224
23900	19.1223	12.75413	5.033873	15.12327
24020	18.91116	13.0442	5.140904	15.28769
24140	19.42619	13.30006	5.934793	15.13479
24220	18.66139	13.22506	5.180639	15.10436
24260	18.50412	13.03038	5.092226	14.89309
24300	18.26694	12.92137	5.47338	15.49265
24340	21.31405	14.55823	6.578404	17.42661
24420	16.83432	11.84714	5.222984	14.69163
24500	17.18742	12.40706	4.836617	14.89991
24540	19.89293	14.2351	6.994938	15.91836
24580	20.41789	14.34784	5.803945	16.28638
24660	21.05348	14.4456	6.005011	17.02303
24780	18.2937	12.55679	5.340851	15.47033
24860	21.02887	14.07052	5.949862	17.1347
25060	20.45901	14.53966	7.186658	16.33921
25180	20.33675	13.88024	5.591708	15.95021
25220	18.33901	12.8192	5.346757	15.10656
25260	19.19389	12.92775	6.755832	15.19642
25420	20.59401	14.23672	5.779877	16.89479
25540	21.00486	14.90209	5.454685	17.9142
25620	19.04284	13.86033	4.921985	15.22826
25860	20.7564	15.10109	4.902839	16.2219
25940	18.60028	13.4331	5.001431	15.85445
25980	18.5281	11.96344	5.450661	14.57804
26140	20.80385	15.16115	7.750384	15.27247
26300	17.91584	12.22278	5.14973	14.91652
26380	19.12561	13.54625	5.496194	15.93317
26420	23.0363	16.92868	6.61961	19.45076
26580	21.44448	14.34014	7.032942	16.24571
26620	19.56534	13.67185	5.403136	16.58599
26820	18.62062	12.76431	5.698724	15.32236
26900	22.05558	15.55087	5.481081	18.11437
26980	18.819	12.84397	5.472032	15.59985
27060	18.94142	13.53171	4.73541	15.03171
27100	19.23171	12.99662	5.344854	15.37586
27140	19.92098	14.3295	5.096376	16.8435
27180	18.87689	12.96147	4.751606	15.22045
27260	21.1259	15.72662	5.615196	17.79143
27340	17.91252	12.45617	5.40365	15.73983
27500	19.27116	13.26234	5.216896	15.46126
27620	19.37229	13.13173	5.063922	15.4567
27740	19.29264	12.89841	4.80162	15.60434
27780	19.74207	12.75737	6.199837	15.37809
27860	18.44917	12.72852	5.158745	15.03737
27900	19.69242	13.96028	5.36966	15.48888
28020	19.65424	13.72437	5.383132	16.24925
28100	19.44797	12.58738	5.774954	15.1212
28140	22.09971	16.28862	5.429088	18.24974
28420	17.94213	13.09484	5.393556	15.928
28660	19.38612	13.4867	5.116597	16.48461
28700	21.05153	14.57116	6.564067	15.79924
28740	19.23669	12.97411	5.465642	15.72504
28940	21.5654	14.91739	6.203612	17.16882
29020	18.50858	12.61502	4.864067	14.81683
29100	18.44067	12.82197	5.040929	15.41362
29180	19.83872	13.73542	5.92801	16.72805
29340	20.62183	15.16668	6.677688	15.76416
29420	18.5351	13.83248	5.887195	15.47814
29460	20.82824	15.18639	6.170883	16.72299
29540	21.16752	14.0348	6.871192	16.7506
29620	20.65497	14.56143	5.255663	16.53787
29700	17.86827	13.07787	7.733437	15.58981
29740	19.43552	13.52809	5.952382	15.50714
29820	20.94412	15.53333	6.765326	18.13958
29940	18.93873	14.06654	4.772661	15.1002
30020	18.40875	13.15889	4.816102	15.24535
30140	19.71077	13.17364	5.306744	15.35972
30300	17.05159	11.95138	4.744348	14.5377
30340	18.23426	12.44404	5.01835	15.09808
30460	20.48161	14.30861	4.862058	16.67853
30620	19.40734	12.67212	5.93865	15.04466
30700	19.45155	14.17991	5.502727	16.2575
30780	20.11883	14.51864	5.037769	17.05543
30860	18.09436	12.85653	5.2991	15.01472
30980	20.92883	15.65175	6.354099	15.92074
31020	18.81074	12.71039	6.531766	15.02357
31140	22.17715	15.95719	5.347731	17.66919
31180	18.77468	13.69087	5.017618	16.02768
31340	19.52438	13.71083	4.33757	15.24478
31420	21.086	15.73883	5.553932	15.83053
31460	19.00687	12.83163	6.388629	15.18812
31540	21.00232	15.08261	5.471979	17.08385
31700	19.89505	13.7726	5.60784	16.76662
31740	19.92455	15.16835	6.04512	14.98173
31860	18.65816	13.0576	5.259491	15.01512
31900	19.34933	12.66269	5.736104	15.15671
32580	20.1081	15.00848	7.209642	16.54682
32780	17.70647	12.95551	5.485318	15.75879
32820	21.11477	15.35855	5.208929	17.71584
32900	19.66054	13.50617	7.314998	15.74255
33100	22.18909	16.27266	6.442061	18.84917
33140	19.79748	13.7013	5.747335	15.06409
33220	18.29124	12.27837	5.315608	15.086
33260	18.82914	13.05601	7.431846	16.08425
33340	21.77503	15.62797	5.588311	18.03128
33460	22.97025	16.73963	5.320876	18.8801
33540	17.52629	12.62942	5.006773	15.15508
33660	20.62704	15.22364	7.052268	16.36733
33700	20.19922	13.9312	7.293761	16.57175
33740	19.39501	15.05169	4.490053	15.55734
33780	21.76371	15.55308	8.222984	15.48259
33860	19.7011	14.07728	5.132671	16.41659
34060	21.33986	14.65664	7.650043	15.22603
34100	19.34162	13.05714	5.421505	14.96165
34580	18.40381	13.1825	5.986601	15.31481
34620	19.06739	12.65974	5.205036	15.03065
34740	19.83627	13.74942	5.830058	15.40014
34820	20.11179	13.791	6.199704	16.23659
34900	19.14661	12.8482	4.959329	15.67364
34940	19.11367	13.62046	6.111838	16.91085
34980	21.6629	15.68167	5.087178	18.01901
35100	18.50194	12.78579	4.922002	15.304
35300	20.47952	14.57905	6.067543	17.46339
35380	21.54916	15.80326	6.699926	17.73287
35620	24.66648	17.45127	6.174069	20.78916
35660	18.97675	12.98696	5.784534	15.55714
35840	20.63718	14.7802	5.56057	17.2743
35980	19.88838	13.53092	5.567256	16.33404
36100	19.89299	13.47852	6.082989	16.11723
36140	19.19479	13.22457	5.591551	15.24992
36220	18.89145	13.69643	7.196269	15.3625
36260	19.74903	14.1312	5.710307	16.79179
36420	21.05374	15.33791	5.721352	17.73096
36500	18.5154	13.00035	5.788579	16.10944
36540	21.01478	15.60555	5.021596	17.4454
36740	21.80677	15.59437	5.954672	18.11315
36780	18.95455	13.03011	5.734865	15.61352
36980	19.94655	14.48682	4.874744	15.15319
37100	20.60357	14.56784	5.687986	17.41745
37340	20.23671	14.30221	6.516104	16.8118
37460	19.49131	14.06716	5.571753	15.6891
37620	19.69608	15.43279	3.788007	14.88962
37860	20.50725	14.92056	6.1109	16.54661
37900	21.30362	15.43526	5.634256	16.52235
37980	23.49077	16.5184	6.162943	19.47438
38060	22.03066	16.38698	6.806628	18.87332
38220	20.44791	15.20034	5.394407	14.80212
38300	23.16805	16.53523	7.062479	18.43529
38340	19.05949	12.98476	5.221839	15.49504
38540	17.64313	12.6024	5.183022	14.68357
38860	19.88616	14.45959	5.526695	16.89383
38900	21.11575	15.3671	5.584013	18.31392
38940	22.33701	15.03772	7.626743	16.69382
39140	18.87784	13.63983	5.73309	15.67077
39300	21.49986	15.5708	5.106881	17.99827
39340	19.43285	14.31934	5.328553	16.50527
39380	19.40147	14.24227	5.441035	15.31597
39460	19.24841	12.82527	5.618233	15.50797
39540	19.34307	13.04505	5.294333	15.84353
39580	20.98513	14.6836	5.89281	17.68004
39660	17.73938	13.02674	4.47846	15.42935
39740	21.21561	14.25249	6.454788	16.53957
39820	18.28865	13.38257	6.135668	15.59048
39900	18.81087	14.11571	5.42889	16.7761
40060	21.5814	15.62534	4.938294	17.67295
40140	22.24977	16.21668	7.257702	18.65651
40220	19.83226	14.37444	4.191858	15.70272
40340	19.57427	13.56944	5.027602	15.92884
40380	20.96421	14.76474	5.639078	17.531
40420	19.98277	13.93063	5.38884	16.29326
40580	18.95754	12.68147	5.299971	15.40004
40660	19.97041	14.07806	5.952911	14.88459
40900	21.6089	15.51024	5.533612	18.2861
40980	19.38935	13.52955	5.340422	15.60248
41060	19.4766	13.53084	5.735731	15.68643
41100	17.43031	12.51779	5.448669	15.12882
41140	19.03827	13.54818	4.620055	15.20728
41180	22.91433	16.79098	5.880337	18.59777
41420	19.37603	13.53303	5.40691	16.34694
41500	19.92929	15.53353	4.895683	16.63321
41540	20.97241	12.9683	7.183391	16.41263
41620	21.4079	14.82152	6.367901	17.52528
41660	17.97422	12.884	5.485647	15.17087
41700	21.53998	16.03964	5.277545	18.11805
41740	22.56194	15.83911	6.850251	18.74763
41860	23.17046	16.61543	5.593582	19.39359
41940	21.8937	15.27888	5.913471	18.48988
42020	19.20887	13.52467	5.45682	16.16133
42100	20.30518	13.27775	5.280685	16.29547
42140	18.63911	13.17194	5.354696	15.67564
42220	20.12257	13.76021	6.055049	16.83149
42340	20.90599	14.63658	6.249315	16.36158
42540	20.60539	14.25241	5.600181	16.81515
42660	22.19778	15.82214	7.052177	18.98241
42680	18.33857	12.88354	4.980178	15.94642
42700	18.4555	12.45795	5.356257	14.83242
43100	19.71103	14.25211	5.5594	15.42235
43300	18.71943	12.61172	5.902591	15.16749
43340	20.30501	15.2148	4.998568	16.63028
43420	18.74489	14.02129	5.593067	15.2699
43580	19.90403	14.98529	5.155536	15.66094
43620	18.59504	13.43209	5.086858	16.08189
43780	19.89676	13.5683	5.477159	16.26024
43900	19.96044	13.50801	5.562886	16.13266
44060	18.81602	13.77778	5.434565	16.70773
44100	20.13118	14.01674	5.666897	15.86702
44140	20.41317	14.53132	5.149006	16.96529
44180	20.14461	14.40002	4.931576	16.46295
44220	19.08079	12.83655	5.173282	15.30389
44300	19.37094	12.89786	5.819552	15.45402
44700	21.00356	14.09	7.167273	16.8855
44940	18.0139	12.29574	5.067527	14.98957
45060	20.3089	14.39403	5.48654	16.99378
45220	19.01057	13.97109	4.835361	16.32696
45300	22.4401	16.13494	6.240236	18.46627
45460	21.8011	15.45013	7.028979	15.45623
45500	19.2179	13.01688	5.933919	15.34398
45540	18.56885	12.1737	5.173715	14.69857
45780	21.22244	15.03605	5.761161	16.88836
45820	19.58044	14.01003	4.748546	15.94188
45940	20.6636	14.13057	5.687278	16.81465
46060	20.02541	14.63112	6.762695	17.35948
46140	21.39144	15.70203	5.374384	17.51601
46220	19.50664	14.20014	4.447738	15.7985
46340	19.37135	13.65081	5.93541	15.88913
46540	19.48327	13.51308	5.397855	16.11042
46660	18.99809	13.05526	4.967207	15.20335
46700	20.88607	13.67878	6.236523	16.55725
47020	19.47508	14.32924	5.503173	15.067
47220	19.11149	12.68502	5.423306	15.41964
47260	21.27874	15.54161	5.013102	17.90598
47300	19.62271	13.78951	7.565679	16.32491
47380	19.34637	13.54889	5.458308	15.81678
47460	17.06409	11.90403	5.367158	14.58727
47580	19.07613	12.44263	5.442687	15.60286
47900	22.86444	16.70192	5.239857	19.21022
47940	18.67385	13.06501	4.955069	15.62696
48060	18.49753	12.66123	5.758217	15.30352
48140	19.60335	14.22351	5.690909	15.4623
48300	17.58956	12.30885	4.946437	15.1343
48540	21.19236	15.19553	6.240164	15.38062
48620	20.14699	14.54513	5.486569	17.10846
48660	18.93797	13.0332	5.930937	15.58596
48700	18.85058	12.68684	5.501961	15.13427
48900	20.0922	14.57765	5.607165	16.00656
49020	17.84011	12.85066	3.974085	13.32167
49180	21.17768	16.20103	4.308021	16.94487
49340	21.42292	14.76189	5.714751	17.45332
49420	17.61242	12.92076	6.024298	15.82182
49620	21.82337	14.96163	8.425782	16.62733
49660	21.09241	14.38028	5.913495	16.73153
49700	18.87652	13.62461	4.742204	15.50969
49740	18.35211	13.22703	5.670795	15.44391
