# Supplementary material for: Does environmental policy affect scaling laws between population and pollution? Evidence from American metropolitan areas
Source: PLoS One. 2017 Aug 9;12(8):e0181407. doi: 10.1371/journal.pone.0181407 (PMC5549900; doi:10.1371/journal.pone.0181407)
Supplement: S1 Data — This zip file contains all of the raw data files used in this analysis. (ZIP) [file pone.0181407.s009.zip › S1_Data/Table_2_PI_LAP_MSA.txt]

msa_code	Log_GED	Log_E_GED	Log_MD	Log_PI
10180	18.70825	10.47236	8.086118	15.09823
10420	21.65879	11.50488	9.644403	16.78862
10500	19.16412	10.30628	7.45827	15.03049
10540	19.28463	10.66587	9.500628	14.64554
10580	20.94086	11.63843	8.887765	17.01752
10740	21.02719	11.73998	9.140956	16.71351
10780	19.33862	10.78939	8.867353	14.98301
10900	21.91448	11.89962	9.235051	16.85783
11020	19.99055	10.15192	8.822705	14.94285
11100	19.73732	11.61938	8.62459	15.47644
11180	18.20672	9.5807	8.276528	14.51382
11460	20.42897	10.6611	9.633914	16.19387
11500	19.54632	10.37114	9.202851	14.72471
11540	19.86894	10.63721	8.563913	15.53353
11700	20.73009	11.36654	8.759957	16.05618
12020	19.50626	10.15242	7.459804	15.12626
12060	23.74852	13.90714	9.222176	18.6959
12100	19.90519	10.19174	9.143897	15.83177
12220	18.63447	9.827923	8.76614	14.65032
12260	21.42307	12.12208	8.838895	16.28702
12420	21.23057	11.97038	9.15505	17.45687
12540	21.20616	12.01503	10.92563	16.408
12580	22.96783	12.95555	9.764462	18.2183
12620	17.58053	10.46774	9.147518	15.01694
12700	20.11198	11.18077	10.00731	15.85477
12940	22.18338	13.2857	9.847497	16.62026
12980	19.52802	10.13509	9.042275	15.03375
13020	20.26537	11.16678	10.24246	14.8299
13140	21.3106	12.58001	9.99317	16.00057
13220	19.75692	10.44137	8.419649	14.73968
13380	18.20381	11.0444	9.725686	15.19261
13460	18.30279	11.12437	10.49418	14.91019
13740	19.2436	11.0612	8.516981	15.05742
13780	19.73542	10.57134	8.705428	15.62458
13820	22.53171	13.39991	10.31554	17.1823
13900	20.57823	11.64256	9.151291	14.68845
13980	20.19874	10.94167	8.697453	14.14789
14020	19.49942	10.0671	8.086358	14.98517
14100	21.42732	11.92957	10.73789	14.43095
14260	20.75948	12.10322	9.354186	16.33472
14460	23.28478	13.36582	10.19029	18.9248
14500	19.20292	10.38489	9.455539	16.17965
14540	19.68041	10.47116	7.686907	14.86319
14740	18.79838	9.962628	8.94144	15.68439
14860	21.39323	11.48605	10.54209	17.70967
15180	19.35842	10.57571	9.481805	15.38321
15260	19.20789	10.58954	8.158142	14.66659
15380	21.56258	12.14177	10.22102	17.24457
15500	19.10024	9.876637	8.846067	15.01544
15540	18.75417	10.49301	8.248573	15.56068
15940	21.30536	11.01249	9.195708	16.1585
15980	20.77742	11.52155	10.30117	16.29734
16020	19.69131	10.57895	8.105413	14.5264
16060	20.67283	11.25651	9.702404	14.76975
16180	17.50664	8.687859	7.707675	14.24963
16220	18.51513	10.03611	8.591785	14.44778
16300	20.46817	11.27594	8.768268	15.73666
16540	19.89578	10.10036	8.720836	14.9696
16580	20.28709	10.87865	8.484455	15.47802
16620	20.29304	11.37377	9.250947	15.62291
16700	20.67915	12.02353	9.698526	16.41325
16740	22.44925	12.80377	9.240353	17.72538
16820	20.03788	10.7098	8.278312	14.11173
16860	20.76555	11.47586	8.548966	16.35323
16940	19.53362	11.08335	10.09873	14.60398
16980	24.69413	14.25474	10.37986	19.52713
17020	18.72699	10.32904	9.180108	15.29526
17140	23.28245	13.45657	9.616408	17.89122
17300	20.06091	10.92216	8.405032	15.39729
17420	19.23182	10.05365	8.017595	14.70064
17460	22.99246	13.03907	10.20562	17.99555
17660	19.32392	10.5496	9.56601	14.7093
17780	19.24311	10.50664	8.02991	15.0626
17820	19.8099	11.07703	9.182539	16.54014
17860	18.9666	10.18284	9.058681	15.07935
17900	20.93158	11.86476	8.939247	16.63406
17980	19.90772	10.85898	8.069523	15.72569
18020	19.35594	9.882339	8.718489	14.55285
18140	22.18902	12.30004	8.894361	17.68727
18580	20.6552	12.12384	9.999698	16.03154
18700	18.09678	9.698326	8.73991	14.60223
18880	19.99004	11.22937	9.476085	15.52689
19060	20.11383	10.76991	8.752824	14.52486
19100	22.76514	13.38754	9.735205	18.89024
19140	19.77848	10.3041	8.259941	14.81123
19180	19.38048	10.0627	8.84086	14.40546
19300	20.17572	10.71395	9.671455	15.07433
19340	20.6687	11.39269	8.774842	16.11169
19380	21.50539	11.55548	9.36571	16.93145
19460	20.43397	11.30419	9.309247	15.04941
19500	19.9653	10.84898	9.599051	14.94546
19660	21.93092	12.06329	10.2156	16.21949
19740	22.14005	12.50479	9.309807	18.11674
19780	20.2295	11.41549	8.630352	16.50107
19820	23.28321	13.44959	10.50347	18.77339
20020	19.3457	10.5871	8.234569	14.91209
20100	19.8334	10.3218	8.999475	14.92001
20220	20.06816	10.82857	9.603208	14.62409
20260	20.52394	11.99192	9.831099	15.71279
20500	21.90381	12.59302	10.29921	16.32758
20700	19.78848	9.813883	8.679666	14.97218
20740	19.43392	10.39013	8.468588	15.12326
20940	19.47301	10.80982	9.450475	14.80517
21060	19.65909	10.47542	8.139284	14.90594
21140	20.05936	10.87745	9.883986	15.38267
21300	18.62437	9.529443	8.271244	14.58113
21340	20.01538	11.08409	9.35937	16.32064
21500	19.95135	11.05539	10.07605	15.73756
21660	18.92699	11.17667	10.23253	15.89287
21780	21.92533	12.64004	10.36599	15.88628
22020	19.88625	10.95028	8.714926	15.32579
22140	20.01121	11.70087	10.55962	14.53587
22180	19.92299	10.90944	9.098914	15.87511
22220	20.30411	11.46275	8.579288	15.94185
22380	20.04869	11.93888	11.1443	14.77372
22420	20.39091	11.03369	10.04571	16.22239
22500	19.89803	11.04199	9.098073	15.2797
22520	20.83769	11.76996	10.1152	14.93308
22540	19.2469	9.889503	8.565718	14.77929
22660	19.06894	10.48943	9.319747	15.75183
22900	19.72215	11.08697	8.386053	15.47419
23060	20.69552	11.2036	9.010436	16.20754
23420	20.67267	11.69438	10.49603	16.65272
23460	19.08625	9.926294	8.752708	14.59656
23540	19.45165	10.50246	8.589549	15.50209
23580	19.87895	10.27584	9.099437	15.00482
23900	19.5755	9.578516	8.197859	14.61626
24020	18.90547	10.24177	8.267661	14.86909
24140	19.28517	10.23056	8.935098	14.72717
24220	19.99103	10.95024	8.86319	14.62585
24260	18.78292	10.4283	7.65525	14.4323
24300	18.65253	10.2945	8.886551	14.84576
24340	21.67447	12.38395	9.726954	17.07536
24420	17.39121	9.842832	8.883354	14.29619
24500	17.85624	9.764681	8.286989	14.47258
24540	20.25361	11.29049	9.990893	15.25925
24580	20.02828	10.95825	8.580334	15.87545
24660	21.47227	11.90885	9.656635	16.68708
24780	18.6298	9.972643	8.711997	14.95716
24860	21.66451	11.94805	9.358885	16.70708
25060	20.699	12.19835	9.8691	15.93935
25180	20.63341	11.08389	9.210738	15.35692
25220	18.69396	9.826943	8.576139	14.4286
25260	19.23329	10.29312	8.974221	14.57363
25420	20.94597	11.40261	9.115208	16.52927
25540	21.41471	11.82568	9.716485	17.48935
25620	19.31907	10.81924	8.453054	14.73082
25860	20.55235	11.37209	9.214458	15.9431
25940	18.55819	10.12153	8.487106	15.25371
25980	18.29776	9.624162	7.690214	14.02125
26140	20.80177	12.01115	11.24168	14.73481
26300	20.61101	11.22661	10.89744	14.51583
26380	19.96293	11.05842	9.270889	15.1874
26420	23.18401	13.93959	10.62692	18.78162
26580	21.80516	12.6477	9.676529	15.83692
26620	20.26487	10.98255	9.09963	16.02536
26820	19.36098	11.0067	8.755143	14.68241
26900	22.64348	12.80738	9.098752	17.72636
26980	19.80401	10.61971	8.433196	15.10375
27060	18.97618	9.740449	8.387768	14.61387
27100	19.717	10.14674	9.080108	15.15347
27140	20.54735	11.75528	8.811352	16.35575
27180	19.35606	10.44994	8.279459	14.87869
27260	21.87673	12.68625	9.812451	17.26474
27340	18.11096	9.846234	8.551035	15.07531
27500	20.0308	10.39458	9.125907	15.17334
27620	20.27868	11.15041	8.282568	15.03053
27740	19.54357	10.29568	8.126833	15.16683
27780	19.86692	10.17878	8.8852	15.04751
27860	19.21018	10.14231	8.044463	14.60938
27900	19.4579	10.64912	8.624223	15.05829
28020	20.28708	10.94711	9.053651	15.91979
28100	20.00076	10.01944	8.891519	14.70997
28140	22.46571	13.11339	9.178677	17.8178
28420	18.21955	10.45952	8.598994	15.33261
28660	19.62901	10.74302	8.353158	15.81931
28700	21.51754	12.17973	9.946104	15.45832
28740	19.67309	10.26679	8.998941	15.28766
28940	22.10096	12.80419	9.489079	16.73932
29020	19.32661	9.819885	8.557638	14.65247
29100	19.00474	10.17904	8.199782	14.99645
29180	20.49324	11.67187	8.912626	16.03538
29340	20.89256	12.3734	10.53745	15.26582
29420	18.41322	10.48401	9.393517	14.8397
29460	21.25583	11.81088	10.5463	16.23799
29540	21.64085	11.44067	10.00295	16.35697
29620	20.87021	11.41203	8.997967	16.28227
29700	17.40281	10.23001	9.189809	14.84685
29740	19.69038	10.69564	9.432729	14.94393
29820	21.03425	12.39026	11.18168	17.46462
29940	18.93963	10.09664	8.900535	14.64993
30020	19.0089	10.43074	8.647489	14.76515
30140	20.18558	10.13203	8.724177	14.94405
30300	17.81957	9.96161	8.128005	14.16793
30340	17.86857	9.597672	8.386189	14.71902
30460	21.08371	11.701	8.593008	16.27774
30620	20.00052	10.65583	9.414451	14.75538
30700	19.6382	11.06714	9.169195	15.82787
30780	20.69736	11.63885	8.674289	16.57747
30860	18.64592	10.21304	8.158862	14.46781
30980	20.95303	12.22766	10.20287	15.31308
31020	19.2536	10.65217	9.46997	14.57313
31140	22.77603	13.03534	9.319273	17.26591
31180	19.44368	10.89541	8.566329	15.58532
31340	19.91751	10.64807	8.435718	14.82878
31420	21.2488	12.26327	9.711223	15.52745
31460	19.09233	10.25691	9.054815	14.62307
31540	21.27523	11.92722	9.160657	16.62517
31700	20.10456	10.74633	9.687303	16.36213
31740	19.78919	11.5672	9.978152	14.38521
31860	19.30825	10.25059	8.150724	14.58885
31900	19.8636	10.24407	8.963323	14.89782
32580	19.8964	11.11114	9.994148	15.81751
32780	18.32721	10.72133	9.722517	15.29936
32820	21.69533	12.45789	9.11351	17.36556
32900	19.83755	10.71505	9.373348	15.20208
33100	22.76549	12.70518	10.89209	18.37279
33140	20.14819	10.73539	9.435672	14.77876
33220	19.01367	10.35063	9.493125	14.73554
33260	18.86887	10.72349	9.164882	15.07793
33340	22.35937	12.42689	9.774847	17.67722
33460	23.28351	13.31075	9.29836	18.44727
33540	18.20801	10.22982	9.198723	14.62608
33660	21.17264	12.37201	11.2153	15.9666
33700	20.57944	11.1034	9.79592	16.11815
33740	20.11591	11.41699	9.509177	15.10728
33780	21.56576	12.19561	11.36766	15.22416
33860	20.17754	11.28277	8.655574	15.99106
34060	21.66608	12.20234	10.84959	14.65439
34100	19.62894	10.83959	9.637005	14.62097
34580	18.8242	10.85536	9.579446	14.82304
34620	19.62586	10.05734	8.926856	14.85121
34740	20.01182	10.72767	9.467279	15.16475
34820	19.74783	10.96161	8.996113	15.63425
34900	19.08437	9.489828	8.454361	15.28997
34940	20.21873	10.75807	9.573197	16.11823
34980	22.29556	12.93778	8.966461	17.53767
35100	18.85568	10.32536	7.790863	14.85071
35300	21.00989	11.63079	10.47046	17.09645
35380	22.00735	13.28154	10.21132	17.33936
35620	25.25574	14.31067	9.973542	20.36872
35660	19.56992	10.36642	9.318136	15.24207
35840	21.20441	11.58752	9.624613	16.81948
35980	20.48985	10.88171	9.557863	15.92002
36100	20.71363	10.75832	9.565262	15.55616
36140	19.00169	9.823626	9.088686	14.96321
36220	18.53843	10.46534	9.503792	14.68288
36260	20.14319	11.51427	8.847949	16.23231
36420	21.38724	12.32801	9.191489	17.10793
36500	18.62406	10.04468	8.981391	15.56183
36540	21.30731	12.34826	8.935734	16.97933
36740	22.35845	12.27751	9.808926	17.56135
36780	19.26801	10.29806	9.269646	15.26849
36980	20.18241	11.16844	8.811117	14.73109
37100	20.68313	11.18743	10.12904	16.97528
37340	20.36929	10.98448	10.06185	16.3071
37460	20.90121	12.11125	10.66654	15.14145
37620	19.72296	10.35221	8.418882	14.56678
37860	21.05681	12.1338	10.10402	16.06691
37900	22.3213	12.87387	10.44439	16.10848
37980	23.98485	13.49695	9.908488	19.03545
38060	22.2073	12.85802	11.15836	18.27908
38220	20.56845	11.77458	9.461241	14.51567
38300	23.34281	13.46563	10.37614	18.07114
38340	19.76433	10.26267	8.947743	15.16044
38540	17.99219	10.08014	9.083513	14.26535
38860	20.05305	11.60081	9.254684	16.45998
38900	21.85952	12.77557	9.783723	17.87314
38940	20.40879	11.2319	9.283571	16.05633
39140	19.00137	10.74645	9.562613	15.05772
39300	21.92924	12.44824	9.442449	17.59253
39340	19.76832	11.01689	9.089021	15.78175
39380	19.33023	10.69184	9.408462	14.96568
39460	19.65331	9.651751	8.585882	15.0675
39540	19.77039	10.04833	8.873986	15.47371
39580	21.09188	11.56472	9.37956	17.04246
39660	19.02938	10.71432	8.168431	14.93007
39740	21.64516	11.4513	10.14494	16.1539
39820	18.17924	10.52895	9.337743	15.18532
39900	19.03411	10.89892	9.07728	16.25824
40060	21.95949	12.44066	8.708741	17.15746
40140	22.3307	12.79492	11.05227	18.08469
40220	19.84477	10.31472	7.756588	15.27413
40340	20.09663	10.81029	8.003336	15.47081
40380	21.25981	12.08662	9.155034	17.2178
40420	20.233	10.83808	9.157863	15.95049
40580	19.50901	10.56611	8.613286	15.03245
40660	20.80362	11.4005	10.20805	14.54349
40900	21.79682	12.10693	9.6433	17.7618
40980	20.21076	10.56419	9.291499	15.45488
41060	19.84647	10.70631	8.568447	15.19104
41100	17.64669	9.64772	8.438263	14.32687
41140	19.43349	10.67797	7.980835	14.8142
41180	23.24667	13.58596	9.58958	18.20382
41420	20.27464	11.17094	9.462601	15.93342
41500	19.37641	10.87653	9.698418	16.26982
41540	21.05639	11.53626	8.707589	15.82518
41620	21.93753	12.1069	10.29411	17.01823
41660	18.12146	9.925468	7.940406	14.71117
41700	21.77187	12.54712	9.225086	17.55831
41740	22.88082	12.37484	11.3777	18.2836
41860	23.36011	12.86491	10.17498	18.99671
41940	22.04897	11.80628	10.13095	18.13694
42020	19.88828	10.68049	9.250151	15.68495
42100	20.70226	10.14625	9.118456	15.99594
42140	18.92989	10.21044	9.010246	15.13645
42220	20.31664	10.73174	9.644011	16.52011
42340	20.16596	11.31651	8.893223	15.84627
42540	20.90728	11.34787	9.022472	16.46276
42660	22.35218	12.69026	10.58478	18.53228
42680	18.78111	9.636693	8.552658	15.25324
42700	19.07013	9.71533	8.289459	14.37776
43100	19.91042	10.94203	9.803064	14.9561
43300	18.90099	9.948894	8.693914	14.69184
43340	20.60003	11.86049	9.276647	16.07248
43420	18.56436	10.4012	8.964114	14.64652
43580	20.03427	11.703	8.782128	15.27347
43620	19.30644	10.76209	7.814032	15.51054
43780	20.43971	10.99277	9.113576	15.92783
43900	20.61654	11.14665	9.437537	15.69839
44060	19.1751	11.16453	8.784298	16.2453
44100	20.10148	10.78009	8.919844	15.57159
44140	20.93264	11.37669	9.432055	16.58039
44180	20.41465	11.3998	8.393544	15.95725
44220	19.63153	9.789876	8.754869	15.11381
44300	19.73755	10.41991	9.159619	14.99777
44700	21.2518	11.34722	10.14549	16.38555
44940	18.56791	9.867008	8.851277	14.57537
45060	20.94174	11.64837	9.257317	16.64546
45220	19.8982	11.03528	8.464066	15.88258
45300	23.33914	13.33628	10.84912	17.99421
45460	21.89091	12.58049	10.48486	15.13777
45500	19.66492	11.01801	8.715853	14.92882
45540	19.45692	9.465363	8.161742	13.56877
45780	21.73307	12.07848	9.771016	16.62268
45820	20.00388	11.19051	8.106291	15.5787
45940	20.8181	10.59422	9.530064	16.3792
46060	19.97276	11.47151	10.4741	16.80245
46140	21.60583	12.44919	9.187336	16.92615
46220	20.36582	11.23086	8.925247	15.35507
46340	19.7103	10.64736	9.431952	15.29118
46540	20.11474	11.46541	9.887733	15.76894
46660	19.17183	10.42554	7.660264	14.72257
46700	21.21872	11.09142	9.835617	16.12924
47020	19.51324	11.05503	9.168518	14.60839
47220	19.50483	10.06975	8.978927	15.01763
47260	21.88693	12.51682	8.792876	17.4331
47300	20.02986	11.31962	9.9205	15.78519
47380	19.93109	11.09467	9.323318	15.43523
47460	17.91603	10.20412	7.952066	14.08979
47580	19.25044	10.22425	7.864501	15.04128
47900	23.40982	13.36473	9.372224	18.65249
47940	19.8305	10.73097	8.09693	15.17642
48060	18.89853	10.34934	9.015834	14.73819
48140	19.73001	10.86459	9.515021	15.00583
48300	17.89038	9.919234	7.804238	14.64502
48540	22.21205	12.75853	11.05382	15.06411
48620	20.69983	11.88253	8.928448	16.60234
48660	19.25146	10.81151	8.502352	15.0913
48700	18.97029	9.881085	8.714552	14.80213
48900	20.22317	11.32802	9.424578	15.47348
49020	18.13889	8.632537	7.609618	12.77091
49180	21.72268	12.49897	9.736526	16.57206
49340	21.94878	11.7441	9.84991	17.02911
49420	17.90173	10.38758	9.129862	15.37093
49620	21.69471	11.98919	10.9126	16.15627
49660	21.39626	11.61768	9.343556	16.48766
49700	19.16527	10.28172	8.359926	14.95877
49740	18.24466	10.14858	8.980237	14.82231
10180	18.72502	10.5008	8.319747	15.17944
10420	21.28552	11.2833	9.471193	16.87491
10500	19.35521	10.4776	7.506351	15.15917
10540	19.10802	10.4743	9.269522	14.75324
10580	21.20133	11.98973	9.255241	17.12884
10740	20.67157	11.45779	8.944135	16.9045
10780	19.38443	10.80771	8.890131	15.15073
10900	22.01629	11.99332	9.414625	17.00818
11020	19.60722	9.701593	8.429526	15.00957
11100	19.62937	11.48271	8.746635	15.60527
11180	18.40075	9.787409	8.40371	14.63784
11460	20.17992	10.55449	9.59453	16.32255
11500	19.15297	10.25083	9.197377	14.80965
11540	19.95999	10.75118	8.653205	15.68477
11700	20.65197	11.35103	8.764108	16.14468
12020	19.62322	10.44679	7.794497	15.23139
12060	23.47241	13.81092	9.206163	18.86467
12100	19.9377	10.28625	9.498539	15.95218
12220	18.44007	9.602164	8.503317	14.80375
12260	20.84207	11.66085	8.412317	16.42649
12420	21.16606	11.86374	9.005419	17.56909
12540	20.94951	11.71163	10.73097	16.61212
12580	22.92657	12.85973	9.68283	18.37729
12620	17.55031	10.58712	9.312346	15.17889
12700	19.89651	11.05313	9.86645	15.98862
12940	21.7097	12.85815	9.450307	16.75572
12980	19.21024	9.926208	8.841301	15.11485
13020	20.16069	11.00054	10.07862	14.88976
13140	21.06079	12.16203	9.705856	16.08853
13220	19.50998	10.07943	8.120936	14.87248
13380	18.00026	10.63575	9.3179	15.34201
13460	17.48837	10.11432	9.153249	15.12215
13740	19.10015	10.80118	8.337234	15.20858
13780	20.30646	11.13101	9.216449	15.70385
13820	22.21886	13.12582	10.11205	17.32109
13900	20.55949	11.51346	9.135749	14.84924
13980	20.17498	10.78072	8.544446	14.2467
14020	19.40833	9.91883	7.929773	15.0783
14100	21.42245	11.88906	10.71148	14.61667
14260	20.16499	11.51592	8.725733	16.52075
14460	23.08172	13.09982	9.97715	19.07524
14500	19.22117	10.43652	9.341522	16.20867
14540	19.27009	9.931401	7.189892	15.00733
14740	18.75405	9.807732	8.782349	15.88146
14860	21.34492	11.39297	10.38946	17.82217
15180	19.12304	10.39028	9.203163	15.61021
15260	18.62798	10.31635	8.127279	14.78462
15380	21.61709	12.25394	10.3384	17.32075
15500	18.81457	9.682018	8.705666	15.11482
15540	18.6925	10.27551	8.01047	15.72402
15940	20.70887	10.67823	8.946446	16.23587
15980	20.26069	10.83333	9.997272	16.53329
16020	19.31628	10.23527	7.83563	14.67254
16060	19.55046	10.42909	8.554235	14.91268
16180	17.50022	8.693635	7.459831	14.36448
16220	18.2348	9.716476	8.384615	14.63607
16300	20.33856	11.17006	8.666362	15.83087
16540	19.57218	10.0461	8.762499	15.07859
16580	19.91653	10.49086	8.140196	15.6232
16620	20.58633	11.25748	8.968407	15.74659
16700	21.05769	12.23527	9.993827	16.57892
16740	22.2938	12.65774	9.069061	17.87775
16820	19.76917	10.31483	7.834707	14.34345
16860	20.48768	11.32308	8.488494	16.45367
16940	18.58386	10.08157	8.650997	14.78926
16980	24.24223	13.94066	10.15016	19.6404
17020	18.63445	10.16401	8.924596	15.45254
17140	23.14612	13.30547	9.539659	18.00604
17300	19.41249	10.42615	8.104239	15.57282
17420	19.25786	9.957498	7.958388	14.79751
17460	22.78222	12.88132	10.0517	18.06094
17660	18.94005	10.22525	9.226679	14.86167
17780	19.38899	10.75495	8.284306	15.20658
17820	20.02853	11.25501	9.310722	16.69579
17860	19.47897	10.38465	9.099813	15.20281
17900	21.27125	12.09844	9.019136	16.76134
17980	19.85058	10.7809	7.941653	15.85395
18020	18.98337	9.358956	8.049687	14.58319
18140	22.05374	12.2336	8.773009	17.84783
18580	20.38274	11.72209	9.594354	16.14038
18700	17.87796	9.554347	8.623471	14.70444
18880	18.69924	10.35235	8.704051	15.74062
19060	20.0121	10.68263	8.997634	14.66403
19100	22.60824	13.18874	9.436919	19.05492
19140	19.70103	10.35467	8.402183	14.95083
19180	20.02097	10.53602	9.358548	14.4936
19300	19.64537	10.36304	9.321954	15.22683
19340	20.65819	11.2634	8.567493	16.2108
19380	21.38425	11.51335	9.242842	17.01874
19460	20.12911	10.8993	8.889345	15.09434
19500	19.94017	10.87913	9.711618	14.98322
19660	20.75382	11.03672	9.351371	16.40091
19740	21.99635	12.42952	9.141682	18.28242
19780	20.07156	11.20963	8.404118	16.65802
19820	23.05033	13.29874	10.35867	18.84478
20020	18.98038	10.235	7.783709	15.05385
20100	19.54984	10.08853	8.839442	15.1025
20220	19.2555	10.10111	8.59742	14.72921
20260	20.135	11.6664	9.650344	15.84871
20500	21.70193	12.36046	10.14203	16.45766
20700	19.70324	9.853573	8.829802	15.19534
20740	19.26748	10.27432	8.41352	15.25132
20940	19.61288	10.81396	9.523738	15.01182
21060	19.3825	10.03568	7.708183	15.07449
21140	20.02138	10.6055	9.347328	15.46848
21300	18.68685	9.721176	8.709041	14.63511
21340	19.99413	10.9645	9.164392	16.53273
21500	19.63353	10.62111	9.495904	15.81436
21660	18.66612	10.99951	10.09455	15.98917
21780	21.65384	12.33689	10.06916	16.00813
22020	20.57781	11.31786	9.426006	15.48408
22140	20.38841	12.01146	11.10694	14.73338
22180	19.55533	10.63115	8.902574	16.02158
22220	20.26223	11.41068	8.549412	16.16096
22380	19.16192	11.11799	10.53881	14.94669
22420	19.97918	10.71081	9.778513	16.27795
22500	20.02473	11.03358	9.031488	15.41492
22520	20.56952	11.48707	9.812166	15.00603
22540	19.07384	9.686728	8.394256	14.90187
22660	19.13525	10.385	9.265521	15.96617
22900	19.8049	11.00616	8.183129	15.6034
23060	20.63638	11.04393	8.742797	16.30043
23420	20.47639	11.51783	10.26688	16.86258
23460	19.3756	10.22873	8.970407	14.69874
23540	19.34287	10.68015	8.746843	15.64661
23580	19.97551	10.25903	8.953576	15.17473
23900	19.63466	9.59362	8.254098	14.79257
24020	19.44527	10.66614	9.099665	14.97381
24140	19.75603	10.65176	9.290895	14.84733
24220	19.69485	10.65534	8.507366	14.7299
24260	18.75676	10.37086	7.540178	14.5718
24300	18.22558	9.888846	8.628078	15
24340	21.4709	12.1156	9.451987	17.16369
24420	17.08762	9.558006	8.602427	14.42221
24500	17.47586	9.371194	7.939632	14.59906
24540	20.18903	11.5379	10.683	15.47402
24580	20.47809	11.39222	8.946736	16.01153
24660	21.11294	11.61887	9.549171	16.77234
24780	18.36605	9.74964	8.620163	15.10221
24860	21.40469	11.70591	9.195825	16.81874
25060	20.64125	12.16786	9.881169	16.0392
25180	20.47434	10.80619	8.849959	15.56125
25220	18.40812	9.70597	8.637384	14.61058
25260	19.05525	10.09387	8.794276	14.81403
25420	20.69362	11.26313	9.109839	16.6474
25540	21.32095	11.69382	9.67367	17.6148
25620	19.17246	10.67967	8.293781	14.91477
25860	21.53393	11.94917	9.588972	16.01765
25940	18.63118	10.09982	8.473274	15.42331
25980	19.00928	9.91247	8.070915	14.17199
26140	20.70043	11.9338	11.21662	14.88291
26300	18.23977	9.327714	8.279558	14.60253
26380	19.34148	10.43636	8.744918	15.39078
26420	23.09338	13.60863	10.25328	18.9592
26580	21.71048	12.42747	9.534162	15.96471
26620	20.13831	10.92257	9.089603	16.16447
26820	18.54538	10.33722	8.036553	14.86939
26900	22.51752	12.6378	8.934296	17.86431
26980	19.37959	10.30564	8.139693	15.25856
27060	19.42751	10.28515	8.992086	14.72015
27100	19.46119	9.921517	8.853211	15.22737
27140	20.42776	11.60508	8.487587	16.48737
27180	19.15304	10.25938	8.014921	14.97368
27260	21.28488	12.16865	9.410862	17.4214
27340	17.86577	9.649552	8.395295	15.16895
27500	19.80998	10.09671	8.989272	15.26954
27620	19.68178	10.59826	7.736436	15.15277
27740	19.26169	9.914357	7.742712	15.29644
27780	19.67786	10.02816	8.797318	15.12692
27860	19.19891	10.17781	8.074477	14.72995
27900	19.49826	10.58558	8.551522	15.15896
28020	19.89291	10.73868	9.004591	16.02013
28100	20.08983	9.791208	8.655327	14.83908
28140	22.25401	12.95878	9.080736	17.9481
28420	18.44272	10.62661	8.70835	15.54275
28660	19.51432	10.60899	8.231125	15.98547
28700	21.22357	11.95977	9.749553	15.56672
28740	19.79783	10.39805	9.410302	15.40333
28940	21.8626	12.65315	9.369863	16.86979
29020	19.27331	9.535934	8.087833	14.68939
29100	18.76347	9.997252	8.185942	15.11857
29180	19.88983	11.19834	8.553117	16.20215
29340	20.58114	11.99558	10.17132	15.37724
29420	17.90586	10.24469	9.330813	15.04809
29460	20.84012	11.58018	10.30232	16.35034
29540	21.3583	11.17538	9.879076	16.46881
29620	20.85999	11.30157	8.869207	16.36427
29700	17.5638	10.41537	9.547278	15.1297
29740	19.38652	10.37023	8.993021	15.16298
29820	20.61223	12.13499	10.96938	17.67426
29940	19.01073	10.25575	8.946583	14.82792
30020	18.56096	9.936383	8.140341	14.9123
30140	19.99964	9.992851	8.666085	15.03982
30300	17.28206	9.695724	7.906783	14.2554
30340	17.99275	9.670212	8.411954	14.90008
30460	20.80956	11.27776	8.231759	16.39946
30620	19.66036	10.21869	8.915515	14.85913
30700	19.68201	11.09322	9.211035	15.98334
30780	20.42305	11.46257	8.59544	16.71243
30860	18.06255	9.872136	7.937316	14.60473
30980	20.7048	11.90355	9.722393	15.44807
31020	18.98809	10.4076	9.343076	14.69534
31140	22.48617	12.65651	8.956851	17.40518
31180	19.0386	10.56246	8.260175	15.69294
31340	19.76088	10.21952	7.893009	14.96403
31420	20.9888	12.00298	9.487113	15.65122
31460	18.8699	10.13251	8.963047	14.80966
31540	21.24062	11.86487	9.093886	16.79797
31700	20.12186	10.57301	9.547719	16.51197
31740	19.99628	11.72314	10.10734	14.55267
31860	18.98877	9.899031	7.854656	14.71044
31900	19.60741	9.959119	8.70699	15.00817
32580	19.86912	11.10249	9.956146	16.07508
32780	18.16372	10.48704	9.477758	15.46334
32820	21.5493	12.31092	8.951099	17.48983
32900	19.47294	10.57254	9.33983	15.40954
33100	22.66495	12.71725	10.88337	18.53493
33140	20.02031	10.5865	9.429139	14.84471
33220	18.67297	9.930309	9.047322	14.77806
33260	18.5708	10.48845	8.909817	15.2439
33340	22.11003	12.26226	9.700803	17.79058
33460	23.24453	13.21243	9.28118	18.59255
33540	17.82182	9.801349	8.735702	14.82766
33660	20.83872	12.05645	10.9855	16.03985
33700	20.3289	10.97273	9.727112	16.32059
33740	19.08148	10.63442	8.78944	15.26174
33780	21.60081	12.15079	11.3685	15.32617
33860	19.95214	11.16402	8.612807	16.13617
34060	21.53094	11.93258	10.70032	14.87866
34100	19.73363	10.64085	8.849326	14.71802
34580	18.91661	10.70567	9.518476	14.96777
34620	19.4816	9.852504	8.690401	14.92
34740	19.84178	10.5661	9.358183	15.24537
34820	19.97675	11.13622	9.166833	15.77388
34900	18.98705	9.330247	8.21625	15.4302
34940	19.19899	10.31188	9.371268	16.33725
34980	21.73537	12.48301	8.667234	17.68175
35100	18.48509	10.03056	7.624634	14.94259
35300	20.88711	11.37076	10.40794	17.23111
35380	21.60334	12.66956	9.583173	17.47164
35620	24.89345	14.19197	9.944306	20.48967
35660	19.33209	10.10991	9.069784	15.3165
35840	21.03267	11.59196	9.657858	16.96642
35980	20.42414	10.79284	9.775228	16.07257
36100	20.14976	10.57423	9.587239	15.68832
36140	19.84758	10.47539	9.302421	15.10338
36220	18.44911	10.3594	9.394112	14.82916
36260	19.57562	11.11609	8.662115	16.40326
36420	21.12194	12.0674	9.085484	17.31429
36500	18.83078	10.31146	9.373061	15.75101
36540	21.05882	12.0865	8.681659	17.12557
36740	21.98497	12.19451	9.865465	17.73651
36780	19.07675	10.18366	9.305543	15.3849
36980	20.93238	11.62922	9.670794	14.83926
37100	20.35712	10.88372	9.882676	17.12236
37340	20.44424	11.35626	10.22093	16.48752
37460	19.25946	10.76843	8.866448	15.30994
37620	19.6016	9.98689	7.982407	14.67266
37860	20.74126	11.77391	9.839431	16.22282
37900	21.4248	12.09097	9.381049	16.18277
37980	23.69184	13.3041	9.737781	19.18425
38060	21.87597	12.51255	10.78854	18.45859
38220	20.23826	11.34895	9.083876	14.6199
38300	23.16505	13.35386	10.36253	18.18581
38340	19.52027	10.10388	8.922487	15.28918
38540	17.44417	9.614086	8.604211	14.41271
38860	19.84624	11.43888	9.312424	16.61236
38900	21.83515	12.71865	9.810678	17.9963
38940	20.14837	11.18204	9.244552	16.20235
39140	18.33591	10.16822	9.137481	15.20139
39300	21.6986	12.11885	9.107051	17.76199
39340	19.35012	10.66791	8.944444	15.96341
39380	19.34797	10.67482	9.546968	15.13034
39460	19.65174	9.744241	8.813692	15.16345
39540	19.64225	9.963981	9.034927	15.60281
39580	20.92617	11.46836	9.352137	17.21704
39660	18.62583	10.18719	7.873416	15.09631
39740	21.29267	11.13469	9.795259	16.28271
39820	17.6758	10.15024	9.07866	15.36444
39900	18.62481	10.52418	8.692705	16.43148
40060	22.22218	12.47663	8.741551	17.31988
40140	21.7545	12.51476	10.9752	18.29512
40220	20.6388	10.70632	7.935252	15.40433
40340	19.87067	10.53433	7.783842	15.66671
40380	21.63713	12.49263	9.496102	17.29045
40420	20.04241	10.63062	9.056992	16.02848
40580	19.29428	10.38297	8.548898	15.12252
40660	20.2793	11.05648	10.0777	14.69336
40900	21.52159	11.85769	9.408011	17.96299
40980	19.79268	10.2743	9.120488	15.49566
41060	19.66906	10.48441	8.502324	15.38977
41100	17.09375	9.459507	8.47612	14.53753
41140	19.15339	10.35649	7.628408	14.91592
41180	22.9915	13.33218	9.362899	18.32228
41420	20.16818	11.04599	9.280185	16.03242
41500	19.32914	10.75931	9.57217	16.40448
41540	21.07796	11.53649	8.685772	15.99719
41620	21.5568	11.61772	9.955324	17.16544
41660	17.99932	9.900732	8.040598	14.82656
41700	21.60401	12.45155	9.089881	17.72244
41740	22.73281	12.17371	11.16845	18.46374
41860	23.09488	12.6469	10.03147	19.12514
41940	21.92305	11.63547	9.937785	18.18255
42020	19.3101	10.25042	9.006734	15.86967
42100	20.61108	9.970459	8.866485	16.11416
42140	18.56324	9.88433	8.717281	15.37824
42220	20.24269	10.5781	9.450919	16.66578
42340	20.21501	11.48054	9.216588	15.9782
42540	20.69547	11.17331	8.928039	16.56973
42660	22.06384	12.60891	10.59262	18.62573
42680	18.36516	9.50035	8.647356	15.40318
42700	18.86382	9.659238	8.396677	14.52511
43100	19.81923	10.72839	9.507494	15.0861
43300	18.91444	9.993982	8.711672	14.81488
43340	20.14606	11.46233	8.888052	16.21191
43420	18.52234	10.42664	9.228649	14.84542
43580	20.02579	11.64514	8.731118	15.36539
43620	19.12516	10.56828	7.685807	15.70296
43780	20.21228	10.71422	8.753169	16.03175
43900	20.41364	10.83229	9.108111	15.82584
44060	19.27992	11.21711	9.118438	16.36688
44100	19.95598	10.7237	8.778254	15.71082
44140	20.87085	11.22363	9.272678	16.72272
44180	20.35627	11.28004	8.298268	16.08984
44220	19.4716	9.770411	8.747032	15.1568
44300	19.47227	10.12274	8.851333	15.14942
44700	21.15506	11.2561	10.03524	16.57911
44940	18.45515	9.69421	8.625613	14.70289
45060	20.87793	11.662	9.51442	16.72914
45220	19.05283	10.75648	8.430229	16.01299
45300	23.05631	13.09712	10.52243	18.13966
45460	21.60662	12.25837	10.13452	15.22569
45500	19.22411	10.53879	8.222694	15.04685
45540	18.7152	9.251629	8.202327	13.84994
45780	21.2979	11.74198	9.42829	16.70124
45820	19.9249	11.00806	7.925561	15.69215
45940	20.78172	10.88018	9.802993	16.55093
46060	19.32391	10.65383	9.443699	16.93553
46140	21.60404	12.3894	9.054239	17.11413
46220	19.9426	10.69716	8.378706	15.46686
46340	19.48453	10.36607	9.128897	15.43468
46540	20.33841	11.60525	9.879877	15.83501
46660	18.78755	10.15951	7.616063	14.86522
46700	20.7838	10.61394	9.397266	16.34364
47020	19.21919	10.72643	8.83232	14.73059
47220	19.50493	9.945242	8.799701	15.16264
47260	22.0001	12.47033	8.677892	17.59639
47300	19.39919	11.00855	9.756926	15.93397
47380	19.7849	10.95367	9.138727	15.52839
47460	17.87377	10.0036	7.954964	14.20483
47580	19.04877	10.19893	7.992753	15.24074
47900	23.20059	13.18771	9.195742	18.8343
47940	19.38855	10.46006	7.966767	15.3226
48060	18.95031	10.42887	9.481629	14.86895
48140	19.65656	10.75233	9.390014	15.17093
48300	17.68604	9.803413	7.97475	14.75875
48540	21.85366	12.39626	10.57055	15.15753
48620	20.86534	11.80365	8.747057	16.71775
48660	18.84321	10.56746	8.368758	15.23675
48700	18.85263	9.75067	8.658885	14.92796
48900	20.01053	11.13505	9.266282	15.59983
49020	17.99008	8.346181	7.132785	13.0078
49180	21.71188	12.37482	9.721206	16.65361
49340	21.85988	11.60466	9.79092	17.18643
49420	18.05084	10.47334	9.288104	15.4732
49620	21.65954	11.93298	10.95953	16.25377
49660	21.23614	11.51688	9.194418	16.55673
49700	18.81533	10.00068	8.170399	15.10761
49740	18.18972	10.00405	8.786514	15.02086
10180	18.46224	10.32082	8.017106	15.31776
10420	21.1366	11.18583	9.371237	16.97601
10500	19.52078	10.67961	7.712398	15.2567
10540	19.82974	11.14092	10.08528	14.87058
10580	20.79396	11.61727	8.752341	17.27191
10740	20.65747	11.45621	8.927169	17.05072
10780	19.54291	10.9564	8.959235	15.3244
10900	21.90787	11.94235	9.400686	17.14089
11020	19.60839	9.729395	8.395348	15.1229
11100	19.41631	11.35259	8.569732	15.79607
11180	18.36868	9.846532	8.452297	14.78763
11460	20.06079	10.48499	9.506872	16.44124
11500	19.17634	10.24642	9.187337	14.96183
11540	19.86321	10.67973	8.57088	15.8409
11700	20.73779	11.33463	8.772661	16.30094
12020	19.66783	10.45222	7.74314	15.39498
12060	23.4373	13.80331	9.247195	19.01514
12100	19.99918	10.38367	9.304619	16.08362
12220	18.51081	9.626028	8.497847	15.01821
12260	20.75998	11.53001	8.286462	16.56245
12420	21.13395	11.81273	8.955938	17.76216
12540	20.93926	11.91603	11.0816	16.82162
12580	22.86766	12.84791	9.677218	18.53726
12620	17.24188	10.27219	8.992893	15.29349
12700	20.00303	11.26524	10.13588	16.09917
12940	21.89436	12.86598	9.286057	16.94736
12980	19.10523	9.84613	8.71611	15.1835
13020	20.04411	10.88836	9.999909	14.94574
13140	21.33281	12.38386	9.738008	16.21028
13220	19.26571	10.02983	8.132402	14.94796
13380	17.90633	10.48067	9.138865	15.55435
13460	17.77335	10.29974	9.31918	15.36615
13740	18.87214	10.68608	8.14225	15.38816
13780	19.85449	10.68204	8.718564	15.77997
13820	22.27538	13.17629	10.22317	17.49122
13900	20.1705	11.27354	8.85284	15.03512
13980	19.97366	10.67119	8.486275	14.41735
14020	19.14363	9.762487	7.838089	15.22194
14100	21.37063	11.9874	10.87167	14.70881
14260	20.19328	11.54944	8.781047	16.70965
14460	22.77757	12.92151	9.813688	19.19175
14500	19.16446	10.35431	9.381532	16.3454
14540	19.12034	9.923176	7.220706	15.18075
14740	18.81218	9.892995	8.823471	16.03646
14860	21.12243	11.23002	10.19853	18.01217
15180	19.20421	10.50299	9.299196	15.75451
15260	18.87934	10.41502	8.088533	14.9556
15380	21.22808	11.90382	9.988238	17.41557
15500	18.81469	9.60819	8.62811	15.22168
15540	18.52944	10.14512	7.854766	15.85089
15940	20.57054	10.61566	8.933776	16.323
15980	21.05494	11.40837	10.47409	16.84382
16020	19.26409	10.22211	7.810907	14.77714
16060	19.50124	10.30149	8.313993	15.0309
16180	17.37102	8.497472	7.161425	14.54381
16220	18.19931	9.719682	8.368123	14.89161
16300	20.11004	10.98951	8.472616	15.9427
16540	19.48841	9.90979	8.60804	15.26628
16580	19.78919	10.4881	8.143697	15.72502
16620	20.50699	11.26164	8.89941	15.81106
16700	21.12908	12.26536	10.01692	16.77822
16740	22.28919	12.65811	9.063257	18.05477
16820	19.63302	10.21394	7.593466	14.47589
16860	20.44112	11.22741	8.365477	16.57542
16940	18.51347	10.06909	8.62819	14.96305
16980	24.23378	13.9183	10.09491	19.74944
17020	18.60596	10.16053	8.911885	15.61738
17140	22.98311	13.17174	9.381013	18.13182
17300	19.53214	10.55267	8.238556	15.79989
17420	18.9044	9.750856	7.844664	14.94917
17460	22.7093	12.83998	10.01359	18.15503
17660	18.84883	10.13502	9.037986	15.11649
17780	19.30088	10.71989	8.186878	15.40103
17820	19.95975	11.16928	9.214905	16.83647
17860	19.01792	10.08968	8.773479	15.41815
17900	21.28571	12.0657	8.985592	16.91359
17980	20.01681	10.85327	8.121998	15.98584
18020	18.83811	9.278533	7.962111	14.68839
18140	21.93864	12.17328	8.743582	17.9688
18580	20.24297	11.61911	9.468379	16.29546
18700	18.60111	10.13034	9.251467	14.80225
18880	19.23773	10.70831	9.088758	15.9772
19060	19.90913	10.61744	9.003798	14.77503
19100	22.57585	13.16515	9.420077	19.21708
19140	19.6842	10.26811	8.23715	15.0653
19180	19.71956	10.33621	9.049676	14.59984
19300	19.80446	10.43034	9.351887	15.47414
19340	20.48005	11.16581	8.414119	16.33528
19380	21.17082	11.36221	9.141831	17.09019
19460	19.97519	10.73573	8.691294	15.22494
19500	19.82665	10.75381	9.531998	15.12028
19660	20.97079	11.17835	9.494877	16.64426
19740	21.85083	12.23204	8.996339	18.40129
19780	19.97177	11.17586	8.367866	16.83644
19820	22.99912	13.26139	10.30448	18.91581
20020	18.91702	10.21075	7.789061	15.23039
20100	19.6616	10.07498	8.765827	15.31917
20220	19.12454	10.0339	8.531497	14.87501
20260	20.04558	11.61808	9.445959	15.92892
20500	21.71667	12.35314	10.20957	16.63823
20700	19.6087	9.772416	8.785429	15.36785
20740	19.16389	10.18796	8.26453	15.36938
20940	19.63208	10.8785	9.62872	15.12901
21060	19.44016	10.11455	7.793256	15.2025
21140	19.91727	10.55977	9.299943	15.60544
21300	18.29087	9.392017	8.292236	14.75243
21340	19.96754	10.94332	9.159457	16.65781
21500	19.47408	10.51468	9.429886	15.90816
21660	19.37474	11.52463	10.58975	16.12632
21780	21.48373	12.17551	9.925152	16.09807
22020	19.16664	10.48372	8.35988	15.64598
22140	20.02459	11.78848	10.96406	14.94739
22180	19.56479	10.58725	8.863276	16.15378
22220	20.13358	11.37047	8.509823	16.44263
22380	19.18415	11.22063	10.40277	15.15219
22420	19.86927	10.63097	9.700949	16.32985
22500	19.86734	10.86526	8.843106	15.53672
22520	20.36217	11.38223	9.582861	15.15215
22540	18.91598	9.633512	8.320404	15.00551
22660	19.06436	10.30452	9.187412	16.065
22900	19.9499	11.21083	8.425012	15.76325
23060	20.49923	10.99155	8.692209	16.36877
23420	20.87166	11.8488	10.60352	17.01208
23460	19.34513	10.1869	8.970377	14.81091
23540	19.3894	10.73923	8.792287	15.8734
23580	19.90932	10.20466	8.874201	15.3889
23900	19.52736	9.514347	8.176558	14.94733
24020	18.92126	10.07482	8.105535	15.12662
24140	19.68711	10.60668	9.25315	14.97395
24220	18.90479	10.26718	8.066578	14.86866
24260	18.65671	10.38149	7.557921	14.69289
24300	18.1122	9.762175	8.459826	15.1798
24340	21.36028	12.08903	9.426455	17.31088
24420	17.82066	10.20097	9.347635	14.57065
24500	17.50715	9.443375	8.000703	14.72467
24540	19.78236	10.73633	9.447484	15.67141
24580	20.46057	11.3897	8.970007	16.13255
24660	21.06511	11.50789	9.459097	16.90494
24780	18.31718	9.710207	8.578152	15.26847
24860	21.3538	11.61043	9.04236	16.94034
25060	20.60246	12.12776	9.824761	16.20717
25180	20.37786	10.68483	8.713344	15.75489
25220	18.57254	9.771629	8.666076	14.8117
25260	18.98226	10.16712	8.958398	15.06216
25420	20.53633	11.10096	8.883258	16.75914
25540	21.11979	11.50253	9.390022	17.74945
25620	19.32343	10.79561	8.346096	15.03411
25860	21.62903	12.02879	9.806975	16.12119
25940	19.14336	10.49497	8.737621	15.65893
25980	18.37748	9.668429	7.902973	14.41093
26140	20.69834	11.9983	11.2631	15.0987
26300	18.32349	9.426719	8.351112	14.76853
26380	20.64146	11.81816	9.868968	15.54748
26420	23.09292	13.56518	10.10248	19.16185
26580	21.51863	12.33872	9.469358	16.05715
26620	20.08024	10.85321	9.004472	16.37479
26820	18.57311	10.42507	8.178024	15.08671
26900	22.3757	12.58164	8.875926	17.97256
26980	19.21883	10.24494	8.092103	15.39107
27060	18.93491	9.705039	8.352936	14.84783
27100	19.33634	9.85755	8.789052	15.29972
27140	20.34277	11.59429	8.554639	16.67866
27180	18.98818	10.1205	7.881262	15.09423
27260	21.43938	12.41159	9.60028	17.64209
27340	18.12165	9.781487	8.477383	15.46151
27500	19.58354	9.915368	8.781596	15.35027
27620	19.65042	10.59695	7.692273	15.29618
27740	19.22312	9.888671	7.734103	15.44552
27780	19.61246	9.970768	8.740149	15.22979
27860	18.99761	10.0633	7.945418	14.88642
27900	19.70492	10.70873	8.634617	15.30698
28020	19.81401	10.68598	8.926349	16.11954
28100	20.01548	9.783448	8.667628	14.93673
28140	22.12626	12.89919	8.994918	18.0576
28420	18.24398	10.43024	8.454681	15.70058
28660	19.44238	10.53603	8.098608	16.20894
28700	21.10054	11.80569	9.601303	15.64778
28740	19.23701	9.902993	8.75313	15.53662
28940	21.66364	12.43328	9.090612	17.00525
29020	19.02931	9.382592	7.93054	14.76778
29100	18.67529	9.95015	8.058384	15.24011
29180	20.51385	11.84063	9.11594	16.38256
29340	20.99038	12.37889	10.38264	15.51019
29420	18.30689	10.49443	9.523068	15.30759
29460	20.97539	11.6122	10.35246	16.59495
29540	21.31014	11.11926	9.837088	16.61481
29620	20.70436	11.1956	8.7335	16.43099
29700	17.48675	10.37788	9.515006	15.34803
29740	19.32345	10.31801	8.92733	15.33791
29820	20.7116	12.13516	10.94082	17.99918
29940	18.80702	10.02455	8.74266	14.93667
30020	18.37553	9.81391	7.978291	15.05752
30140	19.84584	9.852154	8.529884	15.18953
30300	17.09648	9.460573	7.573634	14.36281
30340	17.92359	9.556025	8.214798	14.97516
30460	20.7355	11.23847	8.180859	16.52738
30620	19.52593	10.05699	8.705998	14.94195
30700	19.64021	11.07572	9.260639	16.10938
30780	20.43562	11.50257	8.626509	16.86842
30860	17.88402	9.734074	7.801023	14.78881
30980	20.65106	11.94595	9.810223	15.59785
31020	19.19597	10.34812	9.176071	14.80332
31140	22.46929	12.64754	8.960742	17.52257
31180	18.88932	10.4667	8.118299	15.84694
31340	19.58021	10.10692	7.819679	15.07392
31420	20.90346	11.92359	9.402975	15.72003
31460	19.11016	10.33496	9.12601	15.03951
31540	21.0834	11.73804	8.947986	16.93875
31700	19.984	10.50766	9.435898	16.63557
31740	19.96007	11.79041	10.12938	14.70573
31860	18.89843	9.980561	7.946091	14.85767
31900	19.43474	9.867117	8.605505	15.07259
32580	19.72488	11.00555	9.884736	16.30616
32780	18.29334	10.59013	9.570084	15.63329
32820	21.55406	12.28778	8.873855	17.59907
32900	19.58921	10.7414	9.581904	15.60447
33100	22.5627	12.72511	10.87592	18.74148
33140	20.04517	10.60736	9.456491	14.92403
33220	18.57962	9.824937	8.955601	14.9148
33260	18.41417	10.36987	8.77883	15.5796
33340	21.85538	12.01781	9.473416	17.89141
33460	23.10762	13.14373	9.200144	18.72591
33540	17.66103	9.684155	8.552106	14.96797
33660	20.70447	11.92935	10.85472	16.18604
33700	20.30243	10.975	9.727602	16.48632
33740	19.16998	10.6535	8.752462	15.3853
33780	21.58375	12.20092	11.49291	15.40103
33860	19.92697	11.11276	8.523025	16.2894
34060	21.26838	11.78391	10.59696	15.01002
34100	19.6219	10.52608	8.758325	14.81552
34580	18.86119	10.45093	9.118285	15.11901
34620	19.31838	9.681296	8.427802	14.93585
34740	19.85699	10.61218	9.380069	15.31432
34820	20.36682	11.42904	9.476437	16.01288
34900	18.92666	9.333117	8.232856	15.57444
34940	20.08621	10.96387	10.08481	16.71808
34980	21.62273	12.38518	8.563366	17.83868
35100	18.64051	10.15248	7.779622	15.13729
35300	20.63348	11.12103	10.12362	17.32773
35380	22.2121	13.19842	9.942292	17.57558
35620	24.7964	14.10669	9.824272	20.61708
35660	19.19436	10.02738	8.993605	15.40202
35840	21.22644	11.65119	9.7135	17.18989
35980	20.216	10.56898	9.447087	16.1933
36100	20.50803	10.78502	9.839235	15.95568
36140	19.68069	10.43952	9.242236	15.18355
36220	18.42072	10.31953	9.354515	15.00674
36260	19.46263	11.03541	8.61738	16.57242
36420	21.0352	11.98311	9.01479	17.49275
36500	18.94023	10.26645	9.252759	15.90915
36540	21.02276	12.09992	8.719647	17.26843
36740	22.08107	12.22512	9.903976	17.97473
36780	18.92866	10.08371	9.168839	15.48229
36980	20.9084	11.6011	9.756049	14.97762
37100	20.77176	11.21987	10.12467	17.32279
37340	20.73322	11.56269	10.40352	16.69137
37460	19.67385	11.10423	9.202935	15.55209
37620	19.32316	9.916744	7.984025	14.73023
37860	20.79787	11.67056	9.642791	16.41021
37900	21.40886	12.12398	9.416067	16.33676
37980	23.57595	13.23824	9.668732	19.31491
38060	21.91102	12.55235	10.81129	18.70052
38220	20.23778	11.44196	9.068449	14.72818
38300	23.07	13.32163	10.38478	18.2772
38340	19.28322	9.877451	8.657131	15.38229
38540	17.44584	9.685816	8.700751	14.57803
38860	19.7407	11.20943	8.983312	16.75414
38900	21.73649	12.59606	9.59696	18.13113
38940	20.38989	11.28399	9.360385	16.51283
39140	18.60298	10.43988	9.307617	15.48659
39300	21.51815	12.03575	9.025916	17.871
39340	19.26811	10.60543	8.888538	16.19919
39380	19.11916	10.52322	9.367197	15.19649
39460	21.63099	11.34149	10.60782	15.3747
39540	19.40919	9.780884	8.822418	15.70198
39580	20.82012	11.38029	9.274152	17.43921
39660	18.79848	10.5067	8.044217	15.25637
39740	21.30789	11.07685	9.726794	16.3807
39820	18.6288	10.99641	9.954334	15.49278
39900	18.66978	10.58796	8.765405	16.69675
40060	21.92595	12.34691	8.648447	17.50478
40140	21.88493	12.69263	11.16922	18.52315
40220	20.28198	10.47516	7.752378	15.53502
40340	19.86098	10.63548	7.79784	15.77786
40380	21.28873	12.18328	9.138085	17.38951
40420	19.97455	10.64654	9.085766	16.13088
40580	19.18789	10.22086	8.416997	15.2457
40660	20.41337	11.20226	10.38984	14.77575
40900	21.52792	11.92348	9.425675	18.148
40980	19.51655	10.1429	8.981162	15.54763
41060	19.70678	10.62386	8.548555	15.5053
41100	17.63183	9.852688	8.847292	14.86412
41140	19.01455	10.24782	7.499174	15.01725
41180	22.91658	13.3504	9.435881	18.44604
41420	20.35359	11.24962	9.48794	16.16001
41500	19.31042	10.72896	9.49953	16.5386
41540	21.32582	11.82867	9.055691	16.22384
41620	21.32339	11.46353	9.726841	17.31227
41660	17.74296	9.722701	7.893844	14.97655
41700	21.59812	12.41585	9.028876	17.89982
41740	22.66507	12.14748	11.13738	18.61579
41860	23.05438	12.5991	9.94776	19.25945
41940	21.7583	11.50902	9.78056	18.30468
42020	19.59826	10.56309	9.341763	16.03333
42100	20.61743	9.996291	8.85122	16.18286
42140	18.57476	9.944291	8.78819	15.51667
42220	20.19923	10.54448	9.34078	16.75145
42340	20.29549	11.5369	9.238078	16.16597
42540	20.59203	11.02463	8.742851	16.68525
42660	22.10631	12.66662	10.63117	18.771
42680	18.82764	9.903448	8.848081	15.73525
42700	19.13842	9.941216	8.854809	14.68423
43100	19.62616	10.59738	9.393476	15.21177
43300	18.75449	9.872313	8.495906	14.9631
43340	20.3639	11.65106	9.011828	16.39707
43420	18.48847	10.47228	9.270448	15.10781
43580	19.88129	11.58521	8.702204	15.4709
43620	18.9793	10.52345	7.642119	15.87357
43780	20.14148	10.64741	8.638266	16.12736
43900	20.28117	10.73791	8.992816	15.93593
44060	19.07296	10.97533	8.833875	16.49087
44100	19.87871	10.70567	8.729779	15.74367
44140	20.60409	11.03128	9.080435	16.82953
44180	20.28614	11.22232	8.209549	16.26506
44220	19.27115	9.641624	8.632888	15.1934
44300	19.55519	10.12694	8.827555	15.29258
44700	21.2265	11.375	10.21441	16.75432
44940	18.29908	9.486416	8.371251	14.85107
45060	20.53165	11.33001	9.008958	16.84078
45220	19.50945	11.00571	8.611552	16.19664
45300	22.8542	12.824	10.25452	18.341
45460	21.68888	12.41025	10.40836	15.31602
45500	19.77725	11.13513	8.801782	15.18115
45540	18.99204	9.412482	8.369537	14.30922
45780	21.23475	11.68807	9.345265	16.7847
45820	20.07262	11.17455	8.166077	15.76827
45940	20.57608	10.73077	9.604589	16.65427
46060	19.71321	11.22181	10.18306	17.16412
46140	21.48197	12.29342	8.998626	17.26889
46220	20.00591	10.74839	8.455215	15.63532
46340	19.3972	10.3029	9.047524	15.63083
46540	19.62047	10.54695	8.694069	15.9568
46660	18.96297	10.34542	7.82497	15.01154
46700	20.89961	10.61566	9.425112	16.45601
47020	19.07595	10.66846	8.724465	14.87895
47220	19.13717	9.688704	8.571167	15.28047
47260	21.52406	12.29429	8.60393	17.7708
47300	19.61155	11.17411	9.8975	16.18109
47380	19.40356	10.61152	8.499292	15.67314
47460	18.0202	10.21231	8.292076	14.31642
47580	19.02844	10.13365	7.870546	15.41303
47900	23.11348	13.17255	9.205523	19.02481
47940	19.33229	10.42146	7.839424	15.43328
48060	18.61973	9.962969	8.714576	15.09265
48140	19.67022	10.77605	9.459675	15.30391
48300	18.22297	10.12934	8.254668	14.90306
48540	21.6853	12.31014	10.58118	15.23343
48620	20.90253	11.85749	8.785377	16.84973
48660	18.9326	10.68602	8.448486	15.35257
48700	18.71081	9.608336	8.547836	15.0071
48900	19.97669	11.13306	9.264353	15.81564
49020	17.64893	8.328556	7.353371	13.13022
49180	21.52867	12.13899	9.57269	16.79617
49340	21.62545	11.42766	9.616497	17.30069
49420	18.03096	10.48425	9.267277	15.60575
49620	21.71973	12.11732	11.35993	16.45573
49660	21.10949	11.42034	9.074703	16.63509
49700	18.78781	10.05617	8.232405	15.30946
49740	18.23871	10.0475	8.83843	15.26118
10180	18.26699	10.14214	8.020303	15.54012
10420	21.03358	10.93708	9.177465	17.09637
10500	19.70051	10.68783	7.645686	15.36269
10540	18.39224	9.918936	8.610364	15.04253
10580	20.60534	11.36032	8.508878	17.42563
10740	20.54666	11.23378	8.696585	17.22429
10780	19.03787	10.52375	8.494568	15.5259
10900	21.72344	11.65619	9.079468	17.31828
11020	19.75724	9.823545	8.504565	15.24893
11100	19.25817	11.17022	8.319354	15.9967
11180	18.07881	9.63728	8.281168	15.14659
11460	20.03238	10.26274	9.294104	16.5361
11500	18.42629	9.58789	8.577793	15.10596
11540	19.79459	10.61939	8.503662	15.97679
11700	20.36812	10.91333	8.28538	16.47147
12020	19.40685	10.21186	7.46209	15.54842
12060	23.36469	13.58631	9.02386	19.16698
12100	19.44737	9.865798	8.989863	16.18357
12220	17.99238	9.122453	8.102614	15.21854
12260	20.64408	11.34559	8.033539	16.69714
12420	20.96069	11.60531	8.92434	18.02539
12540	21.33312	11.81072	10.78315	17.00784
12580	22.44941	12.53719	9.35978	18.67117
12620	16.89706	9.92245	8.639374	15.42934
12700	18.81539	10.13655	8.939848	16.2031
12940	21.51948	12.54105	8.959702	17.19054
12980	18.93295	9.665404	8.527607	15.27707
13020	19.81303	10.57662	9.455791	15.06768
13140	20.80893	12.17602	9.77857	16.4148
13220	18.7676	9.611455	7.747688	15.13299
13380	17.84183	10.37377	8.971992	15.79017
13460	17.00566	9.570493	8.519725	15.61212
13740	18.51685	10.31727	7.754719	15.60158
13780	19.4856	10.27718	8.276973	15.9606
13820	22.08638	12.91101	10.06278	17.62742
13900	20.12469	11.14387	8.777902	15.2522
13980	19.77518	10.42217	8.339346	14.50113
14020	18.99174	9.580323	7.660398	15.40337
14100	20.53925	11.13688	9.712024	14.88156
14260	20.14445	11.48095	8.411592	16.85543
14460	22.4924	12.48988	9.439765	19.35774
14500	19.00632	10.09237	9.137866	16.50411
14540	18.49586	9.603381	6.98024	15.34472
14740	18.38473	9.708673	8.71757	16.18233
14860	20.9432	10.97845	9.924184	18.19989
15180	18.88019	10.16135	9.171412	15.95255
15260	18.50139	10.05152	7.845462	15.09932
15380	20.95549	11.54619	9.650882	17.55531
15500	18.83724	9.567229	8.64454	15.39897
15540	18.44292	9.981085	7.59596	16.0129
15940	20.66462	10.48452	8.704562	16.45331
15980	20.16934	10.77481	9.909463	17.00893
16020	19.07327	10.07501	7.702748	14.94906
16060	19.1982	10.12562	8.140293	15.16666
16180	16.77585	8.198854	7.291312	14.57386
16220	18.06675	10.27098	9.718596	15.21566
16300	19.66481	10.71998	8.181379	16.14994
16540	19.24568	9.916033	8.566113	15.44744
16580	19.67206	10.54695	8.175108	15.9042
16620	20.20636	10.95566	8.743552	15.97288
16700	20.81008	11.91045	9.655029	17.00248
16740	22.30017	12.57115	9.003536	18.24908
16820	19.31088	9.910955	7.39233	14.66712
16860	20.10281	10.92162	8.076918	16.71831
16940	18.16075	9.890119	8.585544	15.17934
16980	24.19543	13.74364	9.89401	19.90281
17020	18.4075	10.05676	8.813587	15.75228
17140	22.61004	12.72349	8.802087	18.25711
17300	18.95072	10.13501	7.813569	15.98994
17420	18.81219	9.629617	7.526955	15.10471
17460	22.52178	12.50748	9.67062	18.27347
17660	18.70184	9.867873	8.502927	15.29739
17780	19.30461	10.82622	8.569187	15.64707
17820	20.03211	11.07304	9.080017	16.97573
17860	19.29888	10.21595	8.967365	15.59222
17900	21.05174	11.84314	8.789709	17.09323
17980	19.88053	10.57309	7.661917	16.09561
18020	18.27314	8.917008	7.770909	14.88016
18140	21.74563	12.00075	8.621266	18.09545
18580	20.21596	11.7213	9.666183	16.49976
18700	16.98442	8.756122	7.514065	14.92928
18880	18.44092	10.06984	8.4807	16.09627
19060	19.90516	10.50551	9.017736	14.92991
19100	22.46525	13.15343	9.622285	19.44175
19140	19.55067	10.02803	8.010941	15.14079
19180	19.14042	9.914173	8.499933	14.73506
19300	19.14734	9.878806	8.977986	15.6742
19340	20.24583	11.03103	8.248555	16.51966
19380	21.0815	11.1782	8.958275	17.19384
19460	19.60305	10.31232	8.190768	15.36614
19500	19.84977	10.55568	9.295059	15.27729
19660	20.52702	10.71017	9.156831	16.80227
19740	21.78298	12.12193	8.876905	18.56878
19780	19.66633	10.94579	8.22213	17.01294
19820	22.92683	13.0529	10.07843	18.95824
20020	18.08143	9.610411	7.307399	15.36534
20100	19.72123	10.06771	8.705995	15.51621
20220	18.72783	9.819918	8.341961	15.07742
20260	20.08862	11.52908	9.382078	16.07948
20500	21.14334	11.68033	9.208932	16.84998
20700	19.53645	9.709923	8.716629	15.53275
20740	18.79169	9.933407	8.012926	15.54122
20940	19.67953	11.07865	10.20345	15.34686
21060	18.35419	9.424846	7.133008	15.34787
21140	19.3258	10.26503	9.224676	15.62836
21300	18.03136	9.023064	7.840095	14.91707
21340	19.66236	10.66804	9.038888	16.87301
21500	19.56755	10.46772	9.302993	16.06241
21660	18.09234	10.38118	9.269997	16.27432
21780	21.34295	11.97812	9.56055	16.23508
22020	18.7616	10.40832	8.383121	15.90052
22140	19.41797	11.03305	10.03138	15.22311
22180	19.27308	10.2678	8.621101	16.26497
22220	19.81455	11.15059	8.31818	16.72252
22380	19.45066	11.21102	10.48729	15.37181
22420	19.91975	10.41628	9.455607	16.39138
22500	19.71414	10.64215	8.67659	15.69516
22520	20.17564	11.05769	9.363134	15.30028
22540	18.58288	9.535925	8.281151	15.1559
22660	18.67421	10.05886	8.940838	16.22788
22900	19.51898	10.80211	7.963654	15.94096
23060	20.10808	10.7486	8.532924	16.5044
23420	20.50318	11.65786	10.41943	17.15083
23460	19.20168	9.989015	8.92942	14.94141
23540	19.09877	10.38915	8.406646	16.03004
23580	19.71019	9.967936	8.703773	15.55224
23900	19.05384	9.416698	8.081911	15.12327
24020	18.79655	9.918665	8.013079	15.28769
24140	19.33888	10.16279	8.965322	15.13479
24220	18.47939	10.12062	8.043154	15.10436
24260	18.33304	10.26557	7.595294	14.89309
24300	18.06517	9.756352	8.463101	15.49265
24340	21.26975	11.89031	9.193194	17.42661
24420	16.53591	8.945353	7.896864	14.69163
24500	16.79673	9.100857	7.777936	14.89991
24540	19.74999	11.15348	10.04095	15.91836
24580	20.32539	11.2301	8.79919	16.28638
24660	21.00035	11.26497	9.086317	17.02303
24780	18.16165	9.361449	8.333065	15.47033
24860	20.99244	11.24231	8.674839	17.1347
25060	20.35424	11.943	9.754907	16.33921
25180	20.27447	10.6267	8.690482	15.95021
25220	18.17127	9.508032	8.455084	15.10656
25260	19.12102	10.33855	9.301005	15.19642
25420	20.52526	11.06833	8.82229	16.89479
25540	20.91344	11.1514	9.022618	17.9142
25620	18.7974	10.38094	8.069532	15.22826
25860	20.60868	11.12666	8.532751	16.2219
25940	18.34956	9.839195	8.291889	15.85445
25980	18.47545	9.558212	7.685999	14.57804
26140	20.6568	11.81419	11.08059	15.27247
26300	17.77752	9.039678	8.081268	14.91652
26380	18.96836	10.2326	8.637722	15.93317
26420	22.946	13.42882	10.06634	19.45076
26580	21.41445	12.03651	9.304294	16.24571
26620	19.45281	10.32051	8.563566	16.58599
26820	18.51116	10.40287	7.930761	15.32236
26900	21.99624	12.26554	8.591638	18.11437
26980	18.71894	10.08535	8.059324	15.59985
27060	18.74849	9.585989	8.258978	15.03171
27100	19.1529	9.587078	8.550328	15.37586
27140	19.76648	11.12044	8.037732	16.8435
27180	18.76802	9.83811	7.474035	15.22045
27260	20.93146	11.93665	9.251551	17.79143
27340	17.73475	9.382831	8.288639	15.73983
27500	19.1708	9.701507	8.540998	15.46126
27620	19.29666	10.40606	7.520057	15.4567
27740	19.22672	9.811223	7.51242	15.60434
27780	19.70684	10.02745	8.850824	15.37809
27860	18.31662	9.793304	7.848392	15.03737
27900	19.55895	10.63444	8.497615	15.48888
28020	19.54587	10.35299	8.559196	16.24925
28100	19.40758	9.70138	8.536244	15.1212
28140	21.97595	12.71407	8.81662	18.24974
28420	17.58736	10.0744	8.224092	15.928
28660	19.27506	10.29944	8.042551	16.48461
28700	20.9915	11.57803	9.502131	15.79924
28740	19.16056	9.719585	8.542648	15.72504
28940	21.51557	12.15182	8.890369	17.16882
29020	18.39551	9.125999	7.997364	14.81683
29100	18.29131	9.70554	7.873343	15.41362
29180	19.75229	11.13192	8.427629	16.72805
29340	20.44179	11.8505	9.944126	15.76416
29420	18.10039	10.27158	9.333997	15.47814
29460	20.67853	11.26478	10.00702	16.72299
29540	21.13681	11.09842	9.767497	16.7506
29620	20.56326	11.04016	8.550605	16.53787
29700	17.50966	10.70615	10.08915	15.58981
29740	19.3256	10.37973	8.995914	15.50714
29820	20.75177	11.66818	10.58427	18.13958
29940	18.57975	9.880189	8.553791	15.1002
30020	18.18146	9.70235	7.896183	15.24535
30140	19.65318	9.802235	8.465559	15.35972
30300	16.79228	9.189592	7.111551	14.5377
30340	18.10935	9.221935	7.947335	15.09808
30460	20.3977	10.95232	7.863678	16.67853
30620	19.36177	9.904376	8.602361	15.04466
30700	19.22906	10.63435	8.875929	16.2575
30780	19.96419	11.05041	8.216394	17.05543
30860	17.86977	9.923576	8.022318	15.01472
30980	20.70735	12.05969	9.876088	15.92074
31020	18.72351	10.03116	9.155207	15.02357
31140	22.0967	12.40389	8.696579	17.66919
31180	18.50097	10.30575	8.107237	16.02768
31340	19.39998	9.843129	7.488234	15.24478
31420	20.87925	11.79528	9.332742	15.83053
31460	18.92652	10.20314	8.952721	15.18812
31540	20.8923	11.58518	8.791446	17.08385
31700	19.80577	10.13894	9.087318	16.76662
31740	19.51423	11.32474	9.791393	14.98173
31860	18.50642	10.0134	8.083027	15.01512
31900	19.30099	9.748677	8.519908	15.15671
32580	19.8372	11.4072	10.78173	16.54682
32780	17.30202	9.680545	8.586388	15.75879
32820	20.98371	11.82343	8.505379	17.71584
32900	19.57882	10.93495	9.86133	15.74255
33100	22.07703	12.16927	10.48073	18.84917
33140	19.70633	10.28036	9.036481	15.06409
33220	18.19323	9.20345	8.182899	15.086
33260	18.71272	10.90668	9.560033	16.08425
33340	21.68764	11.82315	9.234924	18.03128
33460	22.8901	12.9085	8.939677	18.8801
33540	17.1853	9.218476	8.11815	15.15508
33660	20.43467	11.65025	10.59143	16.36733
33700	20.12537	11.13876	10.06034	16.57175
33740	18.67179	10.39258	8.561189	15.55734
33780	21.68302	12.19822	11.56743	15.48259
33860	19.55122	10.76241	8.189479	16.41659
34060	21.29122	11.69519	10.59326	15.22603
34100	19.26819	10.07972	8.215224	14.96165
34580	18.17267	10.07343	8.994746	15.31481
34620	19.00198	9.442404	8.185688	15.03065
34740	19.74446	10.39825	9.06087	15.40014
34820	20.04167	10.95633	8.954862	16.23659
34900	19.07253	9.322359	8.167104	15.67364
34940	18.94042	10.22387	9.418846	16.91085
34980	21.5598	12.18723	8.307816	18.01901
35100	18.36847	9.81472	7.569484	15.304
35300	20.36626	10.77697	9.774652	17.46339
35380	21.41922	12.74039	9.714717	17.73287
35620	24.63747	13.86585	9.675021	20.78916
35660	18.87593	9.83094	8.815274	15.55714
35840	20.51863	10.99349	9.184319	17.2743
35980	19.8188	10.04785	8.889988	16.33404
36100	19.8279	10.21179	9.257844	16.11723
36140	19.09118	9.911701	8.749242	15.24992
36220	18.65595	10.77493	10.089	15.3625
36260	19.60017	11.09803	8.608705	16.79179
36420	20.91743	11.91669	9.007057	17.73096
36500	18.34795	9.842467	8.821705	16.10944
36540	20.82271	11.86616	8.463267	17.4454
36740	21.72532	11.8818	9.560532	18.11315
36780	18.84653	9.872459	8.760409	15.61352
36980	19.76466	10.70513	8.301865	15.15319
37100	20.50503	10.61333	9.499937	17.41745
37340	20.12862	10.86626	9.893073	16.8118
37460	19.30437	10.66116	8.818641	15.6891
37620	18.87135	9.426863	7.456802	14.88962
37860	20.35016	11.42027	9.521194	16.54661
37900	21.18717	11.86035	9.059586	16.52235
37980	23.45377	13.05629	9.539927	19.47438
38060	21.88135	12.49579	10.65349	18.87332
38220	20.21688	11.27024	9.128363	14.80212
38300	23.11599	13.22898	10.33517	18.43529
38340	18.96619	9.536427	8.435673	15.49504
38540	17.35834	9.438939	8.104472	14.68357
38860	19.69957	11.03231	8.786744	16.89383
38900	20.98393	11.90076	8.892992	18.31392
38940	22.3112	12.18132	10.4646	16.69382
39140	18.64808	10.24974	8.989514	15.67077
39300	21.38983	11.71415	8.692936	17.99827
39340	19.16539	10.61511	8.822969	16.50527
39380	19.14651	10.37364	9.123606	15.31597
39460	19.18382	9.523972	8.76883	15.50797
39540	19.26915	9.594358	8.528819	15.84353
39580	20.91156	11.26637	9.197153	17.68004
39660	17.31217	9.591176	7.335257	15.42935
39740	21.17852	10.98102	9.663818	16.53957
39820	17.9562	10.27429	9.157633	15.59048
39900	18.37054	10.45515	8.901913	16.7761
40060	21.47501	11.9711	8.265069	17.67295
40140	22.15164	12.54689	10.89964	18.65651
40220	19.64826	10.13348	7.526424	15.70272
40340	19.47565	10.53913	7.770867	15.92884
40380	20.88351	11.67439	8.583496	17.531
40420	19.88708	10.43412	8.690364	16.29326
40580	18.88371	9.763869	8.00824	15.40004
40660	19.85703	10.54725	9.377372	14.88459
40900	21.51699	11.71749	9.158525	18.2861
40980	19.27163	9.895884	8.767451	15.60248
41060	19.37207	10.57155	8.564409	15.68643
41100	17.1005	9.414885	8.372028	15.12882
41140	18.86489	10.2188	7.471433	15.20728
41180	22.82533	13.22931	9.327058	18.59777
41420	19.25806	10.33372	8.417352	16.34694
41500	19.25708	10.6563	9.420691	16.63321
41540	20.96199	11.47153	8.656307	16.41263
41620	21.35311	11.421	9.699784	17.52528
41660	17.70781	9.895083	8.303204	15.17087
41700	21.36582	12.21998	8.874422	18.11805
41740	22.51356	11.8601	10.78679	18.74763
41860	23.11271	12.35864	9.691666	19.39359
41940	21.83977	11.4047	9.675754	18.48988
42020	19.0674	10.01021	8.790231	16.16133
42100	20.27008	9.701951	8.636017	16.29547
42140	18.46053	9.725588	8.598921	15.67564
42220	20.05384	10.47576	9.244827	16.83149
42340	20.8313	11.6327	9.176922	16.36158
42540	20.536	10.97355	8.725523	16.81515
42660	22.12973	12.44043	10.39987	18.98241
42680	18.15617	9.190303	8.361349	15.94642
42700	18.35561	9.324948	8.290183	14.83242
43100	19.52866	10.40091	9.24717	15.42235
43300	18.63189	9.772471	8.633249	15.16749
43340	20.02869	11.28599	8.620042	16.63028
43420	18.31935	10.31641	9.140961	15.2699
43580	19.56932	11.37172	8.514884	15.66094
43620	18.34893	10.38067	7.869853	16.08189
43780	19.82597	10.41567	8.455317	16.26024
43900	19.89798	10.28608	8.62536	16.13266
44060	18.52955	10.55323	8.475684	16.70773
44100	20.04237	10.77362	8.767375	15.86702
44140	20.2975	10.67302	8.749427	16.96529
44180	20.01253	10.9998	8.004722	16.46295
44220	19.00263	9.39182	8.370309	15.30389
44300	19.31059	9.939138	8.658821	15.45402
44700	20.96526	11.19525	10.03244	16.8855
44940	17.87914	9.095457	7.991195	14.98957
45060	20.1987	10.99763	8.708419	16.99378
45220	18.72017	10.36643	8.070248	16.32696
45300	22.36613	12.41577	9.880262	18.46627
45460	21.73189	12.27865	10.16592	15.45623
45500	19.14063	10.52886	8.319768	15.34398
45540	18.50288	9.054681	8.048716	14.69857
45780	21.13921	11.51062	9.156263	16.88836
45820	19.42138	10.6528	7.698563	15.94188
45940	20.60522	10.45273	9.223401	16.81465
46060	19.83205	11.20098	10.14705	17.35948
46140	21.25018	12.05562	8.821713	17.51601
46220	19.28982	10.14491	7.886623	15.7985
46340	19.23578	10.24133	9.237005	15.88913
46540	19.37998	10.27753	8.442327	16.11042
46660	18.89361	10.15538	7.561682	15.20335
46700	20.85731	10.54985	9.287664	16.55725
47020	19.2186	10.78262	8.877508	15.067
47220	19.04754	9.534709	8.388565	15.41964
47260	21.14475	11.95419	8.30124	17.90598
47300	19.50802	11.19982	10.13602	16.32491
47380	19.22274	10.3811	8.447858	15.81678
47460	16.82879	9.462567	7.621757	14.58727
47580	19.02691	10.00487	7.708483	15.60286
47900	22.77833	12.8382	8.870899	19.21022
47940	18.52359	10.03685	7.670906	15.62696
48060	18.38055	9.755784	8.536559	15.30352
48140	19.4054	10.56477	9.208566	15.4623
48300	17.377	9.483004	7.460992	15.1343
48540	21.09064	11.60342	9.75341	15.38062
48620	19.99426	11.34239	8.516211	17.10846
48660	18.83213	10.49615	8.36503	15.58596
48700	18.76681	9.593246	8.42624	15.13427
48900	19.92133	10.89065	9.139628	16.00656
49020	17.52571	8.201957	7.25762	13.32167
49180	20.85774	11.31068	8.434038	16.94487
49340	21.37176	11.10552	9.233614	17.45332
49420	17.18704	10.03047	8.818749	15.82182
49620	21.78299	12.06115	11.31794	16.62733
49660	21.04484	11.27651	8.908279	16.73153
49700	18.64793	9.920815	8.030203	15.50969
49740	18.09294	10.00867	8.747253	15.44391
