# Supplementary material for: Does environmental policy affect scaling laws between population and pollution? Evidence from American metropolitan areas
Source: PLoS One. 2017 Aug 9;12(8):e0181407. doi: 10.1371/journal.pone.0181407 (PMC5549900; doi:10.1371/journal.pone.0181407)
Supplement: S1 Data — This zip file contains all of the raw data files used in this analysis. (ZIP) [file pone.0181407.s009.zip › S1_Data/Table_2_Pop_LAP.txt]

msa_code	Log_GED	Log_E_GED	Log_MD	Log_Pop
10100	18.04947	9.883102	7.792083	10.58208
10140	16.94078	9.551557	8.329177	11.11397
10180	18.70825	10.47236	8.086118	11.94626
10220	17.94766	9.181294	7.790955	10.45409
10300	20.05394	9.686481	8.481903	11.51072
10420	21.65879	11.50488	9.644403	13.44363
10460	18.50805	9.573393	8.366349	10.90016
10500	19.16412	10.30628	7.45827	11.94941
10540	19.28463	10.66587	9.500628	11.56492
10580	20.94086	11.63843	8.887765	13.61597
10620	19.17687	9.723451	8.400276	10.94283
10660	18.54542	9.49944	8.1096	10.35784
10700	19.04547	10.06852	8.857704	11.29631
10740	21.02719	11.73998	9.140956	13.45199
10780	19.33862	10.78939	8.867353	11.89127
10820	17.9802	9.166474	7.835544	10.35054
10860	17.44434	9.464028	8.242749	10.60192
10900	21.91448	11.89962	9.235051	13.48515
10940	18.99517	9.513594	7.986173	10.59731
10980	18.7519	10.19085	8.981131	10.32925
11020	19.99055	10.15192	8.822705	11.77481
11060	17.28554	8.912008	7.509394	10.25386
11100	19.73732	11.61938	8.62459	12.3007
11140	18.79866	9.555649	7.445449	10.47195
11180	18.20672	9.5807	8.276528	11.2302
11220	18.84187	9.295614	8.069454	10.82713
11380	17.47961	9.46394	8.369735	9.527921
11420	18.44161	9.248562	8.161159	10.3654
11460	20.42897	10.6611	9.633914	12.63158
11500	19.54632	10.37114	9.202851	11.666
11540	19.86894	10.63721	8.563913	12.19354
11580	18.69671	8.871039	7.558924	10.11196
11620	18.5731	10.01225	8.748315	10.70399
11660	17.72286	9.119505	7.907716	9.971287
11700	20.73009	11.36654	8.759957	12.7641
11740	19.38403	9.27828	7.994618	10.85848
11780	20.42746	11.0316	9.945944	11.54582
11820	17.7651	9.815681	8.575028	10.47229
11860	17.5961	8.73532	7.295607	9.732462
11900	17.97296	9.071605	7.917591	11.0284
11940	20.04429	10.82461	9.56179	10.74495
11980	18.87178	9.989782	8.724397	11.16582
12020	19.50626	10.15242	7.459804	11.93121
12060	23.74852	13.90714	9.222176	15.20285
12100	19.90519	10.19174	9.143897	12.38684
12140	18.73632	9.553861	8.432645	10.58868
12180	19.45448	9.709555	8.374861	11.31085
12220	18.63447	9.827923	8.76614	11.53433
12260	21.42307	12.12208	8.838895	13.10701
12300	18.24994	9.892695	8.616565	11.65463
12380	19.02404	9.710574	8.1254	10.52277
12420	21.23057	11.97038	9.15505	13.95183
12460	18.46528	9.734962	8.449905	10.20832
12540	21.20616	12.01503	10.92563	13.37311
12580	22.96783	12.95555	9.764462	14.7283
12620	17.58053	10.46774	9.147518	11.88056
12660	18.72662	9.673599	8.314208	10.90195
12700	20.11198	11.18077	10.00731	12.26679
12740	17.68813	9.258495	8.031583	10.93825
12780	17.60974	8.956719	7.700835	10.77214
12820	18.05241	9.808093	8.825827	10.34952
12860	18.9797	9.479104	8.185258	11.00989
12900	20.19073	11.19459	10.32472	10.40626
12940	22.18338	13.2857	9.847497	13.42735
12980	19.52802	10.13509	9.042275	11.85921
13020	20.26537	11.16678	10.24246	11.60381
13060	18.07368	9.934734	8.720357	10.5408
13100	17.98872	9.418998	8.087856	10.03056
13140	21.3106	12.58001	9.99317	12.87544
13180	19.29377	9.84583	8.510318	11.33253
13220	19.75692	10.44137	8.419649	11.74191
13260	19.54091	10.04767	8.780169	10.73099
13300	17.65751	9.220646	7.67031	10.22318
13340	18.61189	9.034506	7.780738	10.75398
13380	18.20381	11.0444	9.725686	11.98487
13420	17.89281	9.530181	8.332828	10.57669
13460	18.30279	11.12437	10.49418	11.61557
13500	17.94007	9.045217	7.82634	10.29187
13540	17.57846	8.8162	7.658799	10.4903
13620	18.30142	10.04441	8.027864	10.58073
13660	18.08707	9.191104	8.119026	10.61408
13700	19.03821	10.75308	9.052975	10.40819
13740	19.2436	11.0612	8.516981	11.83392
13780	19.73542	10.57134	8.705428	12.41901
13820	22.53171	13.39991	10.31554	13.85819
13900	20.57823	11.64256	9.151291	11.4953
13940	18.48069	10.28244	9.056355	10.64844
13980	20.19874	10.94167	8.697453	11.06626
14020	19.49942	10.0671	8.086358	11.83169
14100	21.42732	11.92957	10.73789	11.30522
14140	18.85107	9.723775	7.876658	11.61254
14180	19.07547	10.14601	8.889719	10.81818
14220	19.22086	10.40379	9.149254	10.67272
14260	20.75948	12.10322	9.354186	12.99158
14340	17.45047	8.909437	7.437058	10.17732
14380	17.97029	8.630768	7.424982	10.63149
14420	19.08862	11.10078	10.05944	10.07369
14460	23.28478	13.36582	10.19029	15.2684
14500	19.20292	10.38489	9.455539	12.51764
14540	19.68041	10.47116	7.686907	11.76096
14580	18.01066	9.852719	8.542008	11.06478
14620	18.80384	9.770108	8.4918	10.73611
14660	18.83444	10.02771	8.053109	11.2854
14700	18.64331	9.826532	8.12034	11.05083
14740	18.79838	9.962628	8.94144	12.37396
14780	17.94524	9.011276	7.658625	10.27818
14820	18.94805	9.661575	8.488152	10.26997
14860	21.39323	11.48605	10.54209	13.64274
15020	17.5414	9.024358	7.696107	10.37677
15060	16.83998	9.22801	8.253225	9.96034
15100	17.63722	9.314308	7.840819	10.16319
15180	19.35842	10.57571	9.481805	12.70421
15220	17.52126	9.20073	7.92617	10.51453
15260	19.20789	10.58954	8.158142	11.42904
15340	18.72407	9.074607	7.758637	10.75812
15380	21.56258	12.14177	10.22102	13.9484
15420	18.9147	10.70732	8.687962	10.64201
15460	19.05486	9.873951	7.649708	10.83068
15500	19.10024	9.876637	8.846067	11.70437
15540	18.75417	10.49301	8.248573	12.17946
15580	16.93502	8.820645	7.645886	10.43276
15620	18.23549	9.464642	7.704628	10.68536
15660	18.713	9.345068	8.08001	10.64462
15700	19.53745	9.904375	8.779374	10.29921
15740	18.68131	9.605413	8.539375	10.62023
15780	18.68506	10.07188	8.024447	10.40862
15820	18.00939	9.147385	8.221962	10.04072
15860	18.67636	9.998425	8.750475	10.70771
15900	19.50481	10.21418	9.097651	10.56305
15940	21.30536	11.01249	9.195708	12.90535
15980	20.77742	11.52155	10.30117	12.90057
16020	19.69131	10.57895	8.105413	11.39581
16060	20.67283	11.25651	9.702404	11.71342
16100	19.15982	11.08181	9.817531	10.88035
16180	17.50664	8.687859	7.707675	10.8207
16220	18.51513	10.03611	8.591785	11.05338
16260	17.4591	9.380262	8.093273	10.29041
16300	20.46817	11.27594	8.768268	12.34915
16340	18.53424	9.06535	7.99606	10.50854
16380	19.11247	9.315098	8.127929	10.62174
16460	18.30223	9.442042	8.320472	10.64096
16500	19.68041	11.73471	11.12789	11.13635
16540	19.89578	10.10036	8.720836	11.76611
16580	20.28709	10.87865	8.484455	12.21076
16620	20.29304	11.37377	9.250947	12.37232
16660	18.97909	9.765934	7.846456	11.04941
16700	20.67915	12.02353	9.698526	13.22276
16740	22.44925	12.80377	9.240353	14.30362
16820	20.03788	10.7098	8.278312	11.0548
16860	20.76555	11.47586	8.548966	13.04522
16940	19.53362	11.08335	10.09873	11.27565
16980	24.69413	14.25474	10.37986	15.99337
17020	18.72699	10.32904	9.180108	12.18188
17060	19.22514	9.700295	8.367088	11.23494
17140	23.28245	13.45657	9.616408	14.49697
17200	19.1266	10.78754	8.284876	12.21677
17220	19.74473	11.10382	9.327144	11.44189
17260	18.32042	9.510306	8.231803	10.34477
17300	20.06091	10.92216	8.405032	12.27347
17340	18.2692	9.510709	8.436115	10.92243
17380	18.61646	10.05444	8.913881	10.59228
17420	19.23182	10.05365	8.017595	11.50509
17460	22.99246	13.03907	10.20562	14.56591
17500	19.96951	10.40759	9.072182	10.29089
17540	19.39288	9.915262	8.554028	10.81199
17580	17.80252	9.70459	8.29956	10.68212
17660	19.32392	10.5496	9.56601	11.55988
17700	18.89761	10.23091	8.851485	10.51252
17740	18.91875	9.408698	8.083715	10.68796
17780	19.24311	10.50664	8.02991	12.01726
17820	19.8099	11.07703	9.182539	13.16393
17860	18.9666	10.18284	9.058681	11.77667
17900	20.93158	11.86476	8.939247	13.3364
17980	19.90772	10.85898	8.069523	12.53608
18020	19.35594	9.882339	8.718489	11.15216
18060	19.01085	10.55362	9.333965	11.01085
18100	17.79503	9.514082	8.168955	10.32147
18140	22.18902	12.30004	8.894361	14.30154
18180	20.16477	10.9391	9.761066	11.77476
18220	18.13546	8.677019	7.526717	10.16045
18260	18.87989	10.02026	7.7733	11.39675
18300	17.77896	9.97434	8.796877	11.02955
18380	17.39917	8.820385	7.600235	9.934841
18420	18.40589	9.888909	8.987386	10.40668
18460	18.43567	8.855575	7.470551	10.38992
18500	19.56668	10.21702	8.814598	11.48965
18580	20.6552	12.12384	9.999698	12.92448
18620	18.44584	9.611393	8.102502	10.64237
18660	18.25024	9.036655	7.751338	10.77908
18700	18.09678	9.698326	8.73991	11.25405
18740	21.65083	12.12562	11.68587	10.49693
18820	19.16402	9.64794	8.281769	10.50734
18860	16.58354	8.906211	7.65138	10.18403
18880	19.99004	11.22937	9.476085	12.24612
18900	18.17055	9.21102	8.095658	10.72164
18980	19.54335	10.19838	8.927748	11.23402
19060	20.11383	10.76991	8.752824	11.49508
19100	22.76514	13.38754	9.735205	15.40315
19140	19.77848	10.3041	8.259941	11.67114
19180	19.38048	10.0627	8.84086	11.33634
19220	18.75021	9.779526	7.915341	10.81774
19300	20.17572	10.71395	9.671455	11.81909
19340	20.6687	11.39269	8.774842	12.83864
19380	21.50539	11.55548	9.36571	13.60939
19460	20.43397	11.30419	9.309247	11.87381
19500	19.9653	10.84898	9.599051	11.63708
19540	19.03777	9.490066	8.023874	10.40934
19580	19.16054	9.643723	8.451719	10.58787
19620	16.42136	8.952013	7.643756	10.69621
19660	21.93092	12.06329	10.2156	13.07046
19700	18.01222	9.776664	8.984986	10.1007
19740	22.14005	12.50479	9.309807	14.52187
19760	19.40002	10.44438	9.345149	10.38174
19780	20.2295	11.41549	8.630352	13.05877
19820	23.28321	13.44959	10.50347	15.3154
19860	17.60525	9.312926	7.882116	10.02083
19940	19.03187	9.534328	8.234217	10.48386
19980	17.56988	9.677437	8.48938	10.29509
20020	19.3457	10.5871	8.234569	11.75093
20060	17.81572	9.025587	7.627539	10.4619
20100	19.8334	10.3218	8.999475	11.74442
20140	18.7765	9.853238	7.739669	10.86322
20180	20.68178	11.23853	10.59224	11.29889
20220	20.06816	10.82857	9.603208	11.38636
20260	20.52394	11.99192	9.831099	12.49834
20300	19.11064	11.10259	9.938034	9.890099
20340	18.3934	9.985386	8.891149	10.67072
20380	18.92879	9.57258	8.290536	11.34452
20420	17.8486	9.817367	8.942148	10.62493
20460	18.01042	9.166399	7.756276	10.46142
20500	21.90381	12.59302	10.29921	12.88914
20540	18.45518	9.773996	8.660813	10.51121
20580	16.62215	8.782701	7.434426	10.79218
20660	18.41004	9.11695	7.987146	10.42079
20700	19.78848	9.813883	8.679666	11.764
20740	19.43392	10.39013	8.468588	11.88078
20780	17.43224	9.079613	7.926623	10.46167
20820	18.64101	9.521407	8.228367	10.4278
20900	18.31502	9.81907	8.466507	10.60373
20940	19.47301	10.80982	9.450475	11.88647
20980	19.11923	10.50747	9.267387	10.71368
21020	18.19544	9.212201	6.961095	10.89282
21060	19.65909	10.47542	8.139284	11.80494
21120	17.40751	9.287557	7.89114	9.893387
21140	20.05936	10.87745	9.883986	12.07071
21220	18.92817	10.7989	8.737718	10.76467
21260	17.2842	9.317078	8.27093	10.37415
21300	18.62437	9.529443	8.271244	11.42669
21340	20.01538	11.08409	9.35937	13.46616
21380	18.04523	9.662606	8.570983	10.42804
21420	19.12262	10.6364	9.214852	10.95
21460	18.46007	9.596416	8.292112	10.64847
21500	19.95135	11.05539	10.07605	12.53175
21540	18.078	9.53719	8.227964	10.56741
21580	18.67454	10.13948	8.957711	10.55007
21660	18.92699	11.17667	10.23253	12.66001
21700	17.74756	10.29189	9.043579	11.7065
21740	18.4035	10.28567	9.187996	9.917785
21780	21.92533	12.64004	10.36599	12.5817
21900	19.15711	9.850883	8.708426	10.93202
21980	17.55626	9.339829	8.029043	10.06071
22020	19.88625	10.95028	8.714926	12.04427
22060	18.62063	9.48051	8.098116	10.91487
22100	19.70922	9.506142	8.267865	10.92935
22140	20.01121	11.70087	10.55962	11.60732
22180	19.92299	10.90944	9.098914	12.66024
22220	20.30411	11.46275	8.579288	12.67134
22260	19.07285	10.2789	8.726871	10.92563
22280	18.13393	9.894602	9.029397	10.35644
22300	19.02067	9.624143	8.582968	11.14766
22340	16.8959	8.148628	6.88207	9.76847
22380	20.04869	11.93888	11.1443	11.64831
22420	20.39091	11.03369	10.04571	12.98849
22500	19.89803	11.04199	9.098073	12.16378
22520	20.83769	11.76996	10.1152	11.82685
22540	19.2469	9.889503	8.565718	11.45947
22580	19.4881	10.17723	8.974392	11.02691
22620	18.21578	9.454026	8.198615	10.23157
22660	19.06894	10.48943	9.319747	12.37518
22700	17.89881	9.369426	7.969271	10.567
22780	18.13093	9.315838	7.958475	10.55138
22800	19.91533	10.73484	8.165695	11.10708
22820	19.16701	10.55306	9.362515	10.14223
22860	17.39286	8.978251	7.748683	10.85064
22900	19.72215	11.08697	8.386053	12.398
23060	20.69552	11.2036	9.010436	12.83226
23140	19.02422	9.320872	7.902214	10.40317
23180	18.85056	9.818584	8.149527	11.0882
23240	17.34156	8.720932	7.348329	9.923094
23300	18.79925	9.56718	8.328709	10.79503
23340	18.18062	9.679399	8.18935	10.46883
23380	19.46321	10.16038	8.977813	11.03182
23420	20.67267	11.69438	10.49603	13.5451
23460	19.08625	9.926294	8.752708	11.54706
23500	18.72016	9.484513	8.234632	10.82126
23540	19.45165	10.50246	8.589549	12.26689
23580	19.87895	10.27584	9.099437	11.72229
23620	17.95319	9.253411	7.884487	10.41604
23660	18.8759	9.563122	8.189429	10.92185
23700	19.14543	10.76745	9.611887	11.1113
23780	18.94647	10.93734	9.290177	10.63456
23820	17.76781	9.091698	7.839532	10.53481
23860	18.20802	10.09434	9.124434	10.91389
23900	19.5755	9.578516	8.197859	11.38164
23940	18.86998	10.63577	9.430707	10.39596
23980	18.8013	9.686141	7.540675	10.75686
24020	18.90547	10.24177	8.267661	11.70834
24100	18.00954	8.877875	7.616706	10.87523
24140	19.28517	10.23056	8.935098	11.62367
24220	19.99103	10.95024	8.86319	11.46647
24260	18.78292	10.4283	7.65525	11.23746
24300	18.65253	10.2945	8.886551	11.65396
24340	21.67447	12.38395	9.726954	13.70648
24380	17.69689	9.67568	9.011365	10.19966
24420	17.39121	9.842832	8.883354	11.22416
24460	17.3027	9.296128	7.97595	10.26319
24500	17.85624	9.764681	8.286989	11.26807
24540	20.25361	11.29049	9.990893	12.01857
24580	20.02828	10.95825	8.580334	12.50939
24620	19.08183	9.673989	8.517464	11.01699
24660	21.47227	11.90885	9.656635	13.31311
24700	18.94055	9.360883	8.162757	10.1544
24740	19.83591	11.3506	10.29907	11.07077
24780	18.6298	9.972643	8.711997	11.75947
24820	19.42646	9.54778	8.126279	10.89791
24860	21.66451	11.94805	9.358885	13.4491
24900	18.29866	9.670649	7.741787	10.75327
24940	18.95209	9.79464	7.931249	11.3896
24980	17.74789	9.417779	8.344997	10.01905
25060	20.699	12.19835	9.8691	12.7748
25100	18.44718	10.67751	9.63285	9.816239
25180	20.63341	11.08389	9.210738	12.20925
25220	18.69396	9.826943	8.576139	11.49563
25260	19.23329	10.29312	8.974221	11.7219
25300	19.34915	10.2026	8.061154	10.51564
25420	20.94597	11.40261	9.115208	13.1234
25460	18.04702	9.327458	7.285651	10.59843
25540	21.41471	11.82568	9.716485	13.92329
25580	17.79333	9.270997	7.774188	10.28497
25620	19.31907	10.81924	8.453054	11.73681
25700	16.95606	8.889696	7.485643	10.17877
25720	17.58054	8.485286	7.221954	9.530029
25740	19.39264	10.61503	8.821129	11.07352
25760	18.39123	9.730729	8.646095	10.20541
25780	18.20695	9.215247	8.086673	10.65717
25820	17.85576	9.948769	9.31294	9.841612
25860	20.55235	11.37209	9.214458	12.6941
25940	18.55819	10.12153	8.487106	11.77687
25980	18.29776	9.624162	7.690214	11.13317
26020	19.70251	11.7073	10.87313	10.91631
26140	20.80177	12.01115	11.24168	11.6623
26220	18.46703	8.944496	7.882939	9.899329
26300	20.61101	11.22661	10.89744	11.34421
26340	17.56318	9.948177	8.793253	10.53449
26380	19.96293	11.05842	9.270889	12.17866
26420	23.18401	13.93959	10.62692	15.32349
26460	18.81343	9.339597	8.127297	11.05092
26500	18.79961	9.115829	7.709595	10.70891
26540	19.02302	9.51877	8.252696	10.52881
26580	21.80516	12.6477	9.676529	12.79281
26620	20.26487	10.98255	9.09963	12.7467
26660	18.73676	9.632083	7.640779	11.12286
26700	17.44458	9.201194	7.924413	9.719384
26740	18.34034	10.00305	8.703787	11.06197
26780	18.38003	9.378133	8.043176	10.45022
26820	19.36098	11.0067	8.755143	11.55691
26860	21.94179	12.44733	11.87346	11.38317
26900	22.64348	12.80738	9.098752	14.27764
26940	17.95735	9.214746	7.911632	10.41202
26980	19.80401	10.61971	8.433196	11.73575
27020	17.22524	9.132133	7.577961	10.37599
27060	18.97618	9.740449	8.387768	11.48921
27100	19.717	10.14674	9.080108	11.96573
27140	20.54735	11.75528	8.811352	13.14632
27180	19.35606	10.44994	8.279459	11.65865
27220	17.84618	9.436223	7.617662	9.915416
27260	21.87673	12.68625	9.812451	13.89017
27300	19.81963	10.5335	8.781412	10.61575
27340	18.11096	9.846234	8.551035	11.86696
27380	18.48558	9.733696	8.576647	10.68403
27420	18.32439	9.671582	8.120143	9.956554
27460	19.92773	10.76198	9.515553	11.83088
27500	20.0308	10.39458	9.125907	11.92584
27540	20.69624	11.53825	9.827903	10.8802
27620	20.27868	11.15041	8.282568	11.8
27700	17.71703	9.058439	7.644598	10.15074
27740	19.54357	10.29568	8.126833	12.06349
27780	19.86692	10.17878	8.8852	11.94319
27860	19.21018	10.14231	8.044463	11.53527
27900	19.4579	10.64912	8.624223	11.91826
28020	20.28708	10.94711	9.053651	12.63063
28060	18.25462	10.13475	8.770411	11.1951
28100	20.00076	10.01944	8.891519	11.53976
28140	22.46571	13.11339	9.178677	14.39783
28260	18.49883	10.02454	7.960873	10.76024
28300	17.98718	9.291146	8.288066	11.18998
28340	19.08519	9.559876	8.28633	10.67454
28380	18.40058	9.303077	7.906821	10.3898
28420	18.21955	10.45952	8.598994	12.12609
28500	17.57963	9.061689	7.795088	10.67438
28580	18.46114	10.70681	9.989749	11.28904
28620	17.40617	9.513223	8.117036	10.42169
28660	19.62901	10.74302	8.353158	12.6572
28700	21.51754	12.17973	9.946104	12.31424
28740	19.67309	10.26679	8.998941	12.0275
28780	18.26278	10.16396	8.345058	10.31281
28820	18.61878	9.873754	8.36862	10.98261
28860	17.69472	8.944983	6.895182	10.26169
28900	17.45952	10.54129	9.367678	11.05777
28940	22.10096	12.80419	9.489079	13.50584
29020	19.32661	9.819885	8.557638	11.33542
29060	18.31269	9.415499	8.570697	10.8908
29100	19.00474	10.17904	8.199782	11.71118
29180	20.49324	11.67187	8.912626	12.94486
29260	17.09609	9.567545	8.3168	10.11888
29300	19.03155	10.36086	9.549622	10.98191
29340	20.89256	12.3734	10.53745	12.15254
29380	18.67783	9.787778	8.538127	10.89188
29420	18.41322	10.48401	9.393517	11.80725
29460	21.25583	11.81088	10.5463	13.0332
29500	17.42338	8.991168	7.661337	9.577896
29540	21.64085	11.44067	10.00295	13.03906
29620	20.87021	11.41203	8.997967	13.01875
29660	18.54758	10.23266	9.50039	10.27712
29700	17.40281	10.23001	9.189809	12.17138
29740	19.69038	10.69564	9.432729	12.04568
29780	17.81479	9.422931	8.062153	10.25724
29820	21.03425	12.39026	11.18168	14.01203
29860	19.06583	11.00626	9.60362	11.30423
29900	18.0393	9.45204	8.351474	10.48799
29940	18.93963	10.09664	8.900535	11.49622
29980	18.31613	9.37878	8.14115	10.58724
30020	19.0089	10.43074	8.647489	11.63718
30060	18.06731	9.372858	8.143643	10.35517
30140	20.18558	10.13203	8.724177	11.67722
30220	17.78559	9.614799	8.210032	10.05938
30260	18.60335	9.17477	7.966833	10.61019
30280	18.2433	9.226495	7.968973	10.18199
30300	17.81957	9.96161	8.128005	10.97025
30340	17.86857	9.597672	8.386189	11.52621
30380	18.50121	9.141474	7.767135	10.75349
30420	17.96671	9.898436	8.063524	10.14773
30460	21.08371	11.701	8.593008	12.86857
30580	17.37169	9.57867	8.609633	9.909221
30620	20.00052	10.65583	9.414451	11.57963
30660	19.0478	9.562334	8.055015	10.36511
30700	19.6382	11.06714	9.169195	12.44545
30780	20.69736	11.63885	8.674289	13.27892
30820	19.46391	10.1119	9.210894	10.51255
30860	18.64592	10.21304	8.158862	11.49962
30900	19.65048	10.07175	8.758159	10.57039
30940	19.23652	10.16908	7.907074	11.69625
30980	20.95303	12.22766	10.20287	12.18339
31020	19.2536	10.65217	9.46997	11.42899
31060	16.09616	7.466185	6.294536	9.813618
31140	22.77603	13.03534	9.319273	13.90902
31180	19.44368	10.89541	8.566329	12.39505
31260	18.96641	10.18686	9.07731	11.25916
31300	19.87235	10.84059	9.407854	11.66648
31340	19.91751	10.64807	8.435718	11.5249
31380	18.77815	9.489379	8.047655	10.4696
31420	21.2488	12.26327	9.711223	12.29862
31460	19.09233	10.25691	9.054815	11.66788
31500	20.70212	11.4781	10.66793	10.36763
31540	21.27523	11.92722	9.160657	13.19358
31580	18.36975	9.529126	8.426534	10.73976
31620	18.52384	9.820328	8.449472	10.11399
31660	17.12346	9.055456	7.788649	10.78955
31700	20.10456	10.74633	9.687303	12.81375
31740	19.78919	11.5672	9.978152	11.32237
31820	19.40606	10.32183	8.918481	11.32329
31860	19.30825	10.25059	8.150724	11.32835
31900	19.8636	10.24407	8.963323	11.77226
31940	18.84454	10.12984	8.076198	11.11941
31980	19.16582	9.815443	8.576242	11.18556
32020	18.9548	9.417187	8.234691	11.11051
32100	18.73946	10.74021	10.06244	11.04704
32140	18.13529	9.403361	8.094129	10.09642
32180	18.3083	9.648926	8.099678	10.03373
32220	19.93306	11.32595	10.15164	10.99871
32260	18.17515	9.599997	8.155025	10.56571
32280	18.06836	8.979452	7.619359	10.40281
32340	17.81195	9.267543	7.954091	9.929691
32380	19.3117	10.06129	7.811362	10.88418
32460	18.22276	9.06739	7.661445	10.49831
32500	20.43322	11.19222	10.47948	9.730621
32540	18.25171	9.585509	8.266432	10.67987
32580	19.8964	11.11114	9.994148	13.18985
32620	18.50546	9.910987	7.876363	10.85545
32660	18.39845	9.252177	7.89566	10.5029
32700	18.77511	10.18966	8.699862	10.26865
32740	19.73408	10.0366	8.944519	11.39762
32780	18.32721	10.72133	9.722517	12.07723
32820	21.69533	12.45789	9.11351	13.97918
32860	18.46968	9.582026	8.419456	10.57664
32900	19.83755	10.71505	9.373348	12.2098
32940	19.00949	10.50344	8.154903	11.56086
32980	19.10129	10.22255	9.221628	10.30725
33020	18.37854	9.318913	7.826985	10.06258
33060	17.93288	9.225088	7.87488	10.3379
33100	22.76549	12.70518	10.89209	14.76519
33140	20.14819	10.73539	9.435672	11.60768
33180	18.29016	9.05919	7.800569	10.27602
33220	19.01367	10.35063	9.493125	11.3144
33260	18.86887	10.72349	9.164882	11.72382
33300	18.05366	9.090347	7.255669	10.84402
33340	22.35937	12.42689	9.774847	14.1956
33420	17.93839	9.50385	8.48056	10.17183
33460	23.28351	13.31075	9.29836	14.89177
33500	19.06573	10.46841	7.776323	11.11425
33540	18.20801	10.22982	9.198723	11.40025
33580	17.37571	9.071435	6.978905	9.946164
33620	19.21318	11.00788	10.16296	10.08008
33660	21.17264	12.37201	11.2153	12.89835
33700	20.57944	11.1034	9.79592	12.98721
33740	20.11591	11.41699	9.509177	12.03669
33780	21.56576	12.19561	11.36766	11.88389
33860	20.17754	11.28277	8.655574	12.72329
33940	18.01691	9.486182	7.931387	10.35558
33980	17.57476	9.590876	8.6302	11.00262
34020	19.91277	11.24145	10.21928	10.9472
34060	21.66608	12.20234	10.84959	11.5789
34100	19.62894	10.83959	9.637005	11.50595
34140	17.45561	9.634717	8.503455	10.38927
34180	17.63247	9.957247	8.589243	11.18469
34220	17.80751	9.068258	7.791042	10.61457
34260	17.89905	9.277933	8.124839	10.50955
34300	18.47808	9.989219	8.635524	10.1514
34340	19.08074	9.935997	8.755013	11.12638
34380	18.58772	9.195645	7.952933	10.98736
34420	20.39282	11.78367	11.29883	10.14026
34460	18.36512	9.246103	6.883599	10.55169
34500	18.58317	9.389725	8.103907	10.57613
34540	19.10909	8.967437	7.646043	10.89494
34580	18.8242	10.85536	9.579446	11.52466
34620	19.62586	10.05734	8.926856	11.65678
34660	18.07044	9.163305	7.870319	10.4131
34700	20.53033	11.16634	10.34082	10.62607
34740	20.01182	10.72767	9.467279	12.03194
34780	20.10108	11.10254	10.0703	11.15755
34820	19.74783	10.96161	8.996113	12.42827
34860	18.52291	9.829116	8.591043	10.93573
34900	19.08437	9.489828	8.454361	11.70323
34940	20.21873	10.75807	9.573197	12.24061
34980	22.29556	12.93778	8.966461	14.09163
35020	18.72775	10.24601	8.251705	10.90097
35060	18.77816	10.1104	8.896276	10.52401
35100	18.85568	10.32536	7.790863	11.61751
35140	18.72624	9.450463	8.275182	10.44538
35220	19.1311	9.530407	8.285622	10.78678
35260	20.29558	10.79669	9.792237	11.45644
35300	21.00989	11.63079	10.47046	13.58384
35380	22.00735	13.28154	10.21132	14.08208
35420	19.72867	10.07495	8.743592	11.39384
35460	18.10477	8.804402	7.661805	10.38254
35500	18.62921	9.496444	8.114468	10.50941
35580	18.2676	9.349796	8.134506	10.19999
35620	25.25574	14.31067	9.973542	16.70778
35660	19.56992	10.36642	9.318136	11.98111
35700	17.39341	8.898605	7.723991	10.57516
35740	18.3055	10.01914	7.562454	10.78372
35820	19.13148	11.0327	8.739259	10.47186
35840	21.20441	11.58752	9.624613	13.21781
35860	18.13799	8.707028	7.437673	10.24374
35900	19.02434	9.706395	8.455637	11.061
35940	19.05906	9.541748	8.553755	11.01061
35980	20.48985	10.88171	9.557863	12.41329
36020	17.36021	8.841991	7.822647	11.2049
36100	20.71363	10.75832	9.565262	12.41298
36140	19.00169	9.823626	9.088686	11.49282
36220	18.53843	10.46534	9.503792	11.726
36260	20.14319	11.51427	8.847949	13.07069
36300	18.93134	10.1113	8.629268	11.63384
36340	18.49265	9.307467	8.236972	10.96062
36380	18.91993	9.207054	8.044492	10.38548
36420	21.38724	12.32801	9.191489	13.87522
36460	19.53595	9.642072	8.401248	11.34423
36500	18.62406	10.04468	8.981391	12.233
36540	21.30731	12.34826	8.935734	13.52523
36580	18.4411	9.311077	8.032229	11.01236
36620	18.47724	10.42857	8.284674	10.8055
36660	18.98722	10.04592	8.812875	11.34146
36700	19.397	10.64483	9.369622	11.37961
36740	22.35845	12.27751	9.808926	14.24404
36780	19.26801	10.29806	9.269646	11.92232
36820	18.01432	9.084519	7.863732	9.996705
36860	20.65499	11.162	8.689284	11.92805
36900	19.62694	10.58266	8.796041	10.69138
36940	18.24627	9.170297	7.811698	10.3754
36980	20.18241	11.16844	8.811117	11.60872
37020	19.15317	9.48497	8.213235	11.18922
37060	17.74247	9.097672	7.873482	10.46064
37100	20.68313	11.18743	10.12904	13.52122
37140	20.89244	11.87993	9.538595	11.49086
37220	17.65236	9.730106	8.541797	10.29921
37260	20.19769	11.55863	10.58066	11.15932
37300	18.44173	9.252219	8.02258	10.86301
37340	20.36929	10.98448	10.06185	13.06126
37420	17.89893	10.04381	8.903508	10.05617
37460	20.90121	12.11125	10.66654	11.99238
37500	18.05051	9.082047	7.741935	10.50219
37540	18.30996	9.572652	8.437899	10.31198
37580	18.22232	9.516012	8.19241	10.73748
37620	19.72296	10.35221	8.418882	11.43061
37660	18.07876	9.231707	7.787957	10.04068
37740	20.07452	11.04445	10.56699	10.80062
37780	17.55204	9.608398	8.298355	9.54824
37860	21.05681	12.1338	10.10402	12.90764
37900	22.3213	12.87387	10.44439	12.80967
37940	18.79541	9.246881	7.992811	10.42243
37980	23.98485	13.49695	9.908488	15.52412
38060	22.2073	12.85802	11.15836	14.91868
38100	18.55002	9.20933	7.965204	10.77831
38180	17.62524	9.510865	7.127398	9.895103
38220	20.56845	11.77458	9.461241	11.5494
38260	17.90062	9.058199	7.632971	10.50087
38300	23.34281	13.46563	10.37614	14.69278
38340	19.76433	10.26267	8.947743	11.79221
38380	17.76599	9.549708	8.154323	10.50482
38420	18.95437	9.914264	8.429669	10.80625
38460	17.56886	9.575046	8.347146	11.2863
38500	19.5102	9.677907	8.546059	10.7392
38540	17.99219	10.08014	9.083513	11.22366
38580	22.17084	12.93948	11.54795	10.98979
38620	18.89435	10.4573	9.118514	10.74609
38700	19.66483	9.807107	8.45212	10.58757
38740	18.34519	9.455045	8.138165	10.60606
38780	18.05832	9.874745	8.456416	9.765144
38820	16.63502	9.542642	8.375669	11.07736
38860	20.05305	11.60081	9.254684	13.06111
38900	21.85952	12.77557	9.783723	14.43376
38940	20.40879	11.2319	9.283571	12.61143
39020	19.30265	9.866491	8.544236	11.29418
39060	20.30364	10.16173	8.80074	11.91028
39140	19.00137	10.74645	9.562613	11.93791
39220	18.16326	10.02981	8.935305	9.947409
39260	16.63459	9.178813	7.848722	9.780529
39300	21.92924	12.44824	9.442449	14.22833
39340	19.76832	11.01689	9.089021	12.77928
39380	19.33023	10.69184	9.408462	11.82764
39420	17.44187	9.45642	8.000876	10.55545
39460	19.65331	9.651751	8.585882	11.82768
39500	19.78775	10.54074	8.460641	11.25391
39540	19.77039	10.04833	8.873986	12.1323
39580	21.09188	11.56472	9.37956	13.51899
39660	19.02938	10.71432	8.168431	11.66605
39700	18.10907	8.893223	7.648994	9.885833
39740	21.64516	11.4513	10.14494	12.78888
39780	18.02492	9.642845	8.205299	10.89696
39820	18.17924	10.52895	9.337743	12.01085
39860	19.53761	9.917709	8.32825	10.67745
39900	19.03411	10.89892	9.07728	12.6848
39940	18.42502	10.15708	8.412123	10.51042
39980	19.04687	9.608636	8.531012	11.17232
40060	21.95949	12.44066	8.708741	13.7009
40080	19.05217	9.948691	8.030664	11.33456
40100	18.3045	9.528369	8.251543	10.94336
40140	22.3307	12.79492	11.05227	14.97884
40180	18.87362	10.24159	8.716357	10.49657
40220	19.84477	10.31472	7.756588	12.05933
40260	19.6111	10.74343	8.737278	11.25242
40300	19.45795	9.810927	8.543999	10.83868
40340	20.09663	10.81029	8.003336	12.09123
40380	21.25981	12.08662	9.155034	13.85777
40420	20.233	10.83808	9.157863	12.63684
40460	18.25589	9.364181	8.16495	10.73025
40540	20.5646	11.96083	10.89559	10.57954
40580	19.50901	10.56611	8.613286	11.89838
40620	18.2565	9.447483	8.176841	10.57014
40660	20.80362	11.4005	10.20805	11.35641
40700	18.22119	10.65334	9.579362	11.53081
40740	18.58018	10.21488	8.9004	11.04122
40780	18.96552	10.29111	8.315073	11.17677
40820	18.3059	9.650524	8.547436	10.62447
40860	18.14013	9.405371	8.200901	11.04143
40900	21.79682	12.10693	9.6433	14.36997
40940	17.2845	9.0942	7.775279	10.37343
40980	20.21076	10.56419	9.291499	12.25126
41060	19.84647	10.70631	8.568447	12.01317
41100	17.64669	9.64772	8.438263	11.35517
41140	19.43349	10.67797	7.980835	11.66532
41180	23.24667	13.58596	9.58958	14.78631
41220	19.14527	10.56386	9.354002	10.75858
41420	20.27464	11.17094	9.462601	12.72235
41460	18.08662	9.640709	7.561633	10.9555
41500	19.37641	10.87653	9.698418	12.82599
41540	21.05639	11.53626	8.707589	12.56994
41620	21.93753	12.1069	10.29411	13.69452
41660	18.12146	9.925468	7.940406	11.55208
41700	21.77187	12.54712	9.225086	14.33345
41740	22.88082	12.37484	11.3777	14.85255
41780	19.07071	9.935975	8.895573	11.26309
41820	18.18046	9.126842	7.986639	10.80876
41860	23.36011	12.86491	10.17498	15.21036
41940	22.04897	11.80628	10.13095	14.34537
42020	19.88828	10.68049	9.250151	12.37562
42100	20.70226	10.14625	9.118456	12.40983
42140	18.92989	10.21044	9.010246	11.72987
42220	20.31664	10.73174	9.644011	12.99446
42300	17.32795	9.44609	8.431749	10.54281
42340	20.16596	11.31651	8.893223	12.57219
42380	18.91209	9.444976	8.062765	11.03724
42420	18.17295	10.02895	7.655242	10.55407
42460	20.44292	11.48353	10.47356	10.85002
42540	20.90728	11.34787	9.022472	13.2137
42620	18.39794	9.670958	8.369434	11.08339
42660	22.35218	12.69026	10.58478	14.8974
42680	18.78111	9.636693	8.552658	11.51545
42700	19.07013	9.71533	8.289459	11.22251
42740	18.33276	9.760973	8.473092	10.52164
42780	18.83225	9.024153	7.559972	10.54205
42820	18.86206	10.13205	8.723817	10.75084
42860	19.04271	9.571132	8.498775	11.08339
42900	18.09919	8.86427	7.600958	10.37114
42940	18.39125	9.195638	8.090791	11.09412
42980	18.83425	9.420266	8.266398	10.62908
43060	18.40371	9.556244	8.215267	11.04538
43100	19.91042	10.94203	9.803064	11.60947
43140	19.45663	9.774378	8.553639	11.45131
43180	18.42435	9.261921	7.848954	10.46039
43220	17.24783	8.6616	7.591324	10.82689
43260	17.81127	9.400146	7.987591	10.13022
43300	18.90099	9.948894	8.693914	11.54953
43320	19.4004	11.06458	9.856178	11.49605
43340	20.60003	11.86049	9.276647	12.90624
43380	18.98477	9.405149	8.115147	10.77789
43420	18.56436	10.4012	8.964114	11.63296
43460	18.2418	9.408044	8.190788	10.61064
43500	18.94419	10.29646	9.301991	10.35249
43580	20.03427	11.703	8.782128	12.00901
43620	19.30644	10.76209	7.814032	12.09345
43660	17.36184	9.352468	8.17355	9.778435
43700	18.96159	9.790841	8.4809	10.95273
43740	19.93148	9.654332	8.293092	11.29013
43780	20.43971	10.99277	9.113576	12.64001
43900	20.61654	11.14665	9.437537	12.54252
43940	16.74086	8.538192	7.151959	9.969697
43980	17.43104	8.940825	7.408225	9.755278
44020	16.98888	8.718926	7.393961	9.698
44060	19.1751	11.16453	8.784298	13.04219
44100	20.10148	10.78009	8.919844	12.22602
44140	20.93264	11.37669	9.432055	13.28647
44180	20.41465	11.3998	8.393544	12.76466
44220	19.63153	9.789876	8.754869	11.88423
44260	17.23024	8.770768	7.661588	10.59074
44300	19.73755	10.41991	9.159619	11.792
44340	18.1586	9.321265	8.084064	10.8352
44500	17.616	9.24763	8.193453	10.35676
44540	17.72463	9.504217	8.339765	9.794342
44580	19.20701	9.687509	8.28345	10.99551
44620	18.47833	9.686177	8.503586	11.08248
44660	18.30798	9.765213	8.753404	11.08855
44700	21.2518	11.34722	10.14549	13.24136
44740	17.66764	9.299133	8.286554	9.873235
44780	19.15625	9.814065	8.591171	11.02595
44860	18.31135	9.672551	8.191575	10.32921
44900	18.44677	8.947124	7.566447	10.03706
44940	18.56791	9.867008	8.851277	11.62993
44980	19.32595	9.688375	8.502605	11.44211
45000	18.14918	9.601538	8.178843	10.40511
45020	17.58772	9.438266	8.480372	9.696033
45060	20.94174	11.64837	9.257317	13.3866
45140	17.9521	9.025254	7.643452	10.58421
45180	20.06084	11.03688	9.054152	11.39901
45220	19.8982	11.03528	8.464066	12.58544
45300	23.33914	13.33628	10.84912	14.63888
45340	18.01202	9.331782	8.359145	10.20788
45380	20.09835	10.93017	10.04181	10.48562
45460	21.89091	12.58049	10.48486	12.04203
45500	19.66492	11.01801	8.715853	11.82005
45520	16.89108	9.490079	8.095767	10.05818
45540	19.45692	9.465363	8.161742	10.66322
45580	17.63513	8.615482	7.461434	10.20651
45620	17.84566	8.996122	7.778069	10.66653
45660	19.13804	9.404197	8.171825	10.99823
45700	17.60731	9.029543	7.882482	10.518
45740	17.94267	8.63479	7.260284	10.13982
45780	21.73307	12.07848	9.771016	13.31953
45820	20.00388	11.19051	8.106291	12.32329
45860	20.15624	10.01003	9.111571	12.11395
45900	19.05081	10.45262	8.122952	11.74234
45940	20.8181	10.59422	9.530064	12.71848
45980	19.0568	10.12563	9.053877	10.25657
46020	19.06785	9.657621	8.539968	11.4297
46060	19.97276	11.47151	10.4741	13.59688
46100	19.01162	10.20293	7.9234	11.39999
46140	21.60583	12.44919	9.187336	13.64289
46180	19.14715	10.47155	8.493437	11.71162
46220	20.36582	11.23086	8.925247	12.20273
46300	19.16969	10.89193	8.93119	11.30319
46340	19.7103	10.64736	9.431952	12.04175
46380	18.44518	9.902005	8.613221	11.33958
46460	18.45782	9.735771	7.915886	10.58888
46500	18.73316	8.763055	7.378449	10.56028
46540	20.11474	11.46541	9.887733	12.58816
46620	17.08866	9.068196	7.676359	10.16593
46660	19.17183	10.42554	7.660264	11.61754
46700	21.21872	11.09142	9.835617	12.86287
46740	18.30454	9.213458	8.083766	10.50147
46780	18.48941	9.011038	7.627312	10.31201
46820	16.44405	8.089834	6.63001	9.481054
46860	17.96439	9.739414	8.4961	10.16427
46900	17.41424	8.79709	7.41997	9.54931
46980	19.80486	11.36916	9.586391	11.01442
47020	19.51324	11.05503	9.168518	11.39877
47080	17.59181	8.720615	6.726807	10.42952
47180	19.88175	10.58437	9.667196	10.57262
47220	19.50483	10.06975	8.978927	11.8502
47260	21.88693	12.51682	8.792876	14.18318
47300	20.02986	11.31962	9.9205	12.7896
47340	19.87159	10.0541	8.566599	10.44982
47380	19.93109	11.09467	9.323318	12.30821
47420	18.4794	10.01761	7.755417	10.13504
47460	17.91603	10.20412	7.952066	10.96835
47540	19.29157	9.538102	8.080002	10.76145
47580	19.25044	10.22425	7.864501	11.85651
47620	19.45686	10.23913	9.174261	10.68063
47660	18.47827	9.334169	7.941759	10.78006
47700	19.48147	9.928325	8.701347	11.17516
47780	18.38895	8.986876	7.62286	10.27794
47820	19.15035	10.21295	8.982993	10.71775
47900	23.40982	13.36473	9.372224	14.99796
47920	18.59533	8.776656	7.523321	10.25411
47940	19.8305	10.73097	8.09693	11.95558
47980	17.24041	8.940159	7.413276	10.14065
48020	19.03828	9.750887	8.51509	11.21252
48060	18.89853	10.34934	9.015834	11.60751
48100	18.96748	9.08745	7.750261	9.953087
48140	19.73001	10.86459	9.515021	11.72468
48180	18.12638	9.404881	7.444306	10.84029
48220	17.79379	9.745451	8.532042	10.14945
48300	17.89038	9.919234	7.804238	11.46191
48460	18.25397	9.620682	8.433213	10.49322
48540	22.21205	12.75853	11.05382	11.94436
48580	19.36949	9.773336	8.607812	11.36845
48620	20.69983	11.88253	8.928448	13.27858
48660	19.25146	10.81151	8.502352	11.89822
48700	18.97029	9.881085	8.714552	11.66744
48780	17.82112	9.64009	8.264507	9.891618
48820	18.47222	9.435984	7.92663	10.61707
48900	20.22317	11.32802	9.424578	12.16101
48940	18.61808	8.856961	7.678203	10.61401
48980	19.01133	9.921867	8.683053	11.13897
49020	18.13889	8.632537	7.609618	9.873956
49100	18.7164	9.544378	8.169786	10.77447
49180	21.72268	12.49897	9.736526	13.20577
49260	17.91985	9.857378	9.063802	9.830272
49300	21.23568	11.09869	10.18106	11.61769
49340	21.94878	11.7441	9.84991	13.64575
49380	17.8535	9.329793	8.042144	9.858124
49420	17.90173	10.38758	9.129862	12.30494
49460	17.07114	8.661057	7.197847	9.961285
49620	21.69471	11.98919	10.9126	12.8389
49660	21.39626	11.61768	9.343556	13.30367
49700	19.16527	10.28172	8.359926	11.83523
49740	18.24466	10.14858	8.980237	11.81757
49780	19.32746	9.791393	8.485261	11.34819
10100	17.90396	9.653069	7.625789	10.58195
10140	16.7048	9.627211	8.635648	11.13114
10180	18.72502	10.5008	8.319747	11.97674
10220	18.09142	9.604716	8.219576	10.46107
10300	19.78509	9.541809	8.320591	11.51585
10420	21.28552	11.2833	9.471193	13.45817
10460	17.96553	9.029734	7.854915	11.0218
10500	19.35521	10.4776	7.506351	11.96366
10540	19.10802	10.4743	9.269522	11.55753
10580	21.20133	11.98973	9.255241	13.63728
10620	18.68661	9.164515	7.700636	10.98001
10660	18.22564	9.180625	7.870119	10.37515
10700	18.88015	9.857533	8.568263	11.33161
10740	20.67157	11.45779	8.944135	13.53806
10780	19.38443	10.80771	8.890131	11.88735
10820	17.79741	9.014354	7.828929	10.42231
10860	17.2292	9.237854	8.144366	10.59215
10900	22.01629	11.99332	9.414625	13.53663
10940	18.53208	9.016788	7.647352	10.65556
10980	19.42355	10.50514	9.530825	10.34032
11020	19.60722	9.701593	8.429526	11.7569
11060	17.26619	8.825212	7.412083	10.22241
11100	19.62937	11.48271	8.746635	12.3559
11140	18.05845	9.117866	7.063343	10.52627
11180	18.40075	9.787409	8.40371	11.31307
11220	19.03123	9.498711	8.372945	10.80564
11380	17.68432	9.863077	8.950742	9.474396
11420	18.47354	9.226768	8.051647	10.41918
11460	20.17992	10.55449	9.59453	12.71519
11500	19.15297	10.25083	9.197377	11.6229
11540	19.95999	10.75118	8.653205	12.24888
11580	18.49379	8.706223	7.590714	10.38733
11620	18.42914	10.05608	9.230576	10.72889
11660	17.39292	8.899757	7.755571	10.05767
11700	20.65197	11.35103	8.764108	12.84745
11740	19.11614	9.247817	8.054949	10.87038
11780	19.91898	10.52225	9.295344	11.53837
11820	17.40599	9.455976	8.249771	10.47782
11860	17.19351	8.358891	6.860729	9.730502
11900	18.18282	9.087665	7.894075	11.05723
11940	19.14137	10.10105	8.929053	10.81846
11980	18.5944	9.626422	8.274073	11.2214
12020	19.62322	10.44679	7.794497	12.04847
12060	23.47241	13.81092	9.206163	15.3172
12100	19.9377	10.28625	9.498539	12.4656
12140	18.9056	9.526045	8.262994	10.61477
12180	19.61505	9.910307	8.800255	11.30714
12220	18.44007	9.602164	8.503317	11.68176
12260	20.84207	11.66085	8.412317	13.15545
12300	18.31866	10.0344	8.956685	11.6836
12380	18.64334	9.335674	7.774704	10.56264
12420	21.16606	11.86374	9.005419	14.114
12460	18.05806	9.09532	7.712227	10.2361
12540	20.94951	11.71163	10.73097	13.45031
12580	22.92657	12.85973	9.68283	14.76968
12620	17.55031	10.58712	9.312346	11.90021
12660	18.53257	9.475336	8.192595	10.93873
12700	19.89651	11.05313	9.86645	12.32572
12740	17.49906	9.04985	7.867136	10.98341
12780	17.8895	9.068762	7.703327	10.80023
12820	18.02469	9.481736	7.929758	10.31953
12860	19.12127	9.685926	8.490317	11.0069
12900	19.9681	10.97523	10.07629	10.44906
12940	21.7097	12.85815	9.450307	13.48057
12980	19.21024	9.926208	8.841301	11.8392
13020	20.16069	11.00054	10.07862	11.60697
13060	18.10293	10.12532	8.898653	10.53641
13100	17.70453	9.188455	7.933008	10.0446
13140	21.06079	12.16203	9.705856	12.89408
13180	19.24589	9.716568	8.407649	11.37261
13220	19.50998	10.07943	8.120936	11.74143
13260	19.05068	9.711744	8.504589	10.73724
13300	17.35914	9.029862	7.683856	10.36735
13340	18.39789	8.978095	7.826713	10.73833
13380	18.00026	10.63575	9.3179	12.07199
13420	17.42689	9.08364	7.959147	10.62252
13460	17.48837	10.11432	9.153249	11.73804
13500	17.96585	9.085277	7.747972	10.26113
13540	17.308	8.621758	7.572017	10.52151
13620	17.39766	9.389156	7.735924	10.59004
13660	17.73378	8.851964	7.735312	10.63679
13700	18.61228	10.42519	8.576327	10.45789
13740	19.10015	10.80118	8.337234	11.86984
13780	20.30646	11.13101	9.216449	12.44284
13820	22.21886	13.12582	10.11205	13.87657
13900	20.55949	11.51346	9.135749	11.53606
13940	17.81405	9.89404	8.605119	10.64783
13980	20.17498	10.78072	8.544446	11.09421
14020	19.40833	9.91883	7.929773	11.88247
14100	21.42245	11.88906	10.71148	11.32464
14140	18.89618	9.681908	7.794564	11.5713
14180	18.91131	9.984662	8.717031	10.81892
14220	18.06105	9.446252	8.270217	10.69548
14260	20.16499	11.51592	8.725733	13.12235
14340	17.62816	9.057306	7.873086	10.16915
14380	17.78345	8.388632	7.204587	10.70482
14420	18.84763	10.76512	9.776535	10.04828
14460	23.08172	13.09982	9.97715	15.30617
14500	19.22117	10.43652	9.341522	12.54064
14540	19.27009	9.931401	7.189892	11.8387
14580	17.88343	9.68402	8.414658	11.18197
14620	18.48383	9.450904	8.196075	10.72369
14660	18.70212	10.00886	8.283775	11.34883
14700	18.59203	9.677519	7.843705	11.16904
14740	18.75405	9.807732	8.782349	12.38057
14780	17.87419	9.224644	7.937236	10.33335
14820	18.31434	8.898248	7.736509	10.30925
14860	21.34492	11.39297	10.38946	13.70223
15020	17.14654	8.871296	7.693082	10.41409
15060	16.15269	8.618249	7.680706	9.9829
15100	17.59068	9.155512	7.649342	10.27205
15180	19.12304	10.39028	9.203163	12.76624
15220	17.35514	9.066452	7.815394	10.53916
15260	18.62798	10.31635	8.127279	11.47846
15340	18.60627	9.101361	7.810828	10.74227
15380	21.61709	12.25394	10.3384	13.96538
15420	18.15489	10.25498	8.228634	10.62245
15460	19.1444	9.91625	7.873778	10.80397
15500	18.81457	9.682018	8.705666	11.8148
15540	18.6925	10.27551	8.01047	12.22122
15580	16.11425	8.154325	7.112249	10.42335
15620	18.20492	9.292506	7.463325	10.73328
15660	18.89294	9.482028	8.146687	10.7566
15700	18.95488	9.3473	7.963652	10.32633
15740	18.45608	9.553415	8.639385	10.62111
15780	17.54126	8.975008	7.075237	10.41499
15820	17.37368	8.276065	7.098846	10.05784
15860	17.59812	9.015457	7.823349	10.75831
15900	19.32573	10.05844	8.982216	10.53441
15940	20.70887	10.67823	8.946446	12.9142
15980	20.26069	10.83333	9.997272	13.07922
16020	19.31628	10.23527	7.83563	11.42621
16060	19.55046	10.42909	8.554235	11.70426
16100	18.41541	10.28818	8.841203	10.83962
16180	17.50022	8.693635	7.459831	10.90601
16220	18.2348	9.716476	8.384615	11.12068
16260	17.20887	9.260756	8.057084	10.48369
16300	20.33856	11.17006	8.666362	12.3971
16340	18.29615	8.805724	7.634361	10.57411
16380	19.29682	9.530626	8.695426	10.61749
16460	17.74155	8.877958	7.788803	10.62062
16500	19.06989	10.86127	9.726048	11.14839
16540	19.57218	10.0461	8.762499	11.79054
16580	19.91653	10.49086	8.140196	12.27621
16620	20.58633	11.25748	8.968407	12.35489
16660	18.54356	9.423348	7.473561	11.06076
16700	21.05769	12.23527	9.993827	13.2449
16740	22.2938	12.65774	9.069061	14.40698
16820	19.76917	10.31483	7.834707	11.13825
16860	20.48768	11.32308	8.488494	13.09388
16940	18.58386	10.08157	8.650997	11.32932
16980	24.24223	13.94066	10.15016	16.03537
17020	18.63445	10.16401	8.924596	12.25066
17060	20.35969	10.55833	9.768993	11.21671
17140	23.14612	13.30547	9.539659	14.5188
17200	19.15352	10.78214	8.335295	12.25942
17220	19.83477	10.9357	9.04748	11.42403
17260	18.21035	9.329072	8.02056	10.29762
17300	19.41249	10.42615	8.104239	12.31983
17340	17.80037	9.147569	8.095282	11.027
17380	18.42067	9.713316	8.432819	10.56189
17420	19.25786	9.957498	7.958388	11.571
17460	22.78222	12.88132	10.0517	14.57454
17500	19.00893	9.437096	8.211648	10.49225
17540	20.01558	10.66311	9.245306	10.81293
17580	17.62886	9.501889	8.246415	10.71737
17660	18.94005	10.22525	9.226679	11.64103
17700	18.56926	9.972484	8.709185	10.47701
17740	18.40042	8.97636	7.685856	10.75045
17780	19.38899	10.75495	8.284306	12.16533
17820	20.02853	11.25501	9.310722	13.2458
17860	19.47897	10.38465	9.099813	11.85435
17900	21.27125	12.09844	9.019136	13.40918
17980	19.85058	10.7809	7.941653	12.56164
18020	18.98337	9.358956	8.049687	11.18289
18060	18.43411	9.946618	8.733833	11.01053
18100	17.70399	9.35937	7.980887	10.33977
18140	22.05374	12.2336	8.773009	14.36152
18180	20.09727	11.02586	9.993567	11.85566
18220	18.1201	8.467712	7.111956	10.13038
18260	18.66221	9.762053	7.630568	11.46896
18300	17.2877	9.591226	8.56092	11.03949
18380	17.29608	8.792509	7.662179	10.01162
18420	17.80708	9.097739	8.110344	10.46156
18460	18.57337	9.084473	7.710185	10.52999
18500	19.54175	10.3443	9.352361	11.50875
18580	20.38274	11.72209	9.594354	12.91335
18620	18.69787	9.893787	8.56972	10.73503
18660	18.62212	9.512995	8.638422	10.79735
18700	17.87796	9.554347	8.623471	11.29232
18740	21.64495	12.08248	11.60368	10.52269
18820	19.00767	9.44165	8.047203	10.53959
18860	15.51171	8.188143	7.045832	10.21819
18880	18.69924	10.35235	8.704051	12.30226
18900	18.10989	9.408225	8.506857	10.7979
18980	19.35947	9.974305	8.703582	11.2573
19060	20.0121	10.68263	8.997634	11.52744
19100	22.60824	13.18874	9.436919	15.51715
19140	19.70103	10.35467	8.402183	11.74569
19180	20.02097	10.53602	9.358548	11.33019
19220	18.57419	9.372436	7.510799	10.84545
19300	19.64537	10.36304	9.321954	11.90468
19340	20.65819	11.2634	8.567493	12.83132
19380	21.38425	11.51335	9.242842	13.59771
19460	20.12911	10.8993	8.889345	11.89454
19500	19.94017	10.87913	9.711618	11.63128
19540	18.87913	9.263712	7.781429	10.41999
19580	18.86629	9.253567	7.954713	10.57906
19620	16.37531	8.796696	7.665969	10.72536
19660	20.75382	11.03672	9.351371	13.15416
19700	17.43273	9.062516	7.912668	10.11172
19740	21.99635	12.42952	9.141682	14.61526
19760	17.94473	9.424108	8.472384	10.40426
19780	20.07156	11.20963	8.404118	13.11489
19820	23.05033	13.29874	10.35867	15.30986
19860	18.38456	9.500032	8.23138	10.0161
19940	19.12448	9.559149	8.30961	10.4864
19980	17.44933	9.336823	7.990311	10.3729
20020	18.98038	10.235	7.783709	11.79031
20060	17.91779	9.09051	7.626633	10.56594
20100	19.54984	10.08853	8.839442	11.78922
20140	18.37669	9.586087	7.589897	10.91636
20180	20.48108	11.03685	10.27831	11.32569
20220	19.2555	10.10111	8.59742	11.39787
20260	20.135	11.6664	9.650344	12.53124
20300	18.5203	10.50251	9.197718	9.911207
20340	18.39066	9.991998	9.010963	10.66362
20380	18.80946	9.393396	8.097609	11.46906
20420	16.92443	8.918886	8.046161	10.73354
20460	17.66683	8.831859	7.457164	10.51875
20500	21.70193	12.36046	10.14203	12.99857
20540	18.19844	9.366141	8.198236	10.52315
20580	16.6437	8.577281	7.338411	10.78742
20660	18.41595	9.137167	7.940521	10.45242
20700	19.70324	9.853573	8.829802	11.91058
20740	19.26748	10.27432	8.41352	11.92402
20780	17.22959	9.107815	8.149921	10.69709
20820	18.2717	9.167375	7.877165	10.44235
20900	18.18969	10.01507	8.770669	10.61925
20940	19.61288	10.81396	9.523738	11.88889
20980	18.49361	9.902589	8.652515	10.70927
21020	18.13432	9.06173	6.745739	10.90211
21060	19.3825	10.03568	7.708183	11.82475
21120	17.52442	9.397139	8.47017	9.910563
21140	20.02138	10.6055	9.347328	12.12564
21220	17.71523	9.921556	8.17756	10.73208
21260	17.24265	9.327034	8.315852	10.46245
21300	18.68685	9.721176	8.709041	11.41435
21340	19.99413	10.9645	9.164392	13.45861
21380	18.31944	9.677442	8.35374	10.48643
21420	18.75549	10.1563	8.66021	10.95517
21460	18.03309	9.156048	7.766444	10.69035
21500	19.63353	10.62111	9.495904	12.5439
21540	18.20793	9.687355	8.475475	10.55321
21580	18.16468	9.632068	8.482118	10.6144
21660	18.66612	10.99951	10.09455	12.69926
21700	17.08187	9.924094	8.894795	11.76586
21740	17.87483	9.738151	8.547388	9.882622
21780	21.65384	12.33689	10.06916	12.60613
21900	19.2463	9.645927	8.468306	10.93305
21980	16.93229	8.978275	7.765447	10.09225
22020	20.57781	11.31786	9.426006	12.09453
22060	18.45139	9.2561	7.974465	10.97596
22100	19.37761	8.980331	7.680331	10.9477
22140	20.38841	12.01146	11.10694	11.69049
22180	19.55533	10.63115	8.902574	12.74105
22220	20.26223	11.41068	8.549412	12.81484
22260	18.66994	9.933742	8.499257	10.9551
22280	17.81661	9.645681	8.696512	10.53404
22300	19.01447	9.540132	8.307617	11.19295
22340	17.02427	8.314407	6.995975	9.751385
22380	19.16192	11.11799	10.53881	11.70609
22420	19.97918	10.71081	9.778513	12.99467
22500	20.02473	11.03358	9.031488	12.18378
22520	20.56952	11.48707	9.812166	11.86473
22540	19.07384	9.686728	8.394256	11.49371
22580	18.83905	9.351183	8.04529	11.06545
22620	18.23438	9.295902	7.844231	10.27584
22660	19.13525	10.385	9.265521	12.48889
22700	17.85013	9.372322	8.036908	10.58795
22780	17.83905	8.967803	7.620976	10.70403
22800	19.22193	10.10409	7.60763	11.06851
22820	19.11654	10.42351	9.24361	10.22398
22860	16.81496	8.497775	7.335281	10.86512
22900	19.8049	11.00616	8.183129	12.46889
23060	20.63638	11.04393	8.742797	12.88954
23140	19.02672	9.228706	7.761048	10.42258
23180	18.49549	9.299468	7.576977	11.12148
23240	16.9784	8.386238	6.994589	9.979753
23300	18.64876	9.206373	7.893303	10.78657
23340	17.91031	9.36944	7.885652	10.49294
23380	19.23296	9.859786	8.663033	11.03357
23420	20.47639	11.51783	10.26688	13.62889
23460	19.3756	10.22873	8.970407	11.54237
23500	18.57544	9.317663	8.141008	10.8857
23540	19.34287	10.68015	8.746843	12.3847
23580	19.97551	10.25903	8.953576	11.91992
23620	18.03736	9.41567	8.106458	10.52916
23660	18.52057	9.33262	8.047318	10.91442
23700	18.76131	10.3606	9.293821	11.1964
23780	18.39334	10.3464	8.513219	10.66593
23820	17.55258	9.006599	7.796432	10.67904
23860	20.13846	11.3478	10.3393	10.9628
23900	19.63466	9.59362	8.254098	11.45035
23940	18.96859	10.53755	9.25034	10.49662
23980	18.4964	9.269515	7.179954	10.79272
24020	19.44527	10.66614	9.099665	11.73548
24100	18.43451	9.49652	8.787313	10.91487
24140	19.75603	10.65176	9.290895	11.64663
24220	19.69485	10.65534	8.507366	11.47592
24260	18.75676	10.37086	7.540178	11.25837
24300	18.22558	9.888846	8.628078	11.71538
24340	21.4709	12.1156	9.451987	13.76651
24380	17.21757	8.95348	7.866544	10.18837
24420	17.08762	9.558006	8.602427	11.26077
24460	17.31328	9.032375	7.592936	10.22861
24500	17.47586	9.371194	7.939632	11.28788
24540	20.18903	11.5379	10.683	12.21718
24580	20.47809	11.39222	8.946736	12.57319
24620	19.22132	9.589041	8.509523	11.06773
24660	21.11294	11.61887	9.549171	13.39674
24700	19.01358	9.201011	7.75355	10.11832
24740	18.41288	10.09591	9.021834	10.99491
24780	18.36605	9.74964	8.620163	11.84315
24820	19.65405	9.698472	8.592023	10.87825
24860	21.40469	11.70591	9.195825	13.51593
24900	18.154	9.507361	7.567912	10.74772
24940	18.69001	9.655919	7.836611	11.44365
24980	17.1895	8.891106	7.925827	10.02942
25060	20.64125	12.16786	9.881169	12.82366
25100	18.29645	10.70674	9.571655	9.890099
25180	20.47434	10.80619	8.849959	12.28167
25220	18.40812	9.70597	8.637384	11.53773
25260	19.05525	10.09387	8.794276	11.81576
25300	18.94539	9.825451	7.670018	10.54065
25420	20.69362	11.26313	9.109839	13.153
25460	17.71212	9.00957	6.957981	10.66854
25540	21.32095	11.69382	9.67367	13.97166
25580	17.89539	9.388712	7.904739	10.33254
25620	19.17246	10.67967	8.293781	11.74557
25700	16.84212	8.688554	7.285974	10.2231
25720	16.73158	8.15773	7.146041	9.739497
25740	17.71774	9.675416	7.925158	11.10423
25760	18.10184	9.32812	7.96108	10.12931
25780	17.7861	8.807418	7.75603	10.69322
25820	17.26128	9.243201	8.258417	9.822224
25860	21.53393	11.94917	9.588972	12.76082
25940	18.63118	10.09982	8.473274	11.921
25980	19.00928	9.91247	8.070915	11.20367
26020	18.81247	10.77459	9.931318	10.93916
26140	20.70043	11.9338	11.21662	11.72392
26220	18.38454	8.842001	7.763834	9.933774
26300	18.23977	9.327714	8.279558	11.40345
26340	17.75659	9.733214	8.188479	10.5486
26380	19.34148	10.43636	8.744918	12.18939
26420	23.09338	13.60863	10.25328	15.41228
26460	19.17348	9.588868	8.529701	11.05377
26500	18.66152	9.107579	7.827895	10.72996
26540	18.71877	9.190955	7.928738	10.54513
26580	21.71048	12.42747	9.534162	12.79555
26620	20.13831	10.92257	9.089603	12.77738
26660	18.38585	9.484374	7.648002	11.24176
26700	17.20107	8.882779	7.632605	9.727168
26740	18.39756	9.868306	8.422346	11.06918
26780	18.11658	9.005223	7.713647	10.47469
26820	18.54538	10.33722	8.036553	11.58774
26860	21.66048	12.15596	11.4536	11.39789
26900	22.51752	12.6378	8.934296	14.35084
26940	17.80657	9.06995	7.881832	10.42454
26980	19.37959	10.30564	8.139693	11.82082
27020	17.40627	9.18789	7.467222	10.37621
27060	19.42751	10.28515	8.992086	11.49504
27100	19.46119	9.921517	8.853211	11.98849
27140	20.42776	11.60508	8.487587	13.18239
27180	19.15304	10.25938	8.014921	11.72715
27220	17.52741	9.140915	7.207822	10.1537
27260	21.28488	12.16865	9.410862	13.97368
27300	20.1192	10.69181	9.126667	10.63986
27340	17.86577	9.649552	8.395295	11.94078
27380	18.05104	9.204026	7.783379	10.76079
27420	19.11168	10.02706	8.758718	9.976971
27460	20.8154	11.54774	10.58769	11.83751
27500	19.80998	10.09671	8.989272	11.94229
27540	20.91363	11.63123	10.09897	10.88234
27620	19.68178	10.59826	7.736436	11.86492
27700	17.86665	9.35628	8.034786	10.21494
27740	19.26169	9.914357	7.742712	12.12254
27780	19.67786	10.02816	8.797318	11.91726
27860	19.19891	10.17781	8.074477	11.60085
27900	19.49826	10.58558	8.551522	11.9835
28020	19.89291	10.73868	9.004591	12.67205
28060	17.62437	9.678147	8.408257	11.2591
28100	20.08983	9.791208	8.655327	11.56107
28140	22.25401	12.95878	9.080736	14.43543
28260	18.35891	9.864756	7.792734	10.81444
28300	18.26122	9.452059	8.546876	11.22587
28340	18.91579	9.413723	8.096136	10.75543
28380	18.22963	9.100742	7.665315	10.40035
28420	18.44272	10.62661	8.70835	12.21942
28500	17.17426	8.682508	7.377613	10.71206
28580	17.67198	10.37383	9.907028	11.2741
28620	17.33989	9.551925	8.164413	10.49496
28660	19.51432	10.60899	8.231125	12.74031
28700	21.22357	11.95977	9.749553	12.34805
28740	19.79783	10.39805	9.410302	12.10142
28780	18.1321	9.961567	8.297923	10.36854
28820	18.18855	9.501431	8.146976	10.99025
28860	17.54728	8.696035	6.569264	10.28592
28900	17.00401	10.12444	9.05579	11.06898
28940	21.8626	12.65315	9.369863	13.54548
29020	19.27331	9.535934	8.087833	11.34525
29060	18.37327	9.477091	8.598482	10.97864
29100	18.76347	9.997252	8.185942	11.76182
29180	19.88983	11.19834	8.553117	12.97237
29260	16.78155	9.241501	8.07827	10.10528
29300	18.47835	9.595354	8.592885	11.00583
29340	20.58114	11.99558	10.17132	12.17211
29380	17.8998	9.531532	8.556255	10.96699
29420	17.90586	10.24469	9.330813	12.02068
29460	20.84012	11.58018	10.30232	13.1253
29500	17.05993	8.93531	7.5482	9.576995
29540	21.3583	11.17538	9.879076	13.08179
29620	20.85999	11.30157	8.869207	13.02898
29660	17.74557	9.409174	8.527074	10.39437
29700	17.5638	10.41537	9.547278	12.23564
29740	19.38652	10.37023	8.993021	12.09214
29780	17.36211	9.002831	7.772856	10.29914
29820	20.61223	12.13499	10.96938	14.23617
29860	18.57413	10.34374	8.667356	11.3264
29900	17.67525	9.15233	8.052521	10.47588
29940	19.01073	10.25575	8.946583	11.53813
29980	18.06194	8.746657	7.500586	10.60965
30020	18.56096	9.936383	8.140341	11.69432
30060	17.97542	9.110087	7.772841	10.40007
30140	19.99964	9.992851	8.666085	11.7093
30220	17.56915	9.690765	8.47716	10.0321
30260	18.27397	8.999383	7.770878	10.65424
30280	18.16574	9.015912	7.90108	10.21482
30300	17.28206	9.695724	7.906783	10.9613
30340	17.99275	9.670212	8.411954	11.56231
30380	18.33203	9.006014	7.698141	10.74845
30420	17.85153	9.679099	7.742271	10.17538
30460	20.80956	11.27776	8.231759	12.94431
30580	17.08601	9.090044	7.932781	10.02955
30620	19.66036	10.21869	8.915515	11.59467
30660	18.49869	9.091441	7.639715	10.33764
30700	19.68201	11.09322	9.211035	12.52442
30780	20.42305	11.46257	8.59544	13.34417
30820	18.2843	9.292693	8.064862	10.54553
30860	18.06255	9.872136	7.937316	11.58226
30900	19.31846	9.6955	8.296709	10.60631
30940	18.79235	9.892983	7.719987	11.71008
30980	20.7048	11.90355	9.722393	12.19476
31020	18.98809	10.4076	9.343076	11.4545
31060	15.83614	7.120087	5.941417	9.801455
31140	22.48617	12.65651	8.956851	13.94678
31180	19.0386	10.56246	8.260175	12.47869
31260	18.67079	9.861554	8.662698	11.29977
31300	19.60766	10.5934	9.148217	11.73347
31340	19.76088	10.21952	7.893009	11.58141
31380	18.14945	8.965914	7.51717	10.39824
31420	20.9888	12.00298	9.487113	12.32235
31460	18.8699	10.13251	8.963047	11.76266
31500	20.44856	11.22561	10.42855	10.36945
31540	21.24062	11.86487	9.093886	13.22186
31580	17.92599	9.017397	7.821065	10.74449
31620	17.50004	8.98638	7.638423	10.14101
31660	18.05681	9.797075	8.990256	10.83809
31700	20.12186	10.57301	9.547719	12.87304
31740	19.99628	11.72314	10.10734	11.30473
31820	19.05892	10.00562	8.571895	11.31859
31860	18.98877	9.899031	7.854656	11.38631
31900	19.60741	9.959119	8.70699	11.76262
31940	18.43389	9.780382	7.751351	11.12939
31980	18.93539	9.505558	8.291113	11.19031
32020	18.82757	9.295012	7.968659	11.10025
32100	19.38885	10.8104	9.839802	11.08233
32140	17.99048	9.189101	7.740154	10.13424
32180	17.93131	9.257927	7.796701	10.04151
32220	19.65185	10.93015	9.742661	11.03589
32260	18.45955	9.897645	8.819988	10.5789
32280	17.99754	8.807813	7.374198	10.44706
32340	17.54222	8.879622	7.490736	10.0096
32380	19.73405	10.4182	8.360003	10.88228
32460	18.21306	8.968804	7.560609	10.51244
32500	20.34323	10.95911	10.38651	9.730621
32540	18.1792	9.474453	8.327556	10.69042
32580	19.86912	11.10249	9.956146	13.32207
32620	17.82206	9.390841	7.438463	10.86159
32660	17.88601	8.629303	7.388827	10.55841
32700	18.38836	9.714338	8.155228	10.28319
32740	19.4915	9.695575	8.553713	11.40791
32780	18.16372	10.48704	9.477758	12.13728
32820	21.5493	12.31092	8.951099	14.02668
32860	18.41643	9.430559	8.214677	10.62003
32900	19.47294	10.57254	9.33983	12.32541
32940	18.56632	10.13179	7.838152	11.57135
32980	18.64619	9.677537	8.558608	10.29691
33020	17.8365	8.798436	7.38041	10.15813
33060	17.74828	9.02041	7.650267	10.39391
33100	22.66495	12.71725	10.88337	14.87381
33140	20.02031	10.5865	9.429139	11.60418
33180	17.01909	8.036616	6.906874	10.2986
33220	18.67297	9.930309	9.047322	11.33456
33260	18.5708	10.48845	8.909817	11.71481
33300	17.64099	8.856899	7.067702	10.91567
33340	22.11003	12.26226	9.700803	14.23043
33420	17.51902	9.118132	8.010014	10.20891
33460	23.24453	13.21243	9.28118	14.95212
33500	18.78675	10.09567	7.485094	11.0987
33540	17.82182	9.801349	8.735702	11.50255
33580	17.35759	9.006631	6.91691	10.00555
33620	18.90318	10.57892	9.713013	10.1146
33660	20.83872	12.05645	10.9855	12.89559
33700	20.3289	10.97273	9.727112	13.07625
33740	19.08148	10.63442	8.78944	12.04562
33780	21.60081	12.15079	11.3685	11.90875
33860	19.95214	11.16402	8.612807	12.7685
33940	17.7365	8.980667	7.515913	10.46749
33980	17.33408	9.479213	8.595501	11.00727
34020	19.42983	10.79273	9.855449	10.8801
34060	21.53094	11.93258	10.70032	11.64696
34100	19.73363	10.64085	8.849326	11.55137
34140	16.91328	9.359833	8.240102	10.46832
34180	17.71898	9.993066	8.628808	11.25083
34220	17.75384	8.953266	7.634622	10.65891
34260	17.31998	8.69507	7.613425	10.55857
34300	17.46739	9.314081	8.084826	10.20533
34340	18.83618	9.560123	8.362954	11.18653
34380	18.21791	9.000096	7.75404	11.08071
34420	20.72021	12.033	11.48085	10.25369
34460	18.24729	8.983995	6.703445	10.62874
34500	18.13588	9.086166	7.943724	10.59175
34540	18.71195	9.01079	7.753014	10.93982
34580	18.91661	10.70567	9.518476	11.56706
34620	19.4816	9.852504	8.690401	11.69482
34660	17.85615	8.868867	7.55521	10.44869
34700	20.00904	10.67026	9.771798	10.63962
34740	19.84178	10.5661	9.358183	12.05271
34780	19.7764	11.0378	10.10239	11.14669
34820	19.97675	11.13622	9.166833	12.55976
34860	18.43033	9.760309	8.408888	10.99242
34900	18.98705	9.330247	8.21625	11.76558
34940	19.19899	10.31188	9.371268	12.52631
34980	21.73537	12.48301	8.667234	14.17169
35020	18.34185	9.938879	8.016044	10.89418
35060	18.10599	9.567503	8.56009	10.57587
35100	18.48509	10.03056	7.624634	11.65844
35140	18.28036	9.281723	8.090287	10.49803
35220	18.83325	9.275576	8.031396	10.78432
35260	20.3436	10.78118	9.958264	11.45039
35300	20.88711	11.37076	10.40794	13.63531
35380	21.60334	12.66956	9.583173	14.11905
35420	19.40056	9.777855	8.51686	11.42666
35460	18.08298	8.886473	7.97495	10.43176
35500	18.51464	9.518274	8.222734	10.53348
35580	17.91448	8.913443	7.507885	10.20007
35620	24.89345	14.19197	9.944306	16.77017
35660	19.33209	10.10991	9.069784	11.9867
35700	16.98799	8.630308	7.557908	10.59686
35740	18.10059	9.739256	7.202302	10.81862
35820	19.34404	11.17434	9.095987	10.48676
35840	21.03267	11.59196	9.657858	13.33835
35860	19.61335	9.910265	8.648265	10.24463
35900	19.12579	9.490058	8.231225	11.11546
35940	18.87349	9.321171	8.256679	11.00072
35980	20.42414	10.79284	9.775228	12.48635
36020	17.61677	9.29354	8.273438	11.22311
36100	20.14976	10.57423	9.587239	12.51251
36140	19.84758	10.47539	9.302421	11.52972
36220	18.44911	10.3594	9.394112	11.71341
36260	19.57562	11.11609	8.662115	13.13082
36300	19.17657	10.53897	9.573186	11.61991
36340	18.52007	9.24085	8.00895	10.9471
36380	18.64293	9.047871	7.81238	10.5126
36420	21.12194	12.0674	9.085484	13.93084
36460	19.92883	10.19798	9.398608	11.33022
36500	18.83078	10.31146	9.373061	12.28448
36540	21.05882	12.0865	8.681659	13.57161
36580	19.00678	9.85215	8.982005	11.03639
36620	18.06183	10.11568	8.062222	10.86706
36660	18.53961	9.738714	8.604356	11.35876
36700	19.33262	10.51169	9.230318	11.42602
36740	21.98497	12.19451	9.865465	14.38102
36780	19.07675	10.18366	9.305543	11.9775
36820	17.68641	8.788343	7.609634	10.01655
36860	20.56086	10.90088	8.420269	11.93834
36900	19.69027	10.55501	8.798928	10.70059
36940	18.08745	9.009616	7.674663	10.44343
36980	20.93238	11.62922	9.670794	11.60996
37020	18.90569	9.285851	8.036598	11.18667
37060	17.17504	8.740682	7.752753	10.59448
37100	20.35712	10.88372	9.882676	13.56639
37140	20.82074	11.74897	9.394786	11.48966
37220	15.9335	8.457245	7.301986	10.44677
37260	19.69968	11.20131	10.22302	11.17586
37300	18.22317	9.23278	7.801086	10.91035
37340	20.44424	11.35626	10.22093	13.11317
37420	18.00691	10.07652	8.918507	9.996067
37460	19.25946	10.76843	8.866448	12.02956
37500	18.12362	9.218223	7.918513	10.55135
37540	18.00841	9.001442	7.758873	10.35275
37580	18.22887	9.464627	8.188601	10.79602
37620	19.6016	9.98689	7.982407	11.4449
37660	18.02949	9.089625	7.585802	10.00848
37740	19.2801	10.17876	9.54717	10.84891
37780	17.29071	9.360252	8.224839	9.474011
37860	20.74126	11.77391	9.839431	12.95986
37900	21.4248	12.09097	9.381049	12.81124
37940	18.75259	9.033324	7.632492	10.51919
37980	23.69184	13.3041	9.737781	15.56356
38060	21.87597	12.51255	10.78854	15.0546
38100	18.19738	8.958302	7.835414	10.81293
38180	17.38231	9.042659	6.585483	9.937454
38220	20.23826	11.34895	9.083876	11.57086
38260	17.96693	9.066777	7.576323	10.55399
38300	23.16505	13.35386	10.36253	14.69445
38340	19.52027	10.10388	8.922487	11.80207
38380	17.65475	9.494411	8.207084	10.48004
38420	19.69136	10.50808	9.306108	10.8131
38460	18.32846	10.00007	9.084313	11.29858
38500	19.24294	9.335708	8.065178	10.72586
38540	17.44417	9.614086	8.604211	11.24488
38580	21.90183	12.63512	11.24076	10.95825
38620	18.71785	10.14286	8.738149	10.77239
38700	19.55073	9.45348	8.045777	10.58454
38740	18.20882	9.19498	7.786393	10.62298
38780	17.3702	9.273826	8.056728	9.832367
38820	16.70076	9.831438	8.856454	11.09403
38860	19.84624	11.43888	9.312424	13.12272
38900	21.83515	12.71865	9.810678	14.51012
38940	20.14837	11.18204	9.244552	12.73299
39020	19.15793	9.403098	8.256516	11.27279
39060	20.19636	10.18995	8.882103	11.90972
39140	18.33591	10.16822	9.137481	12.08595
39220	17.92419	9.774976	8.692229	9.909171
39260	15.78269	8.453846	7.297969	9.892376
39300	21.6986	12.11885	9.107051	14.29095
39340	19.35012	10.66791	8.944444	12.9133
39380	19.34797	10.67482	9.546968	11.89503
39420	17.77805	9.611829	8.286538	10.63306
39460	19.65174	9.744241	8.813692	11.91921
39500	19.0607	9.89822	7.768875	11.26682
39540	19.64225	9.963981	9.034927	12.1539
39580	20.92617	11.46836	9.352137	13.66366
39660	18.62583	10.18719	7.873416	11.71849
39700	17.67457	8.679561	7.451632	9.913339
39740	21.29267	11.13469	9.795259	12.85144
39780	17.88191	9.361038	7.993804	10.95745
39820	17.6758	10.15024	9.07866	12.04472
39860	19.24125	9.5602	8.104007	10.71279
39900	18.62481	10.52418	8.692705	12.80958
39940	17.80384	9.756656	7.909694	10.60923
39980	19.973	10.25369	9.139299	11.16401
40060	22.22218	12.47663	8.741551	13.76734
40080	18.89354	9.705569	7.938364	11.41109
40100	18.32646	9.689096	8.83135	10.92255
40140	21.7545	12.51476	10.9752	15.06453
40180	18.22288	9.552858	8.086462	10.49169
40220	20.6388	10.70632	7.935252	12.09706
40260	19.09986	10.40401	8.552649	11.27187
40300	19.26348	9.485053	8.240743	10.85433
40340	19.87067	10.53433	7.783842	12.15817
40380	21.63713	12.49263	9.496102	13.8835
40420	20.04241	10.63062	9.056992	12.69388
40460	17.97358	9.188969	8.009007	10.75062
40540	20.19726	11.59811	10.53251	10.53017
40580	19.29428	10.38297	8.548898	11.8824
40620	18.05213	9.191127	7.92372	10.62602
40660	20.2793	11.05648	10.0777	11.43601
40700	17.807	10.28772	9.279134	11.5281
40740	18.10224	9.764692	8.441581	11.01482
40780	18.40878	9.783245	7.737391	11.24573
40820	17.79843	9.241954	8.070189	10.66448
40860	17.89078	9.144939	7.999867	11.0506
40900	21.52159	11.85769	9.408011	14.46966
40940	16.28583	8.289598	7.02624	10.41103
40980	19.79268	10.2743	9.120488	12.25163
41060	19.66906	10.48441	8.502324	12.06176
41100	17.09375	9.459507	8.47612	11.50564
41140	19.15339	10.35649	7.628408	11.72718
41180	22.9915	13.33218	9.362899	14.80881
41220	17.31085	9.163486	8.244479	10.72104
41420	20.16818	11.04599	9.280185	12.78456
41460	18.38501	9.818779	7.658962	11.00783
41500	19.32914	10.75931	9.57217	12.92141
41540	21.07796	11.53649	8.685772	12.69177
41620	21.5568	11.61772	9.955324	13.77796
41660	17.99932	9.900732	8.040598	11.56866
41700	21.60401	12.45155	9.089881	14.39445
41740	22.73281	12.17371	11.16845	14.88034
41780	18.86125	9.711675	8.71745	11.27419
41820	17.91996	8.962175	7.996406	10.80594
41860	23.09488	12.6469	10.03147	15.24068
41940	21.92305	11.63547	9.937785	14.36039
42020	19.3101	10.25042	9.006734	12.44147
42100	20.61108	9.970459	8.866485	12.44718
42140	18.56324	9.88433	8.717281	11.80227
42220	20.24269	10.5781	9.450919	13.05043
42300	17.52558	9.23398	8.004654	10.56483
42340	20.21501	11.48054	9.216588	12.617
42380	18.89316	9.419574	8.156129	11.04428
42420	17.88597	9.638075	7.272771	10.56576
42460	20.43517	11.39356	10.477	10.89225
42540	20.69547	11.17331	8.928039	13.22799
42620	18.20086	9.54758	8.33064	11.1389
42660	22.06384	12.60891	10.59262	14.9528
42680	18.36516	9.50035	8.647356	11.67966
42700	18.86382	9.659238	8.396677	11.40689
42740	18.00519	9.283089	7.954323	10.58514
42780	20.14951	10.57926	9.829313	10.54807
42820	18.46408	9.687903	8.385044	10.72276
42860	18.81715	9.468126	8.426268	11.13011
42900	18.18509	8.996088	7.910349	10.46442
42940	18.30052	9.332904	8.404922	11.22571
42980	19.02303	9.401963	8.058052	10.62947
43060	18.12728	9.397992	8.276948	11.10449
43100	19.81923	10.72839	9.507494	11.63736
43140	19.34958	9.548558	8.568266	11.48317
43180	18.38135	8.872627	7.486461	10.57029
43220	17.15845	8.790405	7.912257	10.84379
43260	17.65707	9.079142	7.770406	10.19761
43300	18.91444	9.993982	8.711672	11.63726
43320	19.40428	10.95859	9.879054	11.51415
43340	20.14606	11.46233	8.888052	12.94312
43380	18.97892	9.346302	8.011597	10.79284
43420	18.52234	10.42664	9.228649	11.69397
43460	18.91694	9.84461	8.606509	10.59376
43500	17.49816	9.021222	7.768744	10.31444
43580	20.02579	11.64514	8.731118	12.02302
43620	19.12516	10.56828	7.685807	12.17789
43660	17.03791	9.238494	8.260885	9.679218
43700	19.90076	10.55758	9.718236	10.96032
43740	19.91866	9.780256	8.529125	11.28503
43780	20.21228	10.71422	8.753169	12.66564
43900	20.41364	10.83229	9.108111	12.57129
43940	16.39301	8.150943	6.89799	9.987967
43980	17.3802	8.907105	7.58393	9.746015
44020	17.20832	9.033272	7.800381	9.702044
44060	19.27992	11.21711	9.118438	13.08024
44100	19.95598	10.7237	8.778254	12.22234
44140	20.87085	11.22363	9.272678	13.32488
44180	20.35627	11.28004	8.298268	12.84932
44220	19.4716	9.770411	8.747032	11.8722
44260	16.96829	8.597182	7.56106	10.66979
44300	19.47227	10.12274	8.851333	11.85524
44340	17.98967	9.183024	7.97241	10.95712
44500	17.59036	9.282325	8.220926	10.42285
44540	17.6336	9.28788	8.121517	9.978038
44580	19.01376	9.465957	8.163642	11.00247
44620	18.44971	9.588597	8.365759	11.12201
44660	18.22059	9.45591	8.299815	11.16631
44700	21.15506	11.2561	10.03524	13.31964
44740	17.69403	9.308232	8.460961	9.915071
44780	18.57545	9.410784	8.291061	11.03734
44860	18.24266	9.624532	8.193686	10.38391
44900	18.32834	8.850966	7.554858	10.15378
44940	18.45515	9.69421	8.625613	11.56533
44980	19.1453	9.502523	8.201583	11.45131
45000	17.53482	9.172282	8.062118	10.41721
45020	17.24104	9.090006	8.318951	9.628655
45060	20.87793	11.662	9.51442	13.38817
45140	17.59124	8.668428	7.305337	10.68339
45180	18.5745	9.774186	7.99061	11.43858
45220	19.05283	10.75648	8.430229	12.70059
45300	23.05631	13.09712	10.52243	14.72677
45340	17.61455	8.913221	7.906566	10.3367
45380	19.9349	10.7583	9.819556	10.46826
45460	21.60662	12.25837	10.13452	12.04388
45500	19.22411	10.53879	8.222694	11.87164
45520	16.34569	9.134613	7.985953	10.07319
45540	18.7152	9.251629	8.202327	10.99439
45580	17.47164	8.381254	7.123507	10.22644
45620	17.88026	9.056211	7.83654	10.65855
45660	19.14768	9.481964	8.115669	10.96975
45700	17.54101	8.989037	7.859462	10.55104
45740	17.83499	8.612385	7.356745	10.15132
45780	21.2979	11.74198	9.42829	13.33541
45820	19.9249	11.00806	7.925561	12.32543
45860	20.37014	10.24194	9.591794	12.13336
45900	18.88771	10.24044	7.880811	11.82271
45940	20.78172	10.88018	9.802993	12.7825
45980	18.6838	9.648435	8.61978	10.29873
46020	18.84219	9.41255	8.320713	11.45791
46060	19.32391	10.65383	9.443699	13.68114
46100	18.97114	10.26981	8.207785	11.46048
46140	21.60404	12.3894	9.054239	13.6818
46180	18.88002	10.28329	8.242064	11.75249
46220	19.9426	10.69716	8.378706	12.2374
46300	18.68007	10.53983	8.508084	11.34099
46340	19.48453	10.36607	9.128897	12.10684
46380	17.87403	9.508828	8.435818	11.37784
46460	18.38464	9.455381	7.48256	10.59456
46500	18.73504	8.798271	7.437067	10.57847
46540	20.33841	11.60525	9.879877	12.60501
46620	16.82543	8.802396	7.446472	10.17767
46660	18.78755	10.15951	7.616063	11.70606
46700	20.7838	10.61394	9.397266	12.91958
46740	17.82449	8.850416	7.711297	10.4903
46780	18.63667	8.998332	7.444217	10.28626
46820	16.43316	8.057526	6.824725	9.510816
46860	17.57302	9.499235	8.617613	10.18093
46900	17.24307	8.825872	7.48521	9.564372
46980	18.60232	10.43582	8.874155	11.00861
47020	19.21919	10.72643	8.83232	11.42545
47080	17.3525	8.650011	6.714496	10.45054
47180	19.25074	9.893876	8.62157	10.567
47220	19.50493	9.945242	8.799701	11.90019
47260	22.0001	12.47033	8.677892	14.20281
47300	19.39919	11.00855	9.756926	12.84679
47340	19.0267	9.303846	7.749417	10.44837
47380	19.7849	10.95367	9.138727	12.3659
47420	18.88068	10.36554	8.286147	10.1025
47460	17.87377	10.0036	7.954964	10.99643
47540	18.97722	9.293963	7.795109	10.73516
47580	19.04877	10.19893	7.992753	11.92455
47620	18.65013	9.489587	8.258223	10.67323
47660	18.33512	9.09084	7.712147	10.81569
47700	19.44937	9.846809	8.498368	11.22339
47780	18.38883	9.029441	7.618558	10.30428
47820	18.62922	9.773293	8.389071	10.71921
47900	23.20059	13.18771	9.195742	15.08075
47920	18.43023	8.716842	7.528315	10.25309
47940	19.38855	10.46006	7.966767	11.99926
47980	17.2459	8.886071	7.396857	10.16969
48020	19.11858	9.652607	8.411157	11.25643
48060	18.95031	10.42887	9.481629	11.61829
48100	18.52612	8.813277	7.461131	10.19567
48140	19.65656	10.75233	9.390014	11.751
48180	17.72356	9.259194	7.42443	10.84346
48220	17.68216	9.543509	8.439545	10.14042
48300	17.68604	9.803413	7.97475	11.51078
48460	18.07421	9.25	7.893377	10.5302
48540	21.85366	12.39626	10.57055	11.92796
48580	19.44151	9.709234	8.605916	11.46552
48620	20.86534	11.80365	8.747057	13.2857
48660	18.84321	10.56746	8.368758	11.925
48700	18.85263	9.75067	8.658885	11.68135
48780	17.64309	9.281253	7.997604	9.889845
48820	18.40773	9.422941	7.941142	10.62301
48900	20.01053	11.13505	9.266282	12.25754
48940	18.76258	9.020833	7.796369	10.62235
48980	18.67393	9.52337	8.367875	11.22808
49020	17.99008	8.346181	7.132785	9.953705
49100	18.43489	9.19865	7.91093	10.81932
49180	21.71188	12.37482	9.721206	13.27821
49260	17.57384	9.451512	8.414143	9.824553
49300	20.17862	10.18351	8.755971	11.63234
49340	21.85988	11.60466	9.79092	13.68719
49380	17.44849	8.827559	7.419215	9.936196
49420	18.05084	10.47334	9.288104	12.31673
49460	17.05398	8.567051	7.027162	9.979337
49620	21.65954	11.93298	10.95953	12.87311
49660	21.23614	11.51688	9.194418	13.29625
49700	18.81533	10.00068	8.170399	11.87939
49740	18.18972	10.00405	8.786514	12.01611
49780	19.01838	9.595022	8.45781	11.35331
10100	17.73533	9.631885	7.617895	10.5858
10140	17.7935	10.33411	9.102328	11.16228
10180	18.46224	10.32082	8.017106	11.98767
10220	17.67789	9.248829	8.125029	10.4707
10300	19.53501	9.477263	8.263829	11.5265
10420	21.1366	11.18583	9.371237	13.4624
10460	18.0622	9.222675	8.036573	11.04345
10500	19.52078	10.67961	7.712398	11.96327
10540	19.82974	11.14092	10.08528	11.59111
10580	20.79396	11.61727	8.752341	13.65839
10620	18.55757	9.105313	7.723445	10.98412
10660	18.13332	9.209392	7.834486	10.3642
10700	18.82712	9.828837	8.587495	11.36808
10740	20.65747	11.45621	8.927169	13.60423
10780	19.54291	10.9564	8.959235	11.90449
10820	17.80789	9.129601	7.859519	10.46624
10860	17.08672	9.208924	8.08156	10.6078
10900	21.90787	11.94235	9.400686	13.57692
10940	18.23863	8.935514	7.584719	10.65676
10980	19.34136	10.4793	9.504837	10.32528
11020	19.60839	9.729395	8.395348	11.74981
11060	17.0813	8.750623	7.350661	10.19847
11100	19.41631	11.35259	8.569732	12.38998
11140	18.04412	9.123395	7.047703	10.51575
11180	18.36868	9.846532	8.452297	11.3252
11220	18.72694	9.167012	7.919241	10.80983
11380	17.52799	9.798697	8.978589	9.473934
11420	18.34027	9.160965	7.979928	10.43194
11460	20.06079	10.48499	9.506872	12.74325
11500	19.17634	10.24642	9.187337	11.64813
11540	19.86321	10.67973	8.57088	12.28269
11580	18.45196	8.691416	7.577219	10.43011
11620	18.26966	9.967883	9.234823	10.74006
11660	17.89157	9.327654	8.191464	10.03452
11700	20.73779	11.33463	8.772661	12.8902
11740	19.13589	9.511374	8.567147	10.87895
11780	19.61445	10.35071	9.227563	11.53896
11820	17.98212	9.931091	8.631513	10.49908
11860	17.3782	8.549709	7.024624	9.732996
11900	18.02044	8.927001	7.64803	11.06781
11940	19.54088	10.2887	9.110256	10.83956
11980	18.52908	9.624171	8.247721	11.26448
12020	19.66783	10.45222	7.74314	12.095
12060	23.4373	13.80331	9.247195	15.37804
12100	19.99918	10.38367	9.304619	12.50741
12140	18.8273	9.540276	8.28981	10.6333
12180	19.29672	9.452233	8.083482	11.30349
12220	18.51081	9.626028	8.497847	11.74509
12260	20.75998	11.53001	8.286462	13.18307
12300	18.13507	9.71317	8.531421	11.70319
12380	18.66579	9.447563	7.870569	10.56254
12420	21.13395	11.81273	8.955938	14.18939
12460	18.24795	9.435044	8.214092	10.22234
12540	20.93926	11.91603	11.0816	13.54203
12580	22.86766	12.84791	9.677218	14.78789
12620	17.24188	10.27219	8.992893	11.91656
12660	18.36951	9.376946	8.081458	10.98285
12700	20.00303	11.26524	10.13588	12.31041
12740	17.36829	8.867734	7.626594	10.99148
12780	17.85059	9.086256	7.745657	10.79723
12820	18.54232	10.15236	8.914242	10.28722
12860	18.87539	9.34437	8.046514	11.00323
12900	19.64461	10.78918	9.780346	10.46752
12940	21.89436	12.86598	9.286057	13.50832
12980	19.10523	9.84613	8.71611	11.84184
13020	20.04411	10.88836	9.999909	11.60062
13060	18.62602	10.48381	9.140437	10.52223
13100	17.77909	9.402596	8.21496	10.03741
13140	21.33281	12.38386	9.738008	12.89951
13180	19.10566	9.614824	8.272033	11.387
13220	19.26571	10.02983	8.132402	11.73262
13260	19.05462	9.702198	8.487853	10.74145
13300	17.26226	8.986888	7.647406	10.37664
13340	18.21914	8.854288	7.682806	10.73783
13380	17.90633	10.48067	9.138865	12.13054
13420	18.3372	10.05952	9.186578	10.66195
13460	17.77335	10.29974	9.31918	11.85344
13500	17.68685	8.856924	7.583786	10.23703
13540	17.11613	8.371379	7.278439	10.51759
13620	17.37432	9.313182	7.668802	10.60398
13660	17.60293	8.820866	7.713011	10.66681
13700	18.4762	10.32513	8.500405	10.45016
13740	18.87214	10.68608	8.14225	11.90873
13780	19.85449	10.68204	8.718564	12.43753
13820	22.27538	13.17629	10.22317	13.8983
13900	20.1705	11.27354	8.85284	11.57065
13940	17.57047	9.699514	8.426218	10.67297
13980	19.97366	10.67119	8.486275	11.10193
14020	19.14363	9.762487	7.838089	11.91903
14100	21.37063	11.9874	10.87167	11.33521
14140	18.40466	9.485162	7.687731	11.56483
14180	18.69253	9.822627	8.533624	10.76636
14220	18.42793	9.678587	8.425098	10.71175
14260	20.19328	11.54944	8.781047	13.21217
14340	17.49458	9.062309	7.926577	10.1849
14380	17.79279	8.508652	7.38225	10.74484
14420	18.83139	10.75886	9.85665	10.00825
14460	22.77757	12.92151	9.813688	15.30121
14500	19.16446	10.35431	9.381532	12.54341
14540	19.12034	9.923176	7.220706	11.8908
14580	17.81314	9.747166	8.416893	11.29365
14620	18.32824	9.322281	8.070315	10.69619
14660	18.77317	10.1577	8.430007	11.38837
14700	18.6892	9.81193	8.110782	11.23103
14740	18.81218	9.892995	8.823471	12.38759
14780	17.73757	9.14796	7.813982	10.36439
14820	17.89531	8.558842	7.785963	10.33883
14860	21.12243	11.23002	10.19853	13.70754
15020	17.39318	9.067081	7.920264	10.42668
15060	18.65737	11.10754	10.21472	10.03232
15100	17.42288	9.136107	7.645201	10.29164
15180	19.20421	10.50299	9.299196	12.83048
15220	17.21842	9.004195	7.793306	10.54986
15260	18.87934	10.41502	8.088533	11.52813
15340	18.43146	9.046499	7.759785	10.72626
15380	21.22808	11.90382	9.988238	13.95402
15420	18.05174	10.18688	8.1689	10.60621
15460	19.01678	9.847371	7.830648	10.78141
15500	18.81469	9.60819	8.62811	11.84446
15540	18.52944	10.14512	7.854766	12.23872
15580	16.30944	8.305489	7.197873	10.41673
15620	17.98168	9.202195	7.432304	10.76547
15660	18.80687	9.357186	7.954263	10.83175
15700	19.157	9.58259	8.272407	10.35526
15740	18.26204	9.367194	8.363315	10.61526
15780	18.25239	9.64442	7.823038	10.39234
15820	17.19382	8.112605	6.848501	10.07555
15860	17.56035	8.966591	7.74083	10.75024
15900	18.76788	9.526711	8.20507	10.53082
15940	20.57054	10.61566	8.933776	12.91206
15980	21.05494	11.40837	10.47409	13.22678
16020	19.26409	10.22211	7.810907	11.44221
16060	19.50124	10.30149	8.313993	11.72708
16100	17.86341	9.878641	8.51311	10.83431
16180	17.37102	8.497472	7.161425	10.93279
16220	18.19931	9.719682	8.368123	11.15514
16260	17.24409	9.280388	8.066918	10.58545
16300	20.11004	10.98951	8.472616	12.41822
16340	18.3096	8.71609	7.510042	10.59313
16380	19.08688	9.481593	8.722292	10.62052
16460	17.54255	8.737301	7.596432	10.59516
16500	19.28886	10.76076	9.621737	11.18525
16540	19.48841	9.90979	8.60804	11.8417
16580	19.78919	10.4881	8.143697	12.30773
16620	20.50699	11.26164	8.89941	12.34166
16660	18.32786	9.325497	7.37271	11.06778
16700	21.12908	12.26536	10.01692	13.30187
16740	22.28919	12.65811	9.063257	14.47519
16820	19.63302	10.21394	7.593466	11.19412
16860	20.44112	11.22741	8.365477	13.12149
16940	18.51347	10.06909	8.62819	11.35898
16980	24.23378	13.9183	10.09491	16.04297
17020	18.60596	10.16053	8.911885	12.27724
17060	20.1539	10.53386	9.775851	11.23763
17140	22.98311	13.17174	9.381013	14.53573
17200	18.99136	10.53695	8.016992	12.28153
17220	19.36216	10.60864	8.663955	11.43079
17260	18.03219	9.267529	8.02427	10.23549
17300	19.53214	10.55267	8.238556	12.37848
17340	17.98296	9.341787	8.241129	11.06368
17380	19.05931	10.45713	9.494682	10.49971
17420	18.9044	9.750856	7.844664	11.60286
17460	22.7093	12.83998	10.01359	14.563
17500	19.23053	9.57694	8.518228	10.55062
17540	19.90339	10.64237	9.238947	10.80922
17580	17.54902	9.531784	8.269486	10.7575
17660	18.84883	10.13502	9.037986	11.74381
17700	18.45313	9.720306	8.248662	10.46407
17740	18.22652	8.873974	7.568174	10.75221
17780	19.30088	10.71989	8.186878	12.22342
17820	19.95975	11.16928	9.214905	13.2841
17860	19.01792	10.08968	8.773479	11.91026
17900	21.28571	12.0657	8.985592	13.45763
17980	20.01681	10.85327	8.121998	12.565
18020	18.83811	9.278533	7.962111	11.20722
18060	18.42297	9.880362	8.655201	10.9893
18100	17.5757	9.361062	7.982895	10.33738
18140	21.93864	12.17328	8.743582	14.39836
18180	20.22361	11.00276	10.09612	11.88583
18220	17.90391	8.380045	7.017596	10.11456
18260	18.55659	9.66342	7.424694	11.50529
18300	19.31394	11.57689	10.7584	11.06418
18380	17.25256	8.835827	7.79369	10.01931
18420	17.69624	9.01713	8.018841	10.48257
18460	18.48766	8.996973	7.620653	10.57528
18500	18.97598	9.625048	8.307473	11.50154
18580	20.24297	11.61911	9.468379	12.93918
18620	18.48434	9.726724	8.304016	10.75479
18660	18.15306	8.921929	7.776295	10.80629
18700	18.60111	10.13034	9.251467	11.3015
18740	21.32331	11.85158	11.35556	10.52844
18820	18.85919	9.402139	7.943459	10.5481
18860	16.30801	8.871623	7.587647	10.24995
18880	19.23773	10.70831	9.088758	12.36067
18900	18.20713	9.274047	8.208177	10.85433
18980	19.32733	9.89292	8.603887	11.2733
19060	19.90913	10.61744	9.003798	11.52458
19100	22.57585	13.16515	9.420077	15.56932
19140	19.6842	10.26811	8.23715	11.80474
19180	19.71956	10.33621	9.049676	11.32331
19220	18.41353	9.31279	7.406992	10.87125
19300	19.80446	10.43034	9.351887	11.99648
19340	20.48005	11.16581	8.414119	12.829
19380	21.17082	11.36221	9.141831	13.59831
19460	19.97519	10.73573	8.691294	11.90766
19500	19.82665	10.75381	9.531998	11.61803
19540	18.72164	9.217387	7.757061	10.4302
19580	18.64219	9.119631	7.806109	10.57257
19620	16.27933	8.7484	7.608887	10.7602
19660	20.97079	11.17835	9.494877	13.24158
19700	17.38184	9.046561	7.894577	10.1307
19740	21.85083	12.23204	8.996339	14.6425
19760	18.93212	10.22803	9.054078	10.43793
19780	19.97177	11.17586	8.367866	13.16461
19820	22.99912	13.26139	10.30448	15.30415
19860	17.17788	8.944481	7.669253	10.02884
19940	18.94628	9.550986	8.317719	10.48108
19980	17.4422	9.414929	8.082346	10.38449
20020	18.91702	10.21075	7.789061	11.82513
20060	17.96381	9.20589	7.767321	10.59235
20100	19.6616	10.07498	8.765827	11.88162
20140	18.54289	9.69659	7.677203	10.93786
20180	20.54915	11.13204	10.50972	11.31223
20220	19.12454	10.0339	8.531497	11.41607
20260	20.04558	11.61808	9.445959	12.53062
20300	18.07046	10.2123	8.895259	9.918967
20340	18.29874	9.943161	8.978649	10.67632
20380	19.01931	9.493531	8.209368	11.52018
20420	16.83111	8.853477	7.864108	10.77006
20460	17.7797	9.050664	7.711859	10.55344
20500	21.71667	12.35314	10.20957	13.03525
20540	18.0399	9.2594	8.077184	10.54223
20580	16.51047	8.491714	7.277576	10.82257
20660	18.33445	9.087715	7.883094	10.50296
20700	19.6087	9.772416	8.785429	11.99563
20740	19.16389	10.18796	8.26453	11.94995
20780	17.10704	9.027061	8.041977	10.76225
20820	18.06289	9.07582	7.776604	10.44479
20900	18.0183	9.925062	8.681776	10.62101
20940	19.63208	10.8785	9.62872	11.95833
20980	18.60054	10.05685	8.853448	10.67207
21020	18.11337	9.176125	6.948485	10.98248
21060	19.44016	10.11455	7.793256	11.85066
21120	17.3728	9.318192	8.334192	9.86011
21140	19.91727	10.55977	9.299943	12.16651
21220	17.97676	10.04112	8.15235	10.74132
21260	17.26372	9.26512	8.195182	10.53308
21300	18.29087	9.392017	8.292236	11.39482
21340	19.96754	10.94332	9.159457	13.50287
21380	18.56751	10.02536	8.717591	10.4895
21420	18.67415	10.12483	8.645372	10.95707
21460	18.13269	9.285994	7.933493	10.72775
21500	19.47408	10.51468	9.429886	12.53253
21540	18.18054	9.678783	8.488434	10.54487
21580	18.15155	9.620581	8.472122	10.60157
21660	19.37474	11.52463	10.58975	12.72436
21700	18.39506	10.96019	9.768829	11.78674
21740	17.78089	9.683501	8.463075	9.877862
21780	21.48373	12.17551	9.925152	12.62427
21900	18.82177	9.303097	8.137638	10.93432
21980	16.78923	8.747389	7.419297	10.11022
22020	19.16664	10.48372	8.35988	12.1511
22060	18.47892	9.404021	8.051561	11.01587
22100	19.26865	8.972853	7.680658	11.03968
22140	20.02459	11.78848	10.96406	11.73454
22180	19.56479	10.58725	8.863276	12.74692
22220	20.13358	11.37047	8.509823	12.91899
22260	18.74194	10.07149	8.560959	10.95815
22280	17.77522	9.546061	8.727551	10.74134
22300	18.84365	9.466866	8.241843	11.2062
22340	16.92491	8.238042	6.884563	9.755161
22380	19.18415	11.22063	10.40277	11.75214
22420	19.86927	10.63097	9.700949	13.00021
22500	19.86734	10.86526	8.843106	12.2019
22520	20.36217	11.38223	9.582861	11.8756
22540	18.91598	9.633512	8.320404	11.50587
22580	20.18932	10.63327	9.95757	11.08408
22620	18.02134	9.148609	7.693966	10.26252
22660	19.06436	10.30452	9.187412	12.52495
22700	17.64493	9.254831	7.912739	10.56002
22780	17.7282	8.90851	7.565638	10.72701
22800	19.24492	10.17959	7.551628	11.05195
22820	18.84186	10.24299	9.011639	10.23016
22860	17.95824	9.667555	8.763175	10.8553
22900	19.9499	11.21083	8.425012	12.49391
[truncated: 1,429 more rows]
