# Supplementary material for: Does environmental policy affect scaling laws between population and pollution? Evidence from American metropolitan areas
Source: PLoS One. 2017 Aug 9;12(8):e0181407. doi: 10.1371/journal.pone.0181407 (PMC5549900; doi:10.1371/journal.pone.0181407)
Supplement: S1 Data — This zip file contains all of the raw data files used in this analysis. (ZIP) [file pone.0181407.s009.zip › S1_Data/Table_2_Pop_LAP_CO2_MSA.txt]

msa_code	Log_GED	Log_E_GED	Log_MD	Log_Pop
10180	19.707	15.56489	4.089526	11.94626
10420	21.68995	14.56504	6.635587	13.44363
10500	19.31078	13.66519	4.594214	11.94941
10540	19.3458	12.94094	7.251344	11.56492
10580	21.0155	14.74052	5.896616	13.61597
10740	21.08769	14.6214	6.329243	13.45199
10780	19.57891	14.37452	5.46255	11.89127
10900	22.05189	16.32244	5.090836	13.48515
11020	20.0221	12.92586	6.133593	11.77481
11100	20.0107	14.92856	5.488874	12.3007
11180	18.34761	12.67562	5.376008	11.2302
11460	20.4758	13.74906	6.599314	12.63158
11500	19.59072	12.85243	6.764766	11.666
11540	19.969	13.96503	5.422746	12.19354
11700	20.79	14.31052	5.922951	12.7641
12020	19.55929	12.96871	4.952417	11.93121
12060	23.79755	17.11047	6.108088	15.20285
12100	19.96158	13.41008	6.023175	12.38684
12220	18.71234	12.5034	6.171616	11.53433
12260	21.46207	14.59747	6.42473	13.10701
12420	21.31434	15.14675	6.071311	13.95183
12540	21.2937	15.16933	7.787345	13.37311
12580	23.00866	16.14304	6.628981	14.7283
12620	18.13307	13.6306	6.076706	11.88056
12700	20.22739	14.3644	6.864541	12.26679
12940	22.31966	16.60717	6.580963	13.42735
12980	19.59099	13.15581	6.109853	11.85921
13020	20.3843	14.54214	6.906553	11.60381
13140	21.47828	15.95585	6.667687	12.87544
13220	19.77788	12.37049	6.541116	11.74191
13380	18.49595	13.52174	7.274082	11.98487
13460	18.41605	12.71973	8.903162	11.61557
13740	19.43278	14.03804	5.679062	11.83392
13780	19.83216	13.79996	5.625821	12.41901
13820	22.61644	16.46492	7.277232	13.85819
13900	20.59756	13.19149	7.617967	11.4953
13980	20.26833	13.93132	5.826576	11.06626
14020	19.56997	13.23744	5.163526	11.83169
14100	21.47138	14.70277	7.977643	11.30522
14260	20.81485	14.31995	7.165387	12.99158
14460	23.32422	16.43058	7.155732	15.2684
14500	19.37192	13.85352	6.079787	12.51764
14540	19.72188	12.91989	5.415518	11.76096
14740	18.89326	12.85899	6.130838	12.37396
14860	21.4527	14.94401	7.116086	13.64274
15180	19.44894	13.37574	6.727794	12.70421
15260	19.28078	13.02819	5.832634	11.42904
15380	21.65438	15.56497	6.840102	13.9484
15500	19.16323	12.73707	6.076235	11.70437
15540	18.92969	13.46678	5.452357	12.17946
15940	21.32654	13.83378	6.436571	12.90535
15980	20.82969	14.23237	7.609046	12.90057
16020	19.74509	13.18332	5.641866	11.39581
16060	20.69101	13.14888	7.823715	11.71342
16180	17.64657	11.96059	4.810812	10.8207
16220	18.63164	12.80039	5.932218	11.05338
16300	20.52258	13.9657	6.1605	12.34915
16540	19.928	12.85362	6.059144	11.76611
16580	20.33724	13.69258	5.792371	12.21076
16620	20.56253	15.44785	5.37735	12.37232
16700	20.88716	15.55558	6.244816	13.22276
16740	22.48719	15.57243	6.528059	14.30362
16820	20.1062	13.74888	5.423233	11.0548
16860	20.8329	14.4643	5.696905	13.04522
16940	19.70463	14.21027	7.007053	11.27565
16980	24.74161	18.00541	6.679511	15.99337
17020	18.82902	12.88764	6.669472	12.18188
17140	23.32358	16.47347	6.649989	14.49697
17300	20.41173	15.51525	4.440684	12.27347
17420	19.27352	12.47931	5.719393	11.50509
17460	23.0343	16.1942	7.083155	14.56591
17660	19.39745	13.14003	7.009568	11.55988
17780	19.42363	13.96593	4.907832	12.01726
17820	19.99121	14.53741	5.841534	13.16393
17860	19.07443	13.15736	6.167118	11.77667
17900	21.03296	15.04729	5.871129	13.3364
17980	19.96348	13.43888	5.631696	12.53608
18020	19.40118	12.65836	6.036397	11.15216
18140	22.22579	15.26811	6.022732	14.30154
18580	20.83945	15.40665	6.762424	12.92448
18700	18.19234	12.19411	6.312969	11.25405
18880	20.02766	13.19138	7.532649	12.24612
19060	20.1488	13.18311	6.401922	11.49508
19100	22.84462	16.62411	6.554879	15.40315
19140	19.90314	14.09322	4.840429	11.67114
19180	19.45421	13.16721	5.852596	11.33634
19300	20.20333	13.01669	7.391166	11.81909
19340	20.73001	14.27627	5.990526	12.83864
19380	21.55359	14.8462	6.159847	13.60939
19460	20.46304	13.35858	7.279204	11.87381
19500	20.02445	13.54816	6.936781	11.63708
19660	21.95266	14.51454	7.779747	13.07046
19740	22.29154	16.65652	5.36223	14.52187
19780	20.30937	14.12262	6.018452	13.05877
19820	23.33951	16.78188	7.200385	15.3154
20020	19.39317	12.75447	6.1461	11.75093
20100	19.88678	13.29358	6.115253	11.74442
20220	20.09446	12.89038	7.55976	11.38636
20260	20.62023	14.61829	7.231924	12.49834
20500	21.97692	15.68249	7.237576	12.88914
20700	19.82984	12.97804	5.658875	11.764
20740	19.50102	13.14299	5.832038	11.88078
20940	19.54622	13.29354	7.00073	11.88647
21060	19.69268	12.70718	6.000187	11.80494
21140	20.13123	13.82744	6.970263	12.07071
21300	18.69843	12.42657	5.535532	11.42669
21340	20.20363	14.77728	5.792808	13.46616
21500	20.01893	13.67735	7.475346	12.53175
21660	19.07211	13.48595	7.936209	12.66001
21780	22.057	16.3016	6.751088	12.5817
22020	19.93529	13.30646	6.419556	12.04427
22140	20.51768	15.92076	6.406968	11.60732
22180	19.98179	13.50735	6.555121	12.66024
22220	20.41455	14.51604	5.667281	12.67134
22380	20.38694	15.47914	7.62322	11.64831
22420	20.45625	14.05662	7.056141	12.98849
22500	20.14876	14.97357	5.368371	12.16378
22520	20.91263	14.65301	7.259084	11.82685
22540	19.29789	12.6713	5.89317	11.45947
22660	19.26919	13.90697	6.002725	12.37518
22900	19.99168	14.88269	4.924557	12.398
23060	20.74567	14.09606	6.19792	12.83226
23420	20.73759	14.35439	7.850614	13.5451
23460	19.16121	12.89686	5.892759	11.54706
23540	19.58637	13.86175	5.418105	12.26689
23580	19.91684	13.00365	6.433572	11.72229
23900	19.60304	12.37137	5.560941	11.38164
24020	19.01211	13.09167	5.572376	11.70834
24140	19.40822	13.5984	5.704907	11.62367
24220	20.03733	13.34811	6.520379	11.46647
24260	18.89129	13.00552	5.285329	11.23746
24300	18.77905	13.02745	6.230093	11.65396
24340	21.70244	14.5453	7.583767	13.70648
24420	17.54488	12.0267	6.742271	11.22416
24500	18.00868	12.43529	5.743398	11.26807
24540	20.33352	14.13786	7.17286	12.01857
24580	20.16856	14.47638	5.281946	12.50939
24660	21.50842	14.55495	7.043511	13.31311
24780	18.71729	12.62203	6.145616	11.75947
24860	21.68774	14.3226	7.017384	13.4491
25060	20.77889	14.6165	7.471899	12.7748
25180	20.68067	13.9733	6.387025	12.20925
25220	18.79136	12.77891	5.752423	11.49563
25260	19.30465	13.00871	6.32768	11.7219
25420	20.99475	14.31684	6.274871	13.1234
25540	21.48486	15.14091	6.463265	13.92329
25620	19.46283	13.81463	5.607819	11.73681
25860	20.71525	15.15446	5.589925	12.6941
25940	18.70503	13.07861	5.670125	11.77687
25980	18.36502	12.03723	5.447719	11.13317
26140	20.93076	15.1733	8.091332	11.6623
26300	20.6196	12.49831	9.627643	11.34421
26380	20.05045	13.93989	6.450897	12.17866
26420	23.2938	17.3741	7.221113	15.32349
26580	21.82878	14.54492	7.793434	12.79281
26620	20.31458	13.66996	6.47161	12.7467
26820	19.40547	12.76994	7.021914	11.55691
26900	22.6785	15.6787	6.299298	14.27764
26980	19.8361	12.81049	6.309241	11.73575
27060	19.14542	13.61758	4.868696	11.48921
27100	19.764	13.05046	6.252015	11.96573
27140	20.61283	14.25142	6.379484	13.14632
27180	19.40693	12.81311	6.00947	11.65865
27260	21.95172	15.68614	6.85352	13.89017
27340	18.23091	12.43961	6.049056	11.86696
27500	20.07018	13.19021	6.395037	11.92584
27620	20.31041	13.28181	6.223609	11.8
27740	19.58609	12.80335	5.744287	12.06349
27780	19.90283	12.93483	6.207594	11.94319
27860	19.26217	12.6736	5.651624	11.53527
27900	19.63044	14.13065	5.34685	11.91826
28020	20.34045	13.75648	6.314722	12.63063
28100	20.02823	12.79543	6.195103	11.53976
28140	22.53873	16.24134	6.137006	14.39783
28420	18.42459	13.12268	6.029645	12.12609
28660	19.69905	13.39014	5.822581	12.6572
28700	21.55451	14.63902	7.507114	12.31424
28740	19.72094	13.03354	6.303263	12.0275
28940	22.12924	14.9809	7.335761	13.50584
29020	19.38274	12.83603	5.680512	11.33542
29100	19.08449	12.89559	5.627543	11.71118
29180	20.53898	13.86127	6.765059	12.94486
29340	21.07155	15.61402	7.322546	12.15254
29420	18.58108	13.10068	6.81825	11.80725
29460	21.32517	14.97617	7.404602	13.0332
29540	21.66623	14.34706	7.127378	13.03906
29620	20.93708	14.55405	5.959911	13.01875
29700	17.79796	13.0509	6.431406	12.17138
29740	19.7612	13.45501	6.719631	12.04568
29820	21.21109	15.7384	7.848708	14.01203
29940	19.15154	13.83113	5.36721	11.49622
30020	19.12191	13.25773	5.926316	11.63718
30140	20.20949	12.84369	6.099988	11.67722
30300	17.93609	12.15769	6.022063	10.97025
30340	18.05285	12.63125	5.51839	11.52621
30460	21.12732	14.35696	6.030708	12.86857
30620	20.03369	13.02076	7.080494	11.57963
30700	19.76653	14.0149	6.294027	12.44545
30780	20.76931	14.47335	5.943728	13.27892
30860	18.73664	12.69045	5.799145	11.49962
30980	21.11668	15.57294	6.897363	12.18339
31020	19.31243	12.87564	7.271605	11.42899
31140	22.82216	16.0826	6.341497	13.90902
31180	19.58049	13.88638	5.709881	12.39505
31340	19.9905	13.69658	5.547893	11.5249
31420	21.38436	15.66402	6.378379	12.29862
31460	19.14646	12.61377	6.74165	11.66788
31540	21.35316	15.11579	6.065355	13.19358
31700	20.17381	13.82739	6.656549	12.81375
31740	20.13145	15.23014	6.383321	11.32237
31860	19.36258	12.81407	5.716758	11.32835
31900	19.8932	12.75427	6.509416	11.77226
32580	19.99519	13.99984	7.135979	13.18985
32780	18.48397	12.97559	7.488498	12.07723
32820	21.76016	15.35956	6.28492	13.97918
32900	19.89465	13.3861	6.747014	12.2098
33100	22.82147	16.25121	7.370815	14.76519
33140	20.22142	13.92411	6.318583	11.60768
33220	19.05774	12.36779	7.495418	11.3144
33260	18.97888	13.12341	6.806067	11.72382
33340	22.41092	15.76731	6.49452	14.1956
33460	23.33669	16.72086	5.990099	14.89177
33540	18.34079	12.6594	6.810198	11.40025
33660	21.27991	15.35734	8.240044	12.89835
33700	20.61997	13.77671	7.152206	12.98721
33740	20.34029	15.0731	5.959119	12.03669
33780	21.65048	15.48894	8.086263	11.88389
33860	20.23503	13.75003	6.260785	12.72329
34060	21.70265	14.76699	8.294212	11.5789
34100	19.66878	12.87681	7.617049	11.50595
34580	19.22759	14.46342	6.066026	11.52466
34620	19.66767	12.84677	6.215412	11.65678
34740	20.09723	13.9465	6.32006	12.03194
34820	19.82562	13.61721	6.404034	12.42827
34900	19.13987	12.57862	5.529787	11.70323
34940	20.25372	13.27856	7.084036	12.24061
34980	22.34098	15.60932	6.36138	14.09163
35100	18.9162	12.51169	5.727377	11.61751
35300	21.07901	14.73008	7.394915	13.58384
35380	22.10477	16.10045	7.415315	14.08208
35620	25.27227	17.51367	6.813621	16.70778
35660	19.62679	13.10918	6.626236	11.98111
35840	21.2557	14.62053	6.642517	13.21781
35980	20.54139	13.91097	6.582731	12.41329
36100	20.73581	13.30885	7.04733	12.41298
36140	19.14138	13.44236	5.621766	11.49282
36220	18.71432	13.26375	6.750352	11.726
36260	20.26144	14.43453	6.023762	13.07069
36420	21.46115	15.18948	6.395066	13.87522
36500	18.74784	12.96394	6.146605	12.233
36540	21.40261	15.36585	6.015581	13.52523
36740	22.39867	15.51652	6.622391	14.24404
36780	19.35501	13.23551	6.397381	11.92232
36980	20.33395	14.71267	5.449559	11.60872
37100	20.7839	14.77813	6.593098	13.52122
37340	20.47314	14.49821	6.602238	13.06126
37460	20.93381	13.97371	8.809137	11.99238
37620	20.16318	15.4479	4.212185	11.43061
37860	21.16824	15.27405	6.999318	12.90764
37900	22.35594	15.37273	7.95845	12.80967
37980	24.00938	16.64435	6.804462	15.52412
38060	22.27608	15.92383	8.104143	14.91868
38220	20.73716	15.21801	6.107911	11.5494
38300	23.38793	16.62171	7.247702	14.69278
38340	19.81775	13.22584	6.075779	11.79221
38540	18.55911	14.05162	5.324249	11.22366
38860	20.19283	14.52254	6.398037	13.06111
38900	21.91704	15.41772	7.170556	14.43376
38940	20.54473	14.82113	5.817331	12.61143
39140	19.16636	13.65063	6.705807	11.93791
39300	21.99938	15.65951	6.303973	14.22833
39340	19.85958	13.7955	6.376369	12.77928
39380	19.54267	14.22986	5.974427	11.82764
39460	19.6833	12.53048	5.825307	11.82768
39540	19.81865	13.12185	5.909728	12.1323
39580	21.14366	14.52156	6.482492	13.51899
39660	19.11978	13.08098	5.90572	11.66605
39740	21.67067	14.3566	7.266411	12.78888
39820	18.41802	13.24811	6.667268	12.01085
39900	19.29027	14.15345	5.930532	12.6848
40060	22.02358	15.59882	5.6893	13.7009
40140	22.39849	16.02483	7.837636	14.97884
40220	19.99995	14.38847	4.37044	12.05933
40340	20.14729	13.5195	5.465947	12.09123
40380	21.32624	14.95142	6.357844	13.85777
40420	20.29932	13.91154	6.167739	12.63684
40580	19.5534	12.83664	6.403954	11.89838
40660	20.85983	14.31968	7.314404	11.35641
40900	21.86033	15.42037	6.396297	14.36997
40980	20.26904	13.75079	6.187019	12.25126
41060	19.90312	13.38621	5.986798	12.01317
41100	17.79535	12.20743	5.97686	11.35517
41140	19.50638	13.24254	5.568191	11.66532
41180	23.3012	16.72069	6.513293	14.78631
41420	20.31816	13.56839	7.095742	12.72235
41500	19.92776	15.39146	5.383879	12.82599
41540	21.06542	12.94467	7.319405	12.56994
41620	21.97149	14.94357	7.47893	13.69452
41660	18.33101	13.02259	5.106421	11.55208
41700	21.88047	15.95155	5.929224	14.33345
41740	22.9095	15.69167	8.072967	14.85255
41860	23.4041	16.59389	6.50611	15.21036
41940	22.08324	15.04407	6.931422	14.34537
42020	19.9978	14.07709	5.958767	12.37562
42100	20.72515	13.29198	6.065774	12.40983
42140	19.03635	13.11126	6.190066	11.72987
42220	20.36198	13.61464	6.803902	12.99446
42340	20.28424	14.44681	5.876414	12.57219
42540	20.95872	14.32901	6.127792	13.2137
42660	22.40387	15.77363	7.522272	14.8974
42680	18.86963	12.75745	5.586571	11.51545
42700	19.10708	12.18965	5.918809	11.22251
43100	20.04506	14.31921	6.486563	11.60947
43300	18.9668	12.59762	6.129588	11.54953
43340	20.7641	15.22215	6.014115	12.90624
43420	18.92126	14.05515	5.486234	11.63296
43580	20.24627	14.94206	5.683218	12.00901
43620	19.39811	13.35217	5.40567	12.09345
43780	20.4872	13.79028	6.381737	12.64001
43900	20.65621	13.79382	6.831317	12.54252
44060	19.33174	13.78717	6.236972	13.04219
44100	20.18272	13.9846	5.834407	12.22602
44140	21.0028	14.6602	6.2276	13.28647
44180	20.50554	14.42331	5.533091	12.76466
44220	19.67981	12.97837	5.703236	11.88423
44300	19.77975	12.98459	6.644191	11.792
44700	21.28375	14.19488	7.323023	13.24136
44940	18.66401	12.649	6.152506	11.62993
45060	20.99522	14.41609	6.544982	13.3866
45220	19.98257	13.84163	5.780983	12.58544
45300	23.36906	16.21391	7.984439	14.63888
45460	21.95934	15.60429	7.482705	12.04203
45500	19.71554	13.14503	6.636159	11.82005
45540	19.4768	11.94717	5.79784	10.66322
45780	21.78494	15.15833	6.737462	13.31953
45820	20.09177	13.99029	5.477352	12.32329
45940	20.87667	14.34474	5.893501	12.71848
46060	20.13608	14.59935	7.370631	13.59688
46140	21.70215	15.66633	6.063739	13.64289
46220	20.46103	14.4155	5.856785	12.20273
46340	19.80715	13.78024	6.367027	12.04175
46540	20.16758	13.63338	7.735372	12.58816
46660	19.2637	13.20596	5.130671	11.61754
46700	21.24289	13.88269	7.07657	12.86287
47020	19.81518	14.80539	5.577933	11.39877
47220	19.54443	12.68286	6.427597	11.8502
47260	21.95592	15.6056	5.823847	14.18318
47300	20.09176	13.68815	7.570827	12.7896
47380	20.04831	14.2034	6.288243	12.30821
47460	18.03829	12.31624	5.937331	10.96835
47580	19.29957	12.66418	5.573774	11.85651
47900	23.44986	16.56485	6.249131	14.99796
47940	19.87314	13.1058	5.834295	11.95558
48060	18.97174	12.7292	6.682509	11.60751
48140	19.87934	14.2496	6.210774	11.72468
48300	18.00651	12.21343	5.645895	11.46191
48540	22.24574	15.23715	8.58209	11.94436
48620	20.7975	14.79011	6.108696	13.27858
48660	19.31504	12.96275	6.410956	11.89822
48700	19.04774	12.8168	5.889595	11.66744
48900	20.34576	14.53851	6.288094	12.16101
49020	18.32207	12.86039	4.231774	9.873956
49180	21.79021	15.42764	6.848838	13.20577
49340	21.97491	14.68274	6.948329	13.64575
49420	18.14586	13.00328	6.567655	12.30494
49620	21.73692	14.91689	7.997708	12.8389
49660	21.43779	14.59892	6.425772	13.30367
49700	19.25592	13.17809	5.612131	11.83523
49740	18.45003	13.12936	6.089451	11.81757
10180	18.8854	13.34703	5.620311	11.97674
10420	21.32701	14.47698	6.347081	13.45817
10500	19.48564	13.73463	4.686913	11.96366
10540	19.17577	12.85795	6.922308	11.55753
10580	21.26277	14.81474	6.489124	13.63728
10740	20.7546	14.5809	5.928409	13.53806
10780	19.58866	14.24363	5.607464	11.88735
10900	22.12362	16.16523	5.431825	13.53663
11020	19.65226	12.88329	5.431501	11.7569
11100	19.93733	14.95226	5.457677	12.3559
11180	18.52325	12.72838	5.611777	11.31307
11460	20.24945	13.89612	6.32454	12.71519
11500	19.23129	13.02128	6.485807	11.6229
11540	20.05077	13.95884	5.598812	12.24888
11700	20.71172	14.2332	5.982074	12.84745
12020	19.68027	13.16728	5.284112	12.04847
12060	23.52801	16.96558	6.137825	15.3172
12100	19.99421	13.44724	6.403094	12.4656
12220	18.57818	12.87976	5.413812	11.68176
12260	20.91094	14.56843	5.647812	13.15545
12420	21.26282	15.22575	5.771557	14.114
12540	21.08306	15.34176	7.132433	13.45031
12580	22.96664	16.08141	6.519439	14.76968
12620	18.19497	13.80293	6.179423	11.90021
12700	20.03271	14.32169	6.64902	12.32572
12940	21.93362	16.66096	5.776684	13.48057
12980	19.29727	13.16374	5.736176	11.8392
13020	20.28777	14.50365	6.628193	11.60697
13140	21.21847	15.63612	6.305204	12.89408
13220	19.53482	12.25838	6.031085	11.74143
13380	18.34191	13.47345	6.536344	12.07199
13460	17.74092	12.63601	6.678906	11.73804
13740	19.33344	14.1119	5.251965	11.86984
13780	20.36109	13.8091	6.590858	12.44284
13820	22.32789	16.40713	6.871479	13.87657
13900	20.58142	13.25449	7.414793	11.53606
13980	20.24413	13.89489	5.585135	11.09421
14020	19.47372	13.06887	5.058525	11.88247
14100	21.46663	14.69828	7.916078	11.32464
14260	20.25624	14.1987	6.127743	13.12235
14460	23.12928	16.4081	6.716646	15.30617
14500	19.38429	13.83567	6.039071	12.54064
14540	19.31691	12.61421	4.851422	11.8387
14740	18.84964	12.81626	5.885525	12.38057
14860	21.40075	14.83139	6.987443	13.70223
15180	19.22371	13.24818	6.409341	12.76624
15260	18.73747	12.86397	5.709927	11.47846
15380	21.70394	15.56547	7.060512	13.96538
15500	18.89627	12.71162	5.798686	11.8148
15540	18.89865	13.56719	5.014263	12.22122
15940	20.74674	13.81023	5.922545	12.9142
15980	20.36063	14.34919	6.539156	13.07922
16020	19.39427	13.17013	5.149045	11.42621
16060	19.58923	12.73574	6.31496	11.70426
16180	17.6315	11.88914	4.695736	10.90601
16220	18.39737	12.85596	5.428948	11.12068
16300	20.40441	14.02186	5.921144	12.3971
16540	19.61378	12.79094	6.104892	11.79054
16580	19.979	13.53469	5.305891	12.27621
16620	20.81059	15.53074	5.002988	12.35489
16700	21.20131	15.5384	6.737457	13.2449
16740	22.33277	15.44306	6.351454	14.40698
16820	19.86033	13.76334	4.779646	11.13825
16860	20.57552	14.45535	5.522178	13.09388
16940	18.77013	13.34789	5.547181	11.32932
16980	24.29247	17.61346	6.535578	16.03537
17020	18.74204	12.84163	6.316617	12.25066
17140	23.19134	16.42885	6.476916	14.5188
17300	19.9561	15.40509	4.135028	12.31983
17420	19.30253	12.56	5.517004	11.571
17460	22.85782	16.5743	6.424081	14.57454
17660	19.03244	12.98165	6.526677	11.64103
17780	19.5503	13.9973	5.263776	12.16533
17820	20.18898	14.62609	6.036495	13.2458
17860	19.54579	13.18095	6.369978	11.85435
17900	21.34077	15.00731	6.19088	13.40918
17980	19.915	13.51863	5.390877	12.56164
18020	19.03464	12.39852	5.236487	11.18289
18140	22.09841	15.32531	5.803671	14.36152
18580	20.56915	15.14198	6.251933	12.91335
18700	17.99047	12.13951	6.122856	11.29232
18880	18.83535	13.1479	6.00564	12.30226
19060	20.03479	12.69253	7.019216	11.52744
19100	22.6947	16.55008	6.160598	15.51715
19140	19.79255	13.70283	5.274259	11.74569
19180	20.06301	13.25255	6.689592	11.33019
19300	19.69225	12.99437	6.735717	11.90468
19340	20.72265	14.30873	5.663906	12.83132
19380	21.43533	14.78532	6.064549	13.59771
19460	20.17535	13.469	6.38403	11.89454
19500	19.98265	13.21557	7.397568	11.63128
19660	20.82071	14.42803	6.055106	13.15416
19740	22.07376	15.82201	5.865317	14.61526
19780	20.17231	14.19047	5.578183	13.11489
19820	23.12056	16.77237	6.923924	15.30986
20020	19.05055	12.75393	5.43887	11.79031
20100	19.61122	13.14911	5.890307	11.78922
20220	19.31732	12.87839	5.925679	11.39787
20260	20.28683	14.68792	6.677893	12.53124
20500	21.78855	15.64847	6.893848	12.99857
20700	19.74706	12.95466	5.84578	11.91058
20740	19.34898	13.16928	5.6597	11.92402
20940	19.67408	13.25249	7.115314	11.88889
21060	19.41789	12.46259	5.451417	11.82475
21140	20.08128	13.59897	6.417878	12.12564
21300	18.7548	12.4133	6.103906	11.41435
21340	20.1089	14.23706	5.992843	13.45861
21500	19.71848	13.57526	6.594983	12.5439
21660	18.85945	13.51625	7.596443	12.69926
21780	21.8166	16.25213	6.233943	12.60613
22020	20.60632	13.46949	7.298578	12.09453
22140	20.74523	15.87396	7.272024	11.69049
22180	19.63453	13.4332	6.181393	12.74105
22220	20.37847	14.52534	5.58897	12.81484
22380	19.84193	15.4597	6.274395	11.70609
22420	20.07945	14.07612	6.474608	12.99467
22500	20.26346	15.04346	5.251904	12.18378
22520	20.65669	14.53337	6.808833	11.86473
22540	19.12968	12.5845	5.640583	11.49371
22660	19.33518	13.96646	5.808224	12.48889
22900	20.04569	14.83693	4.760413	12.46889
23060	20.68778	14.05554	5.847505	12.88954
23420	20.55607	14.358	7.448881	13.62889
23460	19.43293	12.92633	6.340834	11.54237
23540	19.50284	13.94137	5.633591	12.3847
23580	20.01618	13.16113	6.136734	11.91992
23900	19.65974	12.33896	5.649945	11.45035
24020	19.51253	13.17572	6.63934	11.73548
24140	19.83352	13.60235	6.405025	11.64663
24220	19.75607	13.31601	5.948809	11.47592
24260	18.87551	13.06694	5.101628	11.25837
24300	18.41474	13.01259	5.64896	11.71538
24340	21.50842	14.60454	6.997173	13.76651
24420	17.29255	12.00811	6.227241	11.26077
24500	17.68315	12.36988	5.181266	11.28788
24540	20.28856	14.30773	7.926801	12.21718
24580	20.5695	14.48913	5.954196	12.57319
24660	21.16086	14.46956	6.743895	13.39674
24780	18.47902	12.61234	5.870026	11.84315
24860	21.43197	14.21286	6.733587	13.51593
25060	20.71503	14.48645	7.581139	12.82366
25180	20.52642	13.9028	5.867704	12.28167
25220	18.54016	12.80738	5.676262	11.53773
25260	19.14893	13.09664	5.901322	11.81576
25420	20.75249	14.25353	6.199701	13.153
25540	21.38394	14.93871	6.488983	13.97166
25620	19.33832	13.81544	5.356962	11.74557
25860	21.59599	15.1386	6.461345	12.76082
25940	18.77234	13.10654	5.615556	11.921
25980	19.04182	12.03871	6.03295	11.20367
26140	20.8414	15.16403	7.99936	11.72392
26300	18.3302	12.24872	5.522508	11.40345
26380	19.4899	13.85334	5.500032	12.18939
26420	23.2002	17.2484	6.664466	15.41228
26580	21.73411	14.43256	7.547499	12.79555
26620	20.19802	13.72386	6.35579	12.77738
26820	18.63242	12.57209	5.904203	11.58774
26900	22.55519	15.62062	6.045705	14.35084
26980	19.4345	12.89433	5.685249	11.82082
27060	19.54229	13.66642	5.74303	11.49504
27100	19.5238	13.07647	5.819017	11.98849
27140	20.50225	14.25267	5.942657	13.18239
27180	19.22156	12.89246	5.539487	11.72715
27260	21.42215	15.70905	5.974448	13.97368
27340	18.01184	12.39364	5.774742	11.94078
27500	19.85944	13.18595	5.999506	11.94229
27620	19.73928	13.23978	5.300022	11.86492
27740	19.31722	12.76924	5.13793	12.12254
27780	19.71602	12.80615	6.106609	11.91726
27860	19.25795	12.78665	5.61123	11.60085
27900	19.62104	13.81444	5.494475	11.9835
28020	19.97523	13.79647	6.041793	12.67205
28100	20.11535	12.79615	5.775855	11.56107
28140	22.34951	16.30061	5.855956	14.43543
28420	18.60261	13.09057	6.31303	12.21942
28660	19.59237	13.37896	5.608963	12.74031
28700	21.27205	14.60606	7.133368	12.34805
28740	19.83999	13.03787	6.812203	12.10142
28940	21.90327	15.08389	6.973868	13.54548
29020	19.33137	12.80606	5.08859	11.34525
29100	18.86084	12.85362	5.497375	11.76182
29180	19.9675	13.76472	6.075439	12.97237
29340	20.81253	15.57484	6.644004	12.17211
29420	18.38517	13.76093	5.924149	12.02068
29460	20.95069	15.03698	6.885923	13.1253
29540	21.38757	14.20256	6.891353	13.08179
29620	20.93017	14.58781	5.71822	13.02898
29700	17.86257	12.9064	7.087381	12.23564
29740	19.47049	13.31661	6.132513	12.09214
29820	20.85667	15.66889	7.458124	14.23617
29940	19.28049	14.16969	5.260306	11.53813
30020	18.71575	13.12682	5.19026	11.69432
30140	20.03477	13.02893	5.758087	11.7093
30300	17.5115	12.31375	5.460352	10.9613
30340	18.15385	12.61389	5.616567	11.56231
30460	20.86902	14.37428	5.338002	12.94431
30620	19.70628	12.979	6.231731	11.59467
30700	19.82797	14.18885	6.196389	12.52442
30780	20.51369	14.43167	5.754436	13.34417
30860	18.2298	12.72935	5.290758	11.58226
30980	20.90565	15.53952	6.171262	12.19476
31020	19.0554	12.73697	7.045662	11.4545
31140	22.54243	15.98438	5.758728	13.94678
31180	19.22117	13.78259	5.26206	12.47869
31340	19.85915	13.82893	4.713294	11.58141
31420	21.15096	15.59093	6.000488	12.32235
31460	18.94154	12.66386	6.489281	11.76266
31540	21.31862	15.08084	5.980052	13.22186
31700	20.18386	13.72714	6.455653	12.87304
31740	20.31109	15.34036	6.547537	11.30473
31860	19.08507	13.05174	5.000261	11.38631
31900	19.64551	12.73449	6.026524	11.76262
32580	19.98479	14.13122	6.964063	13.32207
32780	18.3402	12.92155	7.074619	12.13728
32820	21.6206	15.3066	6.049357	14.02668
32900	19.56108	13.45718	6.512875	12.32541
33100	22.72914	16.29086	7.33544	14.87381
33140	20.09666	13.83698	6.255363	11.60418
33220	18.73683	12.35746	6.667643	11.33456
33260	18.69684	12.96249	6.492841	11.71481
33340	22.16981	15.66778	6.364201	14.23043
33460	23.31275	16.92954	5.703476	14.95212
33540	18.00798	12.60859	6.023837	11.50255
33660	20.99965	15.43916	7.621888	12.89559
33700	20.38069	13.76841	6.967455	13.07625
33740	19.66652	15.17401	4.697453	12.04562
33780	21.67838	15.43275	8.098319	11.90875
33860	20.03658	13.90099	5.975678	12.7685
34060	21.57216	14.7363	7.910485	11.64696
34100	19.77427	12.96493	6.576796	11.55137
34580	19.18783	14.09587	6.209185	11.56706
34620	19.52779	12.79501	5.861986	11.69482
34740	19.94155	13.93336	6.083147	12.05271
34820	20.04542	13.72216	6.630915	12.55976
34900	19.05133	12.62383	5.169822	11.76558
34940	19.30402	13.35826	6.3909	12.52631
34980	21.81566	15.60962	5.680458	14.17169
35100	18.56954	12.45934	5.379882	11.65844
35300	20.95795	14.62591	7.182434	13.63531
35380	21.74	16.02871	6.297734	14.11905
35620	24.91722	17.51376	6.672533	16.77017
35660	19.40629	13.12965	6.135952	11.9867
35840	21.10146	14.74527	6.560275	13.33835
35980	20.46756	13.67762	6.928154	12.48635
36100	20.19723	13.49258	6.715816	12.51251
36140	19.90441	13.37615	6.462477	11.52972
36220	18.77414	13.83473	6.017919	11.71341
36260	19.74759	14.25767	5.663096	13.13082
36420	21.22098	15.21465	6.034398	13.93084
36500	18.93686	13.02072	6.710352	12.28448
36540	21.18265	15.38139	5.549126	13.57161
36740	22.04517	15.55178	6.564162	14.38102
36780	19.17912	13.21009	6.348046	11.9775
36980	20.99636	14.58023	6.764518	11.60996
37100	20.46784	14.5493	6.291983	13.56639
37340	20.54738	14.5765	7.035089	13.11317
37460	19.42698	13.91286	5.840053	12.02956
37620	20.07891	15.42561	3.961816	11.4449
37860	20.88388	15.20969	6.465773	12.95986
37900	21.50441	15.28714	6.260952	12.81124
37980	23.724	16.61896	6.483631	15.56356
38060	21.96831	15.88613	7.437949	15.0546
38220	20.49964	15.35944	5.293245	11.57086
38300	23.21533	16.55293	7.192734	14.69445
38340	19.59124	13.26481	5.875351	11.80207
38540	18.46329	14.33564	4.479573	11.24488
38860	20.02449	14.56801	6.259265	13.12272
38900	21.89292	15.39524	7.163358	14.51012
38940	20.34033	14.93035	5.644856	12.73299
39140	18.60091	13.49115	5.923449	12.08595
39300	21.78695	15.65723	5.70686	14.29095
39340	19.49084	13.81537	5.906965	12.9133
39380	19.58514	14.36629	5.961394	11.89503
39460	19.68852	12.73041	5.933566	11.91921
39540	19.69341	13.05273	6.041367	12.1539
39580	20.98654	14.50933	6.378045	13.66366
39660	18.76776	13.11157	5.186779	11.71849
39740	21.32716	14.29709	6.682056	12.85144
39820	18.05206	13.24961	6.071565	12.04472
39900	18.94251	13.98426	5.420649	12.80958
40060	22.27419	15.64596	5.708233	13.76734
40140	21.86943	15.99158	7.519624	15.06453
40220	20.71785	14.47537	4.64003	12.09706
40340	19.94892	13.71576	4.92771	12.15817
40380	21.68201	14.95622	7.064309	13.8835
40420	20.12038	13.88098	5.91606	12.69388
40580	19.35058	12.84555	6.166239	11.8824
40660	20.35857	14.14228	7.02639	11.43601
40900	21.60477	15.41679	5.955109	14.46966
40980	19.8757	13.6904	5.825615	12.25163
41060	19.75731	13.64052	5.513869	12.06176
41100	17.36554	12.3012	5.760681	11.50564
41140	19.25076	13.24182	5.02752	11.72718
41180	23.06387	16.74652	6.044729	14.80881
41420	20.21601	13.54865	6.818513	12.78456
41500	19.91337	15.41863	5.16848	12.92141
41540	21.08667	12.93391	7.308721	12.69177
41620	21.60402	14.87769	6.741832	13.77796
41660	18.19546	12.83579	5.312263	11.56866
41700	21.72917	15.93149	5.742671	14.39445
41740	22.76839	15.75406	7.607602	14.88034
41860	23.13578	16.25735	6.482416	15.24068
41940	21.96815	15.18708	6.449574	14.36039
42020	19.42342	13.53884	5.837438	12.44147
42100	20.637	13.31814	5.662721	12.44718
42140	18.70723	13.05221	5.688329	11.80227
42220	20.29805	13.73134	6.365787	13.05043
42340	20.32168	14.39754	6.366788	12.617
42540	20.75412	14.2473	5.957899	13.22799
42660	22.13683	15.83478	7.390731	14.9528
42680	18.49326	12.72661	5.577986	11.67966
42700	18.91462	12.29487	5.871592	11.40689
43100	19.96558	14.31085	6.023884	11.63736
43300	18.98253	12.64606	6.142858	11.63726
43340	20.3872	15.18231	5.368808	12.94312
43420	18.85632	13.93872	5.836761	11.69397
43580	20.23967	14.94115	5.59038	12.02302
43620	19.24146	13.40394	5.108438	12.17789
43780	20.26437	13.64937	5.924735	12.66564
43900	20.45568	13.63896	6.368088	12.57129
44060	19.42124	13.78556	6.60146	13.08024
44100	20.05319	14.02289	5.628142	12.22234
44140	20.95039	14.72131	5.888695	13.32488
44180	20.45386	14.43327	5.346486	12.84932
44220	19.53003	13.012	5.650606	11.8722
44300	19.52694	12.96448	6.098036	11.85524
44700	21.1904	14.19544	7.126815	13.31964
44940	18.55065	12.52645	5.901985	11.56533
45060	20.93596	14.43588	6.78391	13.38817
45220	19.27001	13.98775	5.391366	12.70059
45300	23.09677	16.22515	7.417641	14.72677
45460	21.69085	15.5248	6.907337	12.04388
45500	19.29887	13.0629	5.814841	11.87164
45540	18.76468	12.10419	5.514438	10.99439
45780	21.38196	15.20681	6.058429	13.33541
45820	20.0225	14.0093	5.168247	12.32543
45940	20.83672	14.25482	6.488881	12.7825
46060	19.60375	14.52572	5.710679	13.68114
46140	21.70538	15.7136	5.848004	13.6818
46220	20.07608	14.33414	5.034215	12.2374
46340	19.60525	13.77597	5.838535	12.10684
46540	20.38091	13.65104	7.847779	12.60501
46660	18.94518	13.37208	4.788541	11.70606
46700	20.82284	13.90914	6.184762	12.91958
47020	19.52643	14.53028	5.256498	11.42545
47220	19.54287	12.63358	6.190794	11.90019
47260	22.06493	15.6503	5.643755	14.20281
47300	19.51242	13.66209	7.133505	12.84679
47380	19.88174	13.86597	6.298527	12.3659
47460	17.98957	12.20476	5.860678	10.99643
47580	19.10802	12.65359	5.672484	11.92455
47900	23.25229	16.60876	5.888149	15.08075
47940	19.46072	13.17569	5.429943	11.99926
48060	19.01792	12.70926	7.227663	11.61829
48140	19.80953	14.19997	6.039218	11.751
48300	17.84852	12.34442	5.582944	11.51078
48540	21.90046	15.18957	7.792861	11.92796
48620	20.93904	14.66471	5.985625	13.2857
48660	18.93348	12.89729	6.121504	11.925
48700	18.93113	12.71163	5.817641	11.68135
48900	20.16283	14.55028	5.956573	12.25754
49020	18.23348	13.0217	3.937691	9.953705
49180	21.77844	15.39678	6.745054	13.27821
49340	21.89596	14.90467	6.547711	13.68719
49420	18.2534	12.9555	6.845724	12.31673
49620	21.70568	14.9671	7.939073	12.87311
49660	21.28222	14.54278	6.245212	13.29625
49700	19.02175	13.67917	4.854226	11.87939
49740	18.38736	13.02973	5.874013	12.01611
10180	19.70289	15.67738	3.99112	11.98767
10420	21.18739	14.52912	6.116889	13.4624
10500	19.64253	13.83131	4.897389	11.96327
10540	19.86841	13.06526	8.170647	11.59111
10580	20.8916	14.86737	5.647885	13.65839
10740	20.7553	14.7319	5.778277	13.60423
10780	19.73369	14.32921	5.721651	11.90449
10900	22.0666	16.46974	5.137674	13.57692
11020	19.66747	13.15347	5.208981	11.74981
11100	19.79221	14.97005	5.195292	12.38998
11180	18.51359	12.87123	5.582212	11.3252
11460	20.14375	13.9559	6.124594	12.74325
11500	19.27115	13.23123	6.276601	11.64813
11540	19.98672	14.17612	5.291689	12.28269
11700	20.79605	14.289	5.925091	12.8902
12020	19.72878	13.27336	5.164188	12.095
12060	23.50515	17.12868	6.020177	15.37804
12100	20.06772	13.70132	6.079373	12.50741
12220	18.69514	13.25149	5.133247	11.74509
12260	20.83367	14.55033	5.445509	13.18307
12420	21.24817	15.36226	5.567123	14.18939
12540	21.08722	15.44422	7.573563	13.54203
12580	22.91491	16.18626	6.404788	14.78789
12620	18.0436	13.78963	5.626082	11.91656
12700	20.15309	14.5323	6.908051	12.31041
12940	22.0874	16.68097	5.623411	13.50832
12980	19.22368	13.37275	5.385418	11.84184
13020	20.18378	14.48519	6.465531	11.60062
13140	21.45391	15.63348	6.545221	12.89951
13220	19.33647	13.01576	5.346179	11.73262
13380	18.39115	13.78313	5.942987	12.13054
13460	18.00941	12.84302	6.817088	11.85344
13740	19.14114	14.04317	5.064667	11.90873
13780	19.94085	13.80495	5.728447	12.43753
13820	22.38524	16.47118	6.965311	13.8983
13900	20.2051	13.27959	6.882929	11.57065
13980	20.06278	13.95031	5.398467	11.10193
14020	19.2309	13.09621	4.859694	11.91903
14100	21.42037	14.76978	8.100738	11.33521
14260	20.29436	14.32767	6.091491	13.21217
14460	22.85612	16.60949	6.207518	15.30121
14500	19.36228	13.98261	5.86971	12.54341
14540	19.18534	12.78936	4.749728	11.8908
14740	18.91702	12.96814	5.86311	12.38759
14860	21.20159	14.96128	6.526151	13.70754
15180	19.32203	13.48813	6.380557	12.83048
15260	18.98327	13.05305	5.598477	11.52813
15380	21.36161	15.61798	6.345039	13.95402
15500	18.90711	12.83163	5.563948	11.84446
15540	18.76158	13.53282	4.834294	12.23872
15940	20.61256	13.77652	5.885486	12.91206
15980	21.1174	14.66363	7.246621	13.22678
16020	19.35064	13.22281	5.079959	11.44221
16060	19.54614	12.8159	5.905165	11.72708
16180	17.57418	12.21627	4.252749	10.93279
16220	18.40155	13.05136	5.260056	11.15514
16300	20.19697	14.06941	5.552801	12.41822
16540	19.53731	12.85991	5.782157	11.8417
16580	19.87641	13.74421	5.142198	12.30773
16620	20.75148	15.54815	4.943258	12.34166
16700	21.27081	15.59454	6.734681	13.30187
16740	22.33778	15.65168	6.153878	14.47519
16820	19.75174	13.89849	4.486845	11.19412
16860	20.5423	14.54922	5.265764	13.12149
16940	18.75872	13.57475	5.330585	11.35898
16980	24.29086	17.7326	6.351299	16.04297
17020	18.76067	13.17928	5.992923	12.27724
17140	23.03911	16.47728	6.160342	14.53573
17300	19.99266	15.31552	4.276375	12.37848
17420	18.9742	12.64545	5.187232	11.60286
17460	22.80615	16.75473	6.183207	14.563
17660	18.98459	13.27593	5.997047	11.74381
17780	19.50593	14.16425	5.033349	12.22342
17820	20.15737	14.77738	5.740396	13.2841
17860	19.12009	13.14764	5.833823	11.91026
17900	21.36593	15.16054	5.991126	13.45763
17980	20.07677	13.60964	5.526986	12.565
18020	18.90207	12.4737	5.049347	11.20722
18140	21.99518	15.44411	5.622558	14.39836
18580	20.50302	15.36394	5.843671	12.93918
18700	18.67032	12.38711	7.027003	11.3015
18880	19.35699	13.5431	6.323868	12.36067
19060	19.93596	12.74253	6.914332	11.52458
19100	22.68253	16.73153	5.959426	15.56932
19140	19.77544	13.68051	5.095204	11.80474
19180	19.76771	13.08751	6.364988	11.32331
19300	19.86308	13.36314	6.478988	11.99648
19340	20.56086	14.35811	5.409987	12.829
19380	21.23845	14.85326	5.778562	13.59831
19460	20.02906	13.4599	6.058558	11.90766
19500	19.86795	13.07495	7.23715	11.61803
19660	21.06034	14.93761	5.854423	13.24158
19740	21.95054	15.93177	5.475079	14.6425
19780	20.10271	14.35841	5.379762	13.16461
19820	23.08017	16.86589	6.746764	15.30415
20020	19.0009	12.86497	5.332823	11.82513
20100	19.73703	13.46057	5.544078	11.88162
20220	19.20203	12.97149	5.725758	11.41607
20260	20.22465	14.7712	6.361264	12.53062
20500	21.8023	15.65084	6.949517	13.03525
20700	19.66058	13.02645	5.673158	11.99563
20740	19.26654	13.29607	5.355431	11.94995
20940	19.71162	13.52525	7.015894	11.95833
21060	19.47583	12.52962	5.533597	11.85066
21140	19.98787	13.65922	6.275119	12.16651
21300	18.40657	12.54718	5.339991	11.39482
21340	20.16988	14.80499	5.476683	13.50287
21500	19.57297	13.56957	6.437905	12.53253
21660	19.48487	13.66098	8.460889	12.72436
21780	21.67886	16.27662	5.934035	12.62427
22020	19.29313	13.52316	5.49125	12.1511
22140	20.49692	15.84847	6.942768	11.73454
22180	19.65088	13.52157	6.024981	12.74692
22220	20.27917	14.63056	5.433636	12.91899
22380	19.85367	15.46194	6.24134	11.75214
22420	19.98577	14.12036	6.286479	13.00021
22500	20.149	15.07056	4.960889	12.2019
22520	20.48975	14.7151	6.321811	11.8756
22540	18.99911	12.82356	5.334793	11.50587
22660	19.28439	13.99868	5.642091	12.52495
22900	20.16276	14.84891	5.068158	12.49391
23060	20.56017	14.08942	5.72715	12.90729
23420	20.93781	14.56838	7.89792	13.67908
23460	19.40449	12.92865	6.299828	11.54417
23540	19.54473	13.95782	5.709785	12.42744
23580	19.95645	13.23856	5.945309	11.98903
23900	19.56595	12.64749	5.264011	11.49889
24020	19.03797	13.1887	5.222527	11.75724
24140	19.77353	13.6425	6.290531	11.67001
24220	19.12921	13.86379	4.838316	11.49044
24260	18.79552	13.12958	5.076108	11.26626
24300	18.3486	13.13644	5.299824	11.77678
24340	21.4076	14.7191	6.837032	13.78579
24420	17.93122	12.14055	7.428608	11.298
24500	17.75414	12.58984	5.115374	11.29029
24540	19.94861	14.40922	5.888865	12.31438
24580	20.55979	14.5544	5.914495	12.60081
24660	21.11574	14.47157	6.551124	13.42554
24780	18.44917	12.72051	5.703445	11.90449
24860	21.38508	14.2872	6.427683	13.54508
25060	20.68222	14.52077	7.453042	12.85687
25180	20.43914	13.96578	5.587962	12.36392
25220	18.68599	12.81348	5.75304	11.58046
25260	19.08086	13.08215	6.12936	11.8855
25420	20.61229	14.34771	5.764955	13.17263
25540	21.20293	15.01589	5.979964	13.98772
25620	19.48045	13.90826	5.419028	11.78154
25860	21.68936	15.2051	6.67999	12.7775
25940	19.27498	13.54184	5.811787	12.00361
25980	18.44141	12.06612	5.643153	11.24367
26140	20.85867	15.29775	7.976967	11.80403
26300	18.41579	12.35353	5.578637	11.43059
26380	20.68468	13.95791	7.744615	12.2084
26420	23.22858	17.4949	6.251373	15.47063
26580	21.54841	14.45872	7.371738	12.79902
26620	20.16059	13.95633	6.000761	12.82874
26820	18.68158	12.81392	5.894602	11.66314
26900	22.42091	15.66018	5.906982	14.38816
26980	19.28553	12.92694	5.564209	11.86111
27060	19.11461	13.64048	4.804898	11.50724
27100	19.41331	13.15934	5.635228	12.00179
27140	20.44239	14.45657	5.812062	13.21302
27180	19.07833	12.99645	5.230834	11.74556
27260	21.5694	15.81009	6.277185	14.03791
27340	18.26175	12.59983	5.782239	11.96531
27500	19.67108	13.53031	5.367144	11.96248
27620	19.70878	13.2246	5.275201	11.88069
27740	19.28653	12.86057	5.043134	12.15047
27780	19.65976	12.94821	5.875409	11.89802
27860	19.0763	12.86848	5.33915	11.63133
27900	19.81601	13.91601	5.583205	12.02071
28020	19.91876	13.96038	5.778685	12.67691
28100	20.04717	12.93468	5.65957	11.58912
28140	22.23583	16.31494	5.715504	14.46231
28420	18.46196	13.20699	5.798654	12.29722
28660	19.54172	13.545	5.300107	12.78698
28700	21.15742	14.63433	6.814836	12.35486
28740	19.31711	13.10548	5.689607	12.11417
28940	21.71787	15.15533	6.430672	13.58064
29020	19.10311	12.80432	4.86374	11.34311
29100	18.79487	12.9729	5.256718	11.77181
29180	20.56068	13.92068	7.066215	12.99438
29340	21.16379	15.67508	7.118163	12.18721
29420	18.6217	13.66658	6.415662	12.1483
29460	21.07636	15.07628	6.927131	13.21289
29540	21.34659	14.36722	6.640649	13.11175
29620	20.79293	14.66769	5.444628	13.04493
29700	17.88093	13.13601	6.799527	12.31807
29740	19.42433	13.43686	5.917129	12.15055
29820	20.9918	15.91688	7.189049	14.36336
29940	19.10569	14.08024	4.996067	11.56818
30020	18.57248	13.1965	4.925068	11.70746
30140	19.8847	12.97385	5.566295	11.7456
30300	17.35659	12.25683	5.052098	10.98494
30340	18.11906	12.7438	5.251372	11.58387
30460	20.80416	14.44404	5.210411	12.98746
30620	19.57232	12.85281	6.007165	11.57928
30700	19.81065	14.30859	6.116364	12.56189
30780	20.54067	14.59303	5.676256	13.38286
30860	18.12355	12.93004	4.929797	11.63142
30980	20.89573	15.70279	6.141212	12.22127
31020	19.25715	12.83102	6.737599	11.47767
31140	22.53103	16.06016	5.688454	13.97474
31180	19.12968	13.92926	4.969351	12.50795
31340	19.70727	13.91492	4.547031	11.61513
31420	21.10549	15.74021	5.723197	12.33765
31460	19.18319	12.91952	6.593421	11.85163
31540	21.18308	15.17178	5.659176	13.2587
31700	20.07545	13.98074	6.057869	12.89013
31740	20.27725	15.31556	6.655488	11.34089
31860	19.01045	13.12121	5.077942	11.41983
31900	19.48586	12.84994	5.751313	11.75763
32580	19.87535	14.25759	6.682075	13.42244
32780	18.48794	13.14721	7.045672	12.17922
32820	21.63821	15.47465	5.809198	14.05607
32900	19.67028	13.49463	6.868406	12.39898
33100	22.64371	16.42633	7.20413	14.92251
33140	20.122	13.86786	6.271451	11.60405
33220	18.65573	12.4301	6.413114	11.33774
33260	18.64807	13.4392	5.828543	11.75165
33340	21.93714	15.7285	5.878396	14.23579
33460	23.18973	16.98215	5.530349	14.97836
33540	17.91341	12.77091	5.615073	11.53565
33660	20.89205	15.46681	7.342727	12.89657
33700	20.35999	13.84591	6.895627	13.1224
33740	19.61584	14.91871	4.854493	12.05665
33780	21.66991	15.52341	8.181262	11.93409
33860	20.03865	14.1514	5.631151	12.79013
34060	21.31654	14.63019	7.766768	11.69472
34100	19.6719	13.04613	6.30766	11.58713
34580	19.12572	14.00668	5.701586	11.61443
34620	19.37585	12.84516	5.444794	11.67988
34740	19.96851	14.06306	6.027265	12.06456
34820	20.42406	13.93152	7.00775	12.669
34900	19.0221	12.96351	4.932091	11.77822
34940	20.15294	13.78511	7.289586	12.63607
34980	21.7244	15.73483	5.404355	14.22849
35100	18.74962	12.86035	5.282116	11.67663
35300	20.73125	14.69712	6.601774	13.64965
35380	22.28338	15.9818	7.187684	14.14224
35620	24.82491	17.5955	6.401927	16.77186
35660	19.28872	13.23366	5.898578	11.97357
35840	21.29621	14.94775	6.477966	13.42211
35980	20.27306	13.73536	6.349972	12.50493
36100	20.54398	13.57493	7.081392	12.62333
36140	19.75111	13.42566	6.326432	11.50559
36220	18.82074	14.04664	5.758833	11.73909
36260	19.65236	14.24903	5.563113	13.1852
36420	21.15549	15.32516	5.797316	13.96506
36500	19.04595	13.11726	6.462576	12.33281
36540	21.1591	15.44608	5.538143	13.6101
36740	22.14707	15.73748	6.454615	14.48631
36780	19.07889	13.45524	5.908191	11.99196
36980	20.97977	14.66346	6.739832	11.6215
37100	20.85129	14.62506	6.765115	13.58509
37340	20.81496	14.62898	7.361752	13.18046
37460	19.80954	14.10711	6.27437	12.09345
37620	19.90565	15.40334	3.950966	11.43664
37860	20.9469	15.30749	6.097508	12.99333
37900	21.50376	15.44947	6.174288	12.82064
37980	23.62038	16.82362	6.168333	15.57838
38060	22.04136	16.27485	7.120843	15.14383
38220	20.41491	14.93864	5.709388	11.55135
38300	23.13064	16.64549	7.093466	14.68029
38340	19.37829	13.32148	5.404414	11.79481
38540	18.18132	13.85549	4.884619	11.25699
38860	19.9506	14.63067	5.700627	13.14273
38900	21.81164	15.55067	6.690603	14.54177
38940	20.55795	15.02673	5.750318	12.85808
39140	18.88618	13.83169	6.014949	12.18293
39300	21.63056	15.72568	5.50808	14.29383
39340	19.44106	13.94816	5.686123	12.99367
39380	19.39819	14.3193	5.709857	11.91722
39460	21.63759	13.11184	8.842279	11.95287
39540	19.48706	13.23884	5.531085	12.17175
39580	20.89578	14.62745	6.115698	13.75865
39660	18.93037	13.21917	5.497755	11.74402
39740	21.35056	14.5187	6.354641	12.889
39820	18.83671	13.55557	7.417593	12.07605
39900	19.02596	14.16046	5.388467	12.89055
40060	22.00403	15.75983	5.422793	13.81822
40140	22.03349	16.38958	7.494197	15.17024
40220	20.39777	14.51333	4.386029	12.11642
40340	19.94864	13.82395	4.932826	12.19191
40380	21.3795	15.29187	6.117478	13.88356
40420	20.07101	14.03022	5.823442	12.72458
40580	19.25831	12.94866	5.808268	11.89837
40660	20.489	14.23023	7.385757	11.45458
40900	21.62224	15.55235	5.908585	14.52593
40980	19.60907	13.52841	5.729771	12.24225
41060	19.79423	13.67369	5.643626	12.09638
41100	17.83506	12.52449	6.250074	11.68688
41140	19.12664	13.24497	4.853614	11.72387
41180	23.01015	16.93391	5.958291	14.81993
41420	20.39981	13.7034	7.06587	12.81596
41500	19.89116	15.39194	5.109913	12.91199
41540	21.33403	13.14871	7.748381	12.75334
41620	21.39434	15.05248	6.218543	13.81273
41660	18.03714	13.01894	4.925556	11.57672
41700	21.74243	16.07267	5.538404	14.45543
41740	22.712	15.96292	7.347466	14.89337
41860	23.13909	16.95255	5.731326	15.23569
41940	21.82399	15.40031	5.992274	14.36361
42020	19.68715	13.58376	6.387269	12.4631
42100	20.64541	13.40018	5.601411	12.43471
42140	18.74153	13.21789	5.658689	11.83218
42220	20.26366	13.83842	6.134025	13.05181
42340	20.42597	14.68011	6.177632	12.65883
42540	20.66237	14.3218	5.599437	13.2297
42660	22.1875	15.98429	7.338872	14.97812
42680	18.94804	13.12346	5.757405	11.75943
42700	19.19453	12.66502	6.209141	11.46807
43100	19.79837	14.29083	5.822694	11.64793
43300	18.8404	12.71448	5.777727	11.65846
43340	20.58048	15.28234	5.545499	12.9582
43420	18.89229	14.1277	5.747756	11.74234
43580	20.14022	15.00669	5.460453	12.01273
43620	19.13956	13.58845	4.907991	12.23856
43780	20.20292	13.74014	5.684518	12.66735
43900	20.33509	13.74957	6.072886	12.59039
44060	19.26968	13.91258	5.995673	13.11112
44100	20.0027	14.19591	5.426548	12.23071
44140	20.71228	14.76998	5.513119	13.33186
44180	20.39392	14.46387	5.204963	12.9064
44220	19.34467	13.0429	5.419474	11.85911
44300	19.61322	13.1011	5.956799	11.88823
44700	21.26029	14.2265	7.386533	13.39542
44940	18.41812	12.588	5.449111	11.57197
45060	20.63953	14.70527	5.763074	13.39242
45220	19.66556	14.08932	5.669175	12.74914
45300	22.9047	16.23844	6.88064	14.79067
45460	21.76421	15.49867	7.344894	12.04728
45500	19.84536	13.53146	6.4638	11.88127
45540	19.03277	12.18712	5.725404	11.14564
45780	21.34262	15.39822	5.765543	13.33233
45820	20.16072	14.05651	5.459324	12.33801
45940	20.64788	14.31753	6.108306	12.79944
46060	19.95217	14.74468	6.708721	13.73245
46140	21.60687	15.80618	5.635021	13.69092
46220	20.14296	14.42457	5.062453	12.26691
46340	19.54753	13.91683	5.59059	12.16192
46540	19.71184	13.63155	5.740337	12.60677
46660	19.15169	13.73665	4.811365	11.74729
46700	20.93659	13.96769	6.158282	12.91947
47020	19.46309	14.65661	5.03221	11.42435
47220	19.19755	12.72099	5.678347	11.93178
47260	21.63148	15.69241	5.398127	14.22313
47300	19.73112	13.92517	7.175509	12.91895
47380	19.50912	13.57265	5.677235	12.39166
47460	18.13332	12.33642	6.239171	11.01111
47580	19.08448	12.57689	5.576178	11.99441
47900	23.19221	16.94577	5.590072	15.12011
47940	19.41671	13.27343	5.216314	12.0031
48060	18.72568	12.79988	5.977953	11.63943
48140	19.84893	14.37771	5.963418	11.76724
48300	18.33408	12.49187	5.987493	11.54606
48540	21.73707	15.12341	7.783691	11.91464
48620	20.98754	14.84333	5.908422	13.29845
48660	19.03296	13.09004	6.127213	11.92604
48700	18.80973	12.8004	5.522198	11.67445
48900	20.1574	14.69739	5.822278	12.34973
49020	18.00689	13.12532	3.961989	10.01507
49180	21.60189	15.30544	6.467589	13.30935
49340	21.67361	14.95741	6.171319	13.7067
49420	18.25586	13.04492	6.750752	12.3396
49620	21.76895	15.09633	8.389581	12.92163
49660	21.16347	14.57237	6.020292	13.27804
49700	18.99403	13.65279	4.955911	11.9515
49740	18.49845	13.37111	5.659157	12.09411
10180	19.64576	15.67066	3.94978	11.99848
10420	21.08342	14.40245	5.832624	13.46354
10500	19.7922	13.71797	4.935267	11.9675
10540	18.49789	12.58129	6.040732	11.6524
10580	20.71856	14.82693	5.265647	13.67197
10740	20.64973	14.67016	5.44343	13.66861
10780	19.27665	14.06786	5.193421	11.93454
10900	21.78859	15.36106	5.540743	13.60978
11020	19.79162	12.76943	5.695004	11.75282
11100	19.67577	14.93555	4.898496	12.41495
11180	18.25263	12.7728	5.346838	11.38317
11460	20.10854	13.83529	5.841383	12.74138
11500	18.59662	13.08456	5.297033	11.67227
11540	19.88753	13.8184	5.479137	12.31224
11700	20.44865	14.23741	5.200369	12.94194
12020	19.47088	13.06141	4.930333	12.15451
12060	23.42835	16.9875	5.753502	15.4584
12100	19.5539	13.59713	5.443459	12.51728
12220	18.3639	13.51728	4.385393	11.8095
12260	20.71099	14.33591	5.262469	13.22244
12420	21.10477	15.42942	5.314122	14.30646
12540	21.42692	15.35423	7.267128	13.61502
12580	22.51342	16.07356	5.932135	14.80126
12620	17.70558	13.45659	5.31672	11.94062
12700	19.09464	14.01462	5.283425	12.28796
12940	21.67653	16.0882	5.572342	13.57696
12980	19.03382	13.03602	5.357841	11.83002
13020	19.9302	14.07003	6.057531	11.59284
13140	20.9029	14.87244	7.112994	12.89832
13220	18.83439	12.46544	5.142496	11.73246
13380	18.11818	13.07751	6.336613	12.18948
13460	17.40041	12.63874	5.603011	11.96285
13740	18.79883	13.73953	4.743414	11.95189
13780	19.58875	13.61339	5.18433	12.43927
13820	22.20457	16.35423	6.66993	13.92625
13900	20.15771	13.18145	6.780619	11.61982
13980	19.86304	13.73558	5.251529	11.11721
14020	19.07795	12.93093	4.727589	11.95866
14100	20.641	14.64675	6.277802	11.34728
14260	20.24701	14.29201	5.730633	13.31003
14460	22.5735	16.35338	5.714538	15.31583
14500	19.20963	13.85137	5.544563	12.58059
14540	18.60216	12.66694	4.48147	11.94803
14740	18.52478	12.84532	5.715638	12.41679
14860	21.03174	14.89474	6.099933	13.71439
15180	19.00854	13.24983	6.166447	12.88157
15260	18.62794	12.87076	5.246873	11.6044
15380	21.10145	15.43671	5.876743	13.94334
15500	18.90564	12.55222	5.783822	11.90297
15540	18.66505	13.39611	4.645464	12.25168
15940	20.6955	13.56078	5.756824	12.91445
15980	20.30313	14.55964	6.206713	13.32283
16020	19.24831	13.75595	4.551702	11.46196
16060	19.24759	12.61291	5.773995	11.7383
16180	17.06981	12.03507	4.259835	10.92507
16220	18.24558	12.82799	7.189814	11.20751
16300	19.75668	13.68764	5.401413	12.45099
16540	19.30606	12.83549	5.772015	11.89841
16580	19.75455	13.57901	5.343811	12.33877
16620	20.4892	15.41104	4.721784	12.33187
16700	21.01223	15.64932	6.016243	13.37485
16740	22.34591	15.59925	6.067741	14.58179
16820	19.46006	13.81529	4.275472	11.23137
16860	20.21465	14.3139	4.989926	13.15923
16940	18.50986	13.62331	5.118499	11.39726
16980	24.24232	17.49411	6.224084	16.05457
17020	18.56066	12.97546	5.993999	12.29698
17140	22.68103	16.33892	5.383542	14.55508
17300	19.66734	15.3139	3.983663	12.42252
17420	18.89033	12.66277	4.848388	11.64663
17460	22.59629	16.29645	5.985178	14.55033
17660	18.85911	13.27652	5.307097	11.81766
17780	19.48018	14.00753	5.549376	12.29526
17820	20.20656	14.71227	5.596842	13.33851
17860	19.37031	13.06638	6.196771	11.97091
17900	21.13854	15.00568	5.756317	13.52213
17980	19.93727	13.41121	5.088179	12.56719
18020	18.37106	12.34301	4.751729	11.23954
18140	21.80343	15.2738	5.516325	14.43912
18580	20.34621	14.61172	6.817968	12.95552
18700	17.23657	12.08311	4.648171	11.34036
18880	18.63988	13.27969	5.450902	12.36868
19060	19.94817	13.16419	6.421462	11.53725
19100	22.57058	16.61082	6.243181	15.64185
19140	19.64276	13.55306	4.848741	11.85236
19180	19.23396	13.16869	5.430007	11.31362
19300	19.22971	13.0464	5.91907	12.07726
19340	20.33416	14.21704	5.279842	12.83859
19380	21.14371	14.67729	5.61202	13.59263
19460	19.68388	13.48242	5.24615	11.93091
19500	19.87975	12.7829	7.097788	11.61357
19660	20.63726	14.70724	5.363113	13.28942
19740	21.87926	15.82709	5.371749	14.69547
19780	19.82681	14.26596	5.15391	13.22428
19820	22.9994	16.67819	6.512674	15.28327
20020	18.22973	12.61018	4.720924	11.87031
20100	19.77819	13.23838	5.676099	11.96988
20220	18.82287	12.78627	5.537384	11.43517
20260	20.23426	14.59457	6.383195	12.53739
20500	21.28367	15.5821	5.484669	13.102
20700	19.59188	13.02008	5.565991	12.03514
20740	18.91121	13.08272	5.122631	11.97477
20940	19.74805	13.44325	7.853037	12.03123
21060	18.45587	12.47906	4.576645	11.87052
21140	19.43261	13.49441	6.086662	12.19482
21300	18.15284	12.33305	4.877549	11.39079
21340	19.90735	14.70968	5.232731	13.55843
21500	19.65384	13.52056	6.321134	12.53784
21660	18.38567	13.37847	6.341971	12.76046
21780	21.54416	16.16826	5.538691	12.63985
22020	18.91643	13.3405	5.601554	12.21278
22140	20.09298	15.7019	5.532948	11.75119
22180	19.36543	13.29814	5.723605	12.78188
22220	20.00279	14.58402	5.141467	13.0094
22380	20.00432	15.47433	6.299208	11.78944
22420	20.01579	13.96544	6.00697	12.97868
22500	20.05539	15.13681	4.654391	12.22492
22520	20.30903	14.56999	5.956699	11.89597
22540	18.66922	12.53885	5.455473	11.52408
22660	18.98258	13.98692	5.244567	12.58331
22900	19.81667	14.78963	4.527951	12.52932
23060	20.18846	13.979	5.477554	12.92893
23420	20.59202	14.49828	7.598075	13.72079
23460	19.26869	12.89953	6.106909	11.55412
23540	19.28834	13.87431	5.170373	12.4749
23580	19.75891	13.07013	5.733519	12.08547
23900	19.1223	12.75413	5.033873	11.52343
24020	18.91116	13.0442	5.140904	11.76834
24140	19.42619	13.30006	5.934793	11.6945
24220	18.66139	13.22506	5.180639	11.49366
24260	18.50412	13.03038	5.092226	11.28912
24300	18.26694	12.92137	5.47338	11.87168
24340	21.31405	14.55823	6.578404	13.79995
24420	16.83432	11.84714	5.222984	11.31921
24500	17.18742	12.40706	4.836617	11.29637
24540	19.89293	14.2351	6.994938	12.40263
24580	20.41789	14.34784	5.803945	12.61973
24660	21.05348	14.4456	6.005011	13.475
24780	18.2937	12.55679	5.340851	11.99607
24860	21.02887	14.07052	5.949862	13.60326
25060	20.45901	14.53966	7.186658	12.80296
25180	20.33675	13.88024	5.591708	12.42241
25220	18.33901	12.8192	5.346757	11.68369
25260	19.19389	12.92775	6.755832	11.93181
25420	20.59401	14.23672	5.779877	13.20358
25540	21.00486	14.90209	5.454685	14.00152
25620	19.04284	13.86033	4.921985	11.84442
25860	20.7564	15.10109	4.902839	12.80492
25940	18.60028	13.4331	5.001431	12.10082
25980	18.5281	11.96344	5.450661	11.23028
26140	20.80385	15.16115	7.750384	11.86444
26300	17.91584	12.22278	5.14973	11.4683
26380	19.12561	13.54625	5.496194	12.24074
26420	23.0363	16.92868	6.61961	15.55182
26580	21.44448	14.34014	7.032942	12.80463
26620	19.56534	13.67185	5.403136	12.9051
26820	18.62062	12.76431	5.698724	11.76254
26900	22.05558	15.55087	5.481081	14.43087
26980	18.819	12.84397	5.472032	11.91035
27060	18.94142	13.53171	4.73541	11.51675
27100	19.23171	12.99662	5.344854	11.98807
27140	19.92098	14.3295	5.096376	13.23892
27180	18.87689	12.96147	4.751606	11.76326
27260	21.1259	15.72662	5.615196	14.09521
27340	17.91252	12.45617	5.40365	12.038
27500	19.27116	13.26234	5.216896	11.98696
27620	19.37229	13.13173	5.063922	11.90356
27740	19.29264	12.89841	4.80162	12.1871
27780	19.74207	12.75737	6.199837	11.88204
27860	18.44917	12.72852	5.158745	11.67772
27900	19.69242	13.96028	5.36966	12.05957
28020	19.65424	13.72437	5.383132	12.68653
28100	19.44797	12.58738	5.774954	11.63211
28140	22.09971	16.28862	5.429088	14.49552
28420	17.94213	13.09484	5.393556	12.37728
28660	19.38612	13.4867	5.116597	12.87962
28700	21.05153	14.57116	6.564067	12.37143
28740	19.23669	12.97411	5.465642	12.11819
28940	21.5654	14.91739	6.203612	13.62568
29020	18.50858	12.61502	4.864067	11.33227
29100	18.44067	12.82197	5.040929	11.78995
29180	19.83872	13.73542	5.92801	13.03705
29340	20.62183	15.16668	6.677688	12.18772
29420	18.5351	13.83248	5.887195	12.20646
29460	20.82824	15.18639	6.170883	13.29598
29540	21.16752	14.0348	6.871192	13.146
29620	20.65497	14.56143	5.255663	13.04686
29700	17.86827	13.07787	7.733437	12.38959
29740	19.43552	13.52809	5.952382	12.21034
29820	20.94412	15.53333	6.765326	14.46384
29940	18.93873	14.06654	4.772661	11.59919
30020	18.40875	13.15889	4.816102	11.72937
30140	19.71077	13.17364	5.306744	11.78732
30300	17.05159	11.95138	4.744348	11.00548
30340	18.23426	12.44404	5.01835	11.59251
30460	20.48161	14.30861	4.862058	13.03923
30620	19.40734	12.67212	5.93865	11.57846
30700	19.45155	14.17991	5.502727	12.59899
30780	20.11883	14.51864	5.037769	13.43262
30860	18.09436	12.85653	5.2991	11.69018
30980	20.92883	15.65175	6.354099	12.25514
31020	18.81074	12.71039	6.531766	11.52966
31140	22.17715	15.95719	5.347731	14.01178
31180	18.77468	13.69087	5.017618	12.54369
31340	19.52438	13.71083	4.33757	11.65181
31420	21.086	15.73883	5.553932	12.35153
31460	19.00687	12.83163	6.388629	11.90739
31540	21.00232	15.08261	5.471979	13.29539
31700	19.89505	13.7726	5.60784	12.89811
31740	19.92455	15.16835	6.04512	11.4112
31860	18.65816	13.0576	5.259491	11.4629
31900	19.34933	12.66269	5.736104	11.74505
32580	20.1081	15.00848	7.209642	13.50993
32780	17.70647	12.95551	5.485318	12.21187
32820	21.11477	15.35855	5.208929	14.08617
32900	19.66054	13.50617	7.314998	12.43137
33100	22.18909	16.27266	6.442061	14.92029
33140	19.79748	13.7013	5.747335	11.61969
33220	18.29124	12.27837	5.315608	11.33386
33260	18.82914	13.05601	7.431846	11.82817
33340	21.77503	15.62797	5.588311	14.24614
33460	22.97025	16.73963	5.320876	15.00981
33540	17.52629	12.62942	5.006773	11.58754
33660	20.62704	15.22364	7.052268	12.92195
33700	20.19922	13.9312	7.293761	13.14027
33740	19.39501	15.05169	4.490053	12.06925
33780	21.76371	15.55308	8.222984	11.93692
33860	19.7011	14.07728	5.132671	12.82193
34060	21.33986	14.65664	7.650043	11.7382
34100	19.34162	13.05714	5.421505	11.63616
34580	18.40381	13.1825	5.986601	11.65969
34620	19.06739	12.65974	5.205036	11.66999
34740	19.83627	13.74942	5.830058	12.06593
34820	20.11179	13.791	6.199704	12.80454
34900	19.14661	12.8482	4.959329	11.80629
34940	19.11367	13.62046	6.111838	12.66552
34980	21.6629	15.68167	5.087178	14.3022
35100	18.50194	12.78579	4.922002	11.71579
35300	20.47952	14.57905	6.067543	13.66075
35380	21.54916	15.80326	6.699926	13.94287
35620	24.66648	17.45127	6.174069	16.77763
35660	18.97675	12.98696	5.784534	11.96642
35840	20.63718	14.7802	5.56057	13.45302
35980	19.88838	13.53092	5.567256	12.51589
36100	19.89299	13.47852	6.082989	12.70701
36140	19.19479	13.22457	5.591551	11.48812
36220	18.89145	13.69643	7.196269	11.79859
36260	19.74903	14.1312	5.710307	13.26567
36420	21.05374	15.33791	5.721352	14.01161
36500	18.5154	13.00035	5.788579	12.40628
36540	21.01478	15.60555	5.021596	13.64723
36740	21.80677	15.59437	5.954672	14.55147
36780	18.95455	13.03011	5.734865	12.01315
36980	19.94655	14.48682	4.874744	11.64089
37100	20.60357	14.56784	5.687986	13.60028
37340	20.23671	14.30221	6.516104	13.20372
37460	19.49131	14.06716	5.571753	12.11241
37620	19.69608	15.43279	3.788007	11.43527
37860	20.50725	14.92056	6.1109	13.00671
37900	21.30362	15.43526	5.634256	12.8373
37980	23.49077	16.5184	6.162943	15.59163
38060	22.03066	16.38698	6.806628	15.22805
38220	20.44791	15.20034	5.394407	11.52589
38300	23.16805	16.53523	7.062479	14.67282
38340	19.05949	12.98476	5.221839	11.78579
38540	17.64313	12.6024	5.183022	11.29737
38860	19.88616	14.45959	5.526695	13.15035
38900	21.11575	15.3671	5.584013	14.59155
38940	22.33701	15.03772	7.626743	12.94209
39140	18.87784	13.63983	5.73309	12.26061
39300	21.49986	15.5708	5.106881	14.28643
39340	19.43285	14.31934	5.328553	13.11763
39380	19.40147	14.24227	5.441035	11.96239
39460	19.24841	12.82527	5.618233	11.98584
39540	19.34307	13.04505	5.294333	12.17937
39580	20.98513	14.6836	5.89281	13.88984
39660	17.73938	13.02674	4.47846	11.78386
39740	21.21561	14.25249	6.454788	12.91838
39820	18.28865	13.38257	6.135668	12.0853
39900	18.81087	14.11571	5.42889	12.94537
40060	21.5814	15.62534	4.938294	13.86818
40140	22.24977	16.21668	7.257702	15.22977
40220	19.83226	14.37444	4.191858	12.15066
40340	19.57427	13.56944	5.027602	12.22676
40380	20.96421	14.76474	5.639078	13.88811
40420	19.98277	13.93063	5.38884	12.76551
40580	18.95754	12.68147	5.299971	11.92595
40660	19.97041	14.07806	5.952911	11.47129
40900	21.6089	15.51024	5.533612	14.5614
40980	19.38935	13.52955	5.340422	12.21585
41060	19.4766	13.53084	5.735731	12.13622
41100	17.43031	12.51779	5.448669	11.81711
41140	19.03827	13.54818	4.620055	11.74465
41180	22.91433	16.79098	5.880337	14.83355
41420	19.37603	13.53303	5.40691	12.85859
41500	19.92929	15.53353	4.895683	12.91416
41540	20.97241	12.9683	7.183391	12.8125
41620	21.4079	14.82152	6.367901	13.86949
41660	17.97422	12.884	5.485647	11.60103
41700	21.53998	16.03964	5.277545	14.53884
41740	22.56194	15.83911	6.850251	14.92147
41860	23.17046	16.61543	5.593582	15.261
41940	21.8937	15.27888	5.913471	14.40064
42020	19.20887	13.52467	5.45682	12.4926
42100	20.30518	13.27775	5.280685	12.45496
42140	18.63911	13.17194	5.354696	11.8615
42220	20.12257	13.76021	6.055049	13.06704
42340	20.90599	14.63658	6.249315	12.72244
42540	20.60539	14.25241	5.600181	13.23845
42660	22.19778	15.82214	7.052177	15.02598
42680	18.33857	12.88354	4.980178	11.82244
42700	18.4555	12.45795	5.356257	11.5086
43100	19.71103	14.25211	5.5594	11.65834
43300	18.71943	12.61172	5.902591	11.68548
43340	20.30501	15.2148	4.998568	12.97989
43420	18.74489	14.02129	5.593067	11.76775
43580	19.90403	14.98529	5.155536	12.02092
43620	18.59504	13.43209	5.086858	12.30992
43780	19.89676	13.5683	5.477159	12.67597
43900	19.96044	13.50801	5.562886	12.64059
44060	18.81602	13.77778	5.434565	13.15898
44100	20.13118	14.01674	5.666897	12.24469
44140	20.41317	14.53132	5.149006	13.33694
44180	20.14461	14.40002	4.931576	12.96989
44220	19.08079	12.83655	5.173282	11.84513
44300	19.37094	12.89786	5.819552	11.9293
44700	21.00356	14.09	7.167273	13.41755
44940	18.0139	12.29574	5.067527	11.57555
45060	20.3089	14.39403	5.48654	13.39835
45220	19.01057	13.97109	4.835361	12.79729
45300	22.4401	16.13494	6.240236	14.82601
45460	21.8011	15.45013	7.028979	12.05506
45500	19.2179	13.01688	5.933919	11.90155
45540	18.56885	12.1737	5.173715	11.36712
45780	21.22244	15.03605	5.761161	13.32443
45820	19.58044	14.01003	4.748546	12.35135
45940	20.6636	14.13057	5.687278	12.80524
46060	20.02541	14.63112	6.762695	13.78276
46140	21.39144	15.70203	5.374384	13.72834
46220	19.50664	14.20014	4.447738	12.32076
46340	19.37135	13.65081	5.93541	12.22226
46540	19.48327	13.51308	5.397855	12.60782
46660	18.99809	13.05526	4.967207	11.81234
46700	20.88607	13.67878	6.236523	12.9214
47020	19.47508	14.32924	5.503173	11.43956
47220	19.11149	12.68502	5.423306	11.95593
47260	21.27874	15.54161	5.013102	14.22613
47300	19.62271	13.78951	7.565679	12.96987
47380	19.34637	13.54889	5.458308	12.41607
47460	17.06409	11.90403	5.367158	11.0222
47580	19.07613	12.44263	5.442687	12.06556
47900	22.86444	16.70192	5.239857	15.15096
47940	18.67385	13.06501	4.955069	12.01808
48060	18.49753	12.66123	5.758217	11.65297
48140	19.60335	14.22351	5.690909	11.79838
48300	17.58956	12.30885	4.946437	11.59015
48540	21.19236	15.19553	6.240164	11.90546
48620	20.14699	14.54513	5.486569	13.33285
48660	18.93797	13.0332	5.930937	11.9203
48700	18.85058	12.68684	5.501961	11.66261
48900	20.0922	14.57765	5.607165	12.42223
49020	17.84011	12.85066	3.974085	10.07171
49180	21.17768	16.20103	4.308021	13.35694
49340	21.42292	14.76189	5.714751	13.71981
49420	17.61242	12.92076	6.024298	12.3685
49620	21.82337	14.96163	8.425782	12.97014
49660	21.09241	14.38028	5.913495	13.25506
49700	18.87652	13.62461	4.742204	12.0175
49740	18.35211	13.22703	5.670795	12.16109
