# Supplementary material for: Does environmental policy affect scaling laws between population and pollution? Evidence from American metropolitan areas
Source: PLoS One. 2017 Aug 9;12(8):e0181407. doi: 10.1371/journal.pone.0181407 (PMC5549900; doi:10.1371/journal.pone.0181407)
Supplement: S1 Data — This zip file contains all of the raw data files used in this analysis. (ZIP) [file pone.0181407.s009.zip › S1_Data/Table_2_Pop_LAP_MSA.txt]

msa_code	Log_GED	Log_E_GED	Log_MD	Log_Pop
10180	18.70825	10.47236	8.086118	11.94626
10420	21.65879	11.50488	9.644403	13.44363
10500	19.16412	10.30628	7.45827	11.94941
10540	19.28463	10.66587	9.500628	11.56492
10580	20.94086	11.63843	8.887765	13.61597
10740	21.02719	11.73998	9.140956	13.45199
10780	19.33862	10.78939	8.867353	11.89127
10900	21.91448	11.89962	9.235051	13.48515
11020	19.99055	10.15192	8.822705	11.77481
11100	19.73732	11.61938	8.62459	12.3007
11180	18.20672	9.5807	8.276528	11.2302
11460	20.42897	10.6611	9.633914	12.63158
11500	19.54632	10.37114	9.202851	11.666
11540	19.86894	10.63721	8.563913	12.19354
11700	20.73009	11.36654	8.759957	12.7641
12020	19.50626	10.15242	7.459804	11.93121
12060	23.74852	13.90714	9.222176	15.20285
12100	19.90519	10.19174	9.143897	12.38684
12220	18.63447	9.827923	8.76614	11.53433
12260	21.42307	12.12208	8.838895	13.10701
12420	21.23057	11.97038	9.15505	13.95183
12540	21.20616	12.01503	10.92563	13.37311
12580	22.96783	12.95555	9.764462	14.7283
12620	17.58053	10.46774	9.147518	11.88056
12700	20.11198	11.18077	10.00731	12.26679
12940	22.18338	13.2857	9.847497	13.42735
12980	19.52802	10.13509	9.042275	11.85921
13020	20.26537	11.16678	10.24246	11.60381
13140	21.3106	12.58001	9.99317	12.87544
13220	19.75692	10.44137	8.419649	11.74191
13380	18.20381	11.0444	9.725686	11.98487
13460	18.30279	11.12437	10.49418	11.61557
13740	19.2436	11.0612	8.516981	11.83392
13780	19.73542	10.57134	8.705428	12.41901
13820	22.53171	13.39991	10.31554	13.85819
13900	20.57823	11.64256	9.151291	11.4953
13980	20.19874	10.94167	8.697453	11.06626
14020	19.49942	10.0671	8.086358	11.83169
14100	21.42732	11.92957	10.73789	11.30522
14260	20.75948	12.10322	9.354186	12.99158
14460	23.28478	13.36582	10.19029	15.2684
14500	19.20292	10.38489	9.455539	12.51764
14540	19.68041	10.47116	7.686907	11.76096
14740	18.79838	9.962628	8.94144	12.37396
14860	21.39323	11.48605	10.54209	13.64274
15180	19.35842	10.57571	9.481805	12.70421
15260	19.20789	10.58954	8.158142	11.42904
15380	21.56258	12.14177	10.22102	13.9484
15500	19.10024	9.876637	8.846067	11.70437
15540	18.75417	10.49301	8.248573	12.17946
15940	21.30536	11.01249	9.195708	12.90535
15980	20.77742	11.52155	10.30117	12.90057
16020	19.69131	10.57895	8.105413	11.39581
16060	20.67283	11.25651	9.702404	11.71342
16180	17.50664	8.687859	7.707675	10.8207
16220	18.51513	10.03611	8.591785	11.05338
16300	20.46817	11.27594	8.768268	12.34915
16540	19.89578	10.10036	8.720836	11.76611
16580	20.28709	10.87865	8.484455	12.21076
16620	20.29304	11.37377	9.250947	12.37232
16700	20.67915	12.02353	9.698526	13.22276
16740	22.44925	12.80377	9.240353	14.30362
16820	20.03788	10.7098	8.278312	11.0548
16860	20.76555	11.47586	8.548966	13.04522
16940	19.53362	11.08335	10.09873	11.27565
16980	24.69413	14.25474	10.37986	15.99337
17020	18.72699	10.32904	9.180108	12.18188
17140	23.28245	13.45657	9.616408	14.49697
17300	20.06091	10.92216	8.405032	12.27347
17420	19.23182	10.05365	8.017595	11.50509
17460	22.99246	13.03907	10.20562	14.56591
17660	19.32392	10.5496	9.56601	11.55988
17780	19.24311	10.50664	8.02991	12.01726
17820	19.8099	11.07703	9.182539	13.16393
17860	18.9666	10.18284	9.058681	11.77667
17900	20.93158	11.86476	8.939247	13.3364
17980	19.90772	10.85898	8.069523	12.53608
18020	19.35594	9.882339	8.718489	11.15216
18140	22.18902	12.30004	8.894361	14.30154
18580	20.6552	12.12384	9.999698	12.92448
18700	18.09678	9.698326	8.73991	11.25405
18880	19.99004	11.22937	9.476085	12.24612
19060	20.11383	10.76991	8.752824	11.49508
19100	22.76514	13.38754	9.735205	15.40315
19140	19.77848	10.3041	8.259941	11.67114
19180	19.38048	10.0627	8.84086	11.33634
19300	20.17572	10.71395	9.671455	11.81909
19340	20.6687	11.39269	8.774842	12.83864
19380	21.50539	11.55548	9.36571	13.60939
19460	20.43397	11.30419	9.309247	11.87381
19500	19.9653	10.84898	9.599051	11.63708
19660	21.93092	12.06329	10.2156	13.07046
19740	22.14005	12.50479	9.309807	14.52187
19780	20.2295	11.41549	8.630352	13.05877
19820	23.28321	13.44959	10.50347	15.3154
20020	19.3457	10.5871	8.234569	11.75093
20100	19.8334	10.3218	8.999475	11.74442
20220	20.06816	10.82857	9.603208	11.38636
20260	20.52394	11.99192	9.831099	12.49834
20500	21.90381	12.59302	10.29921	12.88914
20700	19.78848	9.813883	8.679666	11.764
20740	19.43392	10.39013	8.468588	11.88078
20940	19.47301	10.80982	9.450475	11.88647
21060	19.65909	10.47542	8.139284	11.80494
21140	20.05936	10.87745	9.883986	12.07071
21300	18.62437	9.529443	8.271244	11.42669
21340	20.01538	11.08409	9.35937	13.46616
21500	19.95135	11.05539	10.07605	12.53175
21660	18.92699	11.17667	10.23253	12.66001
21780	21.92533	12.64004	10.36599	12.5817
22020	19.88625	10.95028	8.714926	12.04427
22140	20.01121	11.70087	10.55962	11.60732
22180	19.92299	10.90944	9.098914	12.66024
22220	20.30411	11.46275	8.579288	12.67134
22380	20.04869	11.93888	11.1443	11.64831
22420	20.39091	11.03369	10.04571	12.98849
22500	19.89803	11.04199	9.098073	12.16378
22520	20.83769	11.76996	10.1152	11.82685
22540	19.2469	9.889503	8.565718	11.45947
22660	19.06894	10.48943	9.319747	12.37518
22900	19.72215	11.08697	8.386053	12.398
23060	20.69552	11.2036	9.010436	12.83226
23420	20.67267	11.69438	10.49603	13.5451
23460	19.08625	9.926294	8.752708	11.54706
23540	19.45165	10.50246	8.589549	12.26689
23580	19.87895	10.27584	9.099437	11.72229
23900	19.5755	9.578516	8.197859	11.38164
24020	18.90547	10.24177	8.267661	11.70834
24140	19.28517	10.23056	8.935098	11.62367
24220	19.99103	10.95024	8.86319	11.46647
24260	18.78292	10.4283	7.65525	11.23746
24300	18.65253	10.2945	8.886551	11.65396
24340	21.67447	12.38395	9.726954	13.70648
24420	17.39121	9.842832	8.883354	11.22416
24500	17.85624	9.764681	8.286989	11.26807
24540	20.25361	11.29049	9.990893	12.01857
24580	20.02828	10.95825	8.580334	12.50939
24660	21.47227	11.90885	9.656635	13.31311
24780	18.6298	9.972643	8.711997	11.75947
24860	21.66451	11.94805	9.358885	13.4491
25060	20.699	12.19835	9.8691	12.7748
25180	20.63341	11.08389	9.210738	12.20925
25220	18.69396	9.826943	8.576139	11.49563
25260	19.23329	10.29312	8.974221	11.7219
25420	20.94597	11.40261	9.115208	13.1234
25540	21.41471	11.82568	9.716485	13.92329
25620	19.31907	10.81924	8.453054	11.73681
25860	20.55235	11.37209	9.214458	12.6941
25940	18.55819	10.12153	8.487106	11.77687
25980	18.29776	9.624162	7.690214	11.13317
26140	20.80177	12.01115	11.24168	11.6623
26300	20.61101	11.22661	10.89744	11.34421
26380	19.96293	11.05842	9.270889	12.17866
26420	23.18401	13.93959	10.62692	15.32349
26580	21.80516	12.6477	9.676529	12.79281
26620	20.26487	10.98255	9.09963	12.7467
26820	19.36098	11.0067	8.755143	11.55691
26900	22.64348	12.80738	9.098752	14.27764
26980	19.80401	10.61971	8.433196	11.73575
27060	18.97618	9.740449	8.387768	11.48921
27100	19.717	10.14674	9.080108	11.96573
27140	20.54735	11.75528	8.811352	13.14632
27180	19.35606	10.44994	8.279459	11.65865
27260	21.87673	12.68625	9.812451	13.89017
27340	18.11096	9.846234	8.551035	11.86696
27500	20.0308	10.39458	9.125907	11.92584
27620	20.27868	11.15041	8.282568	11.8
27740	19.54357	10.29568	8.126833	12.06349
27780	19.86692	10.17878	8.8852	11.94319
27860	19.21018	10.14231	8.044463	11.53527
27900	19.4579	10.64912	8.624223	11.91826
28020	20.28708	10.94711	9.053651	12.63063
28100	20.00076	10.01944	8.891519	11.53976
28140	22.46571	13.11339	9.178677	14.39783
28420	18.21955	10.45952	8.598994	12.12609
28660	19.62901	10.74302	8.353158	12.6572
28700	21.51754	12.17973	9.946104	12.31424
28740	19.67309	10.26679	8.998941	12.0275
28940	22.10096	12.80419	9.489079	13.50584
29020	19.32661	9.819885	8.557638	11.33542
29100	19.00474	10.17904	8.199782	11.71118
29180	20.49324	11.67187	8.912626	12.94486
29340	20.89256	12.3734	10.53745	12.15254
29420	18.41322	10.48401	9.393517	11.80725
29460	21.25583	11.81088	10.5463	13.0332
29540	21.64085	11.44067	10.00295	13.03906
29620	20.87021	11.41203	8.997967	13.01875
29700	17.40281	10.23001	9.189809	12.17138
29740	19.69038	10.69564	9.432729	12.04568
29820	21.03425	12.39026	11.18168	14.01203
29940	18.93963	10.09664	8.900535	11.49622
30020	19.0089	10.43074	8.647489	11.63718
30140	20.18558	10.13203	8.724177	11.67722
30300	17.81957	9.96161	8.128005	10.97025
30340	17.86857	9.597672	8.386189	11.52621
30460	21.08371	11.701	8.593008	12.86857
30620	20.00052	10.65583	9.414451	11.57963
30700	19.6382	11.06714	9.169195	12.44545
30780	20.69736	11.63885	8.674289	13.27892
30860	18.64592	10.21304	8.158862	11.49962
30980	20.95303	12.22766	10.20287	12.18339
31020	19.2536	10.65217	9.46997	11.42899
31140	22.77603	13.03534	9.319273	13.90902
31180	19.44368	10.89541	8.566329	12.39505
31340	19.91751	10.64807	8.435718	11.5249
31420	21.2488	12.26327	9.711223	12.29862
31460	19.09233	10.25691	9.054815	11.66788
31540	21.27523	11.92722	9.160657	13.19358
31700	20.10456	10.74633	9.687303	12.81375
31740	19.78919	11.5672	9.978152	11.32237
31860	19.30825	10.25059	8.150724	11.32835
31900	19.8636	10.24407	8.963323	11.77226
32580	19.8964	11.11114	9.994148	13.18985
32780	18.32721	10.72133	9.722517	12.07723
32820	21.69533	12.45789	9.11351	13.97918
32900	19.83755	10.71505	9.373348	12.2098
33100	22.76549	12.70518	10.89209	14.76519
33140	20.14819	10.73539	9.435672	11.60768
33220	19.01367	10.35063	9.493125	11.3144
33260	18.86887	10.72349	9.164882	11.72382
33340	22.35937	12.42689	9.774847	14.1956
33460	23.28351	13.31075	9.29836	14.89177
33540	18.20801	10.22982	9.198723	11.40025
33660	21.17264	12.37201	11.2153	12.89835
33700	20.57944	11.1034	9.79592	12.98721
33740	20.11591	11.41699	9.509177	12.03669
33780	21.56576	12.19561	11.36766	11.88389
33860	20.17754	11.28277	8.655574	12.72329
34060	21.66608	12.20234	10.84959	11.5789
34100	19.62894	10.83959	9.637005	11.50595
34580	18.8242	10.85536	9.579446	11.52466
34620	19.62586	10.05734	8.926856	11.65678
34740	20.01182	10.72767	9.467279	12.03194
34820	19.74783	10.96161	8.996113	12.42827
34900	19.08437	9.489828	8.454361	11.70323
34940	20.21873	10.75807	9.573197	12.24061
34980	22.29556	12.93778	8.966461	14.09163
35100	18.85568	10.32536	7.790863	11.61751
35300	21.00989	11.63079	10.47046	13.58384
35380	22.00735	13.28154	10.21132	14.08208
35620	25.25574	14.31067	9.973542	16.70778
35660	19.56992	10.36642	9.318136	11.98111
35840	21.20441	11.58752	9.624613	13.21781
35980	20.48985	10.88171	9.557863	12.41329
36100	20.71363	10.75832	9.565262	12.41298
36140	19.00169	9.823626	9.088686	11.49282
36220	18.53843	10.46534	9.503792	11.726
36260	20.14319	11.51427	8.847949	13.07069
36420	21.38724	12.32801	9.191489	13.87522
36500	18.62406	10.04468	8.981391	12.233
36540	21.30731	12.34826	8.935734	13.52523
36740	22.35845	12.27751	9.808926	14.24404
36780	19.26801	10.29806	9.269646	11.92232
36980	20.18241	11.16844	8.811117	11.60872
37100	20.68313	11.18743	10.12904	13.52122
37340	20.36929	10.98448	10.06185	13.06126
37460	20.90121	12.11125	10.66654	11.99238
37620	19.72296	10.35221	8.418882	11.43061
37860	21.05681	12.1338	10.10402	12.90764
37900	22.3213	12.87387	10.44439	12.80967
37980	23.98485	13.49695	9.908488	15.52412
38060	22.2073	12.85802	11.15836	14.91868
38220	20.56845	11.77458	9.461241	11.5494
38300	23.34281	13.46563	10.37614	14.69278
38340	19.76433	10.26267	8.947743	11.79221
38540	17.99219	10.08014	9.083513	11.22366
38860	20.05305	11.60081	9.254684	13.06111
38900	21.85952	12.77557	9.783723	14.43376
38940	20.40879	11.2319	9.283571	12.61143
39140	19.00137	10.74645	9.562613	11.93791
39300	21.92924	12.44824	9.442449	14.22833
39340	19.76832	11.01689	9.089021	12.77928
39380	19.33023	10.69184	9.408462	11.82764
39460	19.65331	9.651751	8.585882	11.82768
39540	19.77039	10.04833	8.873986	12.1323
39580	21.09188	11.56472	9.37956	13.51899
39660	19.02938	10.71432	8.168431	11.66605
39740	21.64516	11.4513	10.14494	12.78888
39820	18.17924	10.52895	9.337743	12.01085
39900	19.03411	10.89892	9.07728	12.6848
40060	21.95949	12.44066	8.708741	13.7009
40140	22.3307	12.79492	11.05227	14.97884
40220	19.84477	10.31472	7.756588	12.05933
40340	20.09663	10.81029	8.003336	12.09123
40380	21.25981	12.08662	9.155034	13.85777
40420	20.233	10.83808	9.157863	12.63684
40580	19.50901	10.56611	8.613286	11.89838
40660	20.80362	11.4005	10.20805	11.35641
40900	21.79682	12.10693	9.6433	14.36997
40980	20.21076	10.56419	9.291499	12.25126
41060	19.84647	10.70631	8.568447	12.01317
41100	17.64669	9.64772	8.438263	11.35517
41140	19.43349	10.67797	7.980835	11.66532
41180	23.24667	13.58596	9.58958	14.78631
41420	20.27464	11.17094	9.462601	12.72235
41500	19.37641	10.87653	9.698418	12.82599
41540	21.05639	11.53626	8.707589	12.56994
41620	21.93753	12.1069	10.29411	13.69452
41660	18.12146	9.925468	7.940406	11.55208
41700	21.77187	12.54712	9.225086	14.33345
41740	22.88082	12.37484	11.3777	14.85255
41860	23.36011	12.86491	10.17498	15.21036
41940	22.04897	11.80628	10.13095	14.34537
42020	19.88828	10.68049	9.250151	12.37562
42100	20.70226	10.14625	9.118456	12.40983
42140	18.92989	10.21044	9.010246	11.72987
42220	20.31664	10.73174	9.644011	12.99446
42340	20.16596	11.31651	8.893223	12.57219
42540	20.90728	11.34787	9.022472	13.2137
42660	22.35218	12.69026	10.58478	14.8974
42680	18.78111	9.636693	8.552658	11.51545
42700	19.07013	9.71533	8.289459	11.22251
43100	19.91042	10.94203	9.803064	11.60947
43300	18.90099	9.948894	8.693914	11.54953
43340	20.60003	11.86049	9.276647	12.90624
43420	18.56436	10.4012	8.964114	11.63296
43580	20.03427	11.703	8.782128	12.00901
43620	19.30644	10.76209	7.814032	12.09345
43780	20.43971	10.99277	9.113576	12.64001
43900	20.61654	11.14665	9.437537	12.54252
44060	19.1751	11.16453	8.784298	13.04219
44100	20.10148	10.78009	8.919844	12.22602
44140	20.93264	11.37669	9.432055	13.28647
44180	20.41465	11.3998	8.393544	12.76466
44220	19.63153	9.789876	8.754869	11.88423
44300	19.73755	10.41991	9.159619	11.792
44700	21.2518	11.34722	10.14549	13.24136
44940	18.56791	9.867008	8.851277	11.62993
45060	20.94174	11.64837	9.257317	13.3866
45220	19.8982	11.03528	8.464066	12.58544
45300	23.33914	13.33628	10.84912	14.63888
45460	21.89091	12.58049	10.48486	12.04203
45500	19.66492	11.01801	8.715853	11.82005
45540	19.45692	9.465363	8.161742	10.66322
45780	21.73307	12.07848	9.771016	13.31953
45820	20.00388	11.19051	8.106291	12.32329
45940	20.8181	10.59422	9.530064	12.71848
46060	19.97276	11.47151	10.4741	13.59688
46140	21.60583	12.44919	9.187336	13.64289
46220	20.36582	11.23086	8.925247	12.20273
46340	19.7103	10.64736	9.431952	12.04175
46540	20.11474	11.46541	9.887733	12.58816
46660	19.17183	10.42554	7.660264	11.61754
46700	21.21872	11.09142	9.835617	12.86287
47020	19.51324	11.05503	9.168518	11.39877
47220	19.50483	10.06975	8.978927	11.8502
47260	21.88693	12.51682	8.792876	14.18318
47300	20.02986	11.31962	9.9205	12.7896
47380	19.93109	11.09467	9.323318	12.30821
47460	17.91603	10.20412	7.952066	10.96835
47580	19.25044	10.22425	7.864501	11.85651
47900	23.40982	13.36473	9.372224	14.99796
47940	19.8305	10.73097	8.09693	11.95558
48060	18.89853	10.34934	9.015834	11.60751
48140	19.73001	10.86459	9.515021	11.72468
48300	17.89038	9.919234	7.804238	11.46191
48540	22.21205	12.75853	11.05382	11.94436
48620	20.69983	11.88253	8.928448	13.27858
48660	19.25146	10.81151	8.502352	11.89822
48700	18.97029	9.881085	8.714552	11.66744
48900	20.22317	11.32802	9.424578	12.16101
49020	18.13889	8.632537	7.609618	9.873956
49180	21.72268	12.49897	9.736526	13.20577
49340	21.94878	11.7441	9.84991	13.64575
49420	17.90173	10.38758	9.129862	12.30494
49620	21.69471	11.98919	10.9126	12.8389
49660	21.39626	11.61768	9.343556	13.30367
49700	19.16527	10.28172	8.359926	11.83523
49740	18.24466	10.14858	8.980237	11.81757
10180	18.72502	10.5008	8.319747	11.97674
10420	21.28552	11.2833	9.471193	13.45817
10500	19.35521	10.4776	7.506351	11.96366
10540	19.10802	10.4743	9.269522	11.55753
10580	21.20133	11.98973	9.255241	13.63728
10740	20.67157	11.45779	8.944135	13.53806
10780	19.38443	10.80771	8.890131	11.88735
10900	22.01629	11.99332	9.414625	13.53663
11020	19.60722	9.701593	8.429526	11.7569
11100	19.62937	11.48271	8.746635	12.3559
11180	18.40075	9.787409	8.40371	11.31307
11460	20.17992	10.55449	9.59453	12.71519
11500	19.15297	10.25083	9.197377	11.6229
11540	19.95999	10.75118	8.653205	12.24888
11700	20.65197	11.35103	8.764108	12.84745
12020	19.62322	10.44679	7.794497	12.04847
12060	23.47241	13.81092	9.206163	15.3172
12100	19.9377	10.28625	9.498539	12.4656
12220	18.44007	9.602164	8.503317	11.68176
12260	20.84207	11.66085	8.412317	13.15545
12420	21.16606	11.86374	9.005419	14.114
12540	20.94951	11.71163	10.73097	13.45031
12580	22.92657	12.85973	9.68283	14.76968
12620	17.55031	10.58712	9.312346	11.90021
12700	19.89651	11.05313	9.86645	12.32572
12940	21.7097	12.85815	9.450307	13.48057
12980	19.21024	9.926208	8.841301	11.8392
13020	20.16069	11.00054	10.07862	11.60697
13140	21.06079	12.16203	9.705856	12.89408
13220	19.50998	10.07943	8.120936	11.74143
13380	18.00026	10.63575	9.3179	12.07199
13460	17.48837	10.11432	9.153249	11.73804
13740	19.10015	10.80118	8.337234	11.86984
13780	20.30646	11.13101	9.216449	12.44284
13820	22.21886	13.12582	10.11205	13.87657
13900	20.55949	11.51346	9.135749	11.53606
13980	20.17498	10.78072	8.544446	11.09421
14020	19.40833	9.91883	7.929773	11.88247
14100	21.42245	11.88906	10.71148	11.32464
14260	20.16499	11.51592	8.725733	13.12235
14460	23.08172	13.09982	9.97715	15.30617
14500	19.22117	10.43652	9.341522	12.54064
14540	19.27009	9.931401	7.189892	11.8387
14740	18.75405	9.807732	8.782349	12.38057
14860	21.34492	11.39297	10.38946	13.70223
15180	19.12304	10.39028	9.203163	12.76624
15260	18.62798	10.31635	8.127279	11.47846
15380	21.61709	12.25394	10.3384	13.96538
15500	18.81457	9.682018	8.705666	11.8148
15540	18.6925	10.27551	8.01047	12.22122
15940	20.70887	10.67823	8.946446	12.9142
15980	20.26069	10.83333	9.997272	13.07922
16020	19.31628	10.23527	7.83563	11.42621
16060	19.55046	10.42909	8.554235	11.70426
16180	17.50022	8.693635	7.459831	10.90601
16220	18.2348	9.716476	8.384615	11.12068
16300	20.33856	11.17006	8.666362	12.3971
16540	19.57218	10.0461	8.762499	11.79054
16580	19.91653	10.49086	8.140196	12.27621
16620	20.58633	11.25748	8.968407	12.35489
16700	21.05769	12.23527	9.993827	13.2449
16740	22.2938	12.65774	9.069061	14.40698
16820	19.76917	10.31483	7.834707	11.13825
16860	20.48768	11.32308	8.488494	13.09388
16940	18.58386	10.08157	8.650997	11.32932
16980	24.24223	13.94066	10.15016	16.03537
17020	18.63445	10.16401	8.924596	12.25066
17140	23.14612	13.30547	9.539659	14.5188
17300	19.41249	10.42615	8.104239	12.31983
17420	19.25786	9.957498	7.958388	11.571
17460	22.78222	12.88132	10.0517	14.57454
17660	18.94005	10.22525	9.226679	11.64103
17780	19.38899	10.75495	8.284306	12.16533
17820	20.02853	11.25501	9.310722	13.2458
17860	19.47897	10.38465	9.099813	11.85435
17900	21.27125	12.09844	9.019136	13.40918
17980	19.85058	10.7809	7.941653	12.56164
18020	18.98337	9.358956	8.049687	11.18289
18140	22.05374	12.2336	8.773009	14.36152
18580	20.38274	11.72209	9.594354	12.91335
18700	17.87796	9.554347	8.623471	11.29232
18880	18.69924	10.35235	8.704051	12.30226
19060	20.0121	10.68263	8.997634	11.52744
19100	22.60824	13.18874	9.436919	15.51715
19140	19.70103	10.35467	8.402183	11.74569
19180	20.02097	10.53602	9.358548	11.33019
19300	19.64537	10.36304	9.321954	11.90468
19340	20.65819	11.2634	8.567493	12.83132
19380	21.38425	11.51335	9.242842	13.59771
19460	20.12911	10.8993	8.889345	11.89454
19500	19.94017	10.87913	9.711618	11.63128
19660	20.75382	11.03672	9.351371	13.15416
19740	21.99635	12.42952	9.141682	14.61526
19780	20.07156	11.20963	8.404118	13.11489
19820	23.05033	13.29874	10.35867	15.30986
20020	18.98038	10.235	7.783709	11.79031
20100	19.54984	10.08853	8.839442	11.78922
20220	19.2555	10.10111	8.59742	11.39787
20260	20.135	11.6664	9.650344	12.53124
20500	21.70193	12.36046	10.14203	12.99857
20700	19.70324	9.853573	8.829802	11.91058
20740	19.26748	10.27432	8.41352	11.92402
20940	19.61288	10.81396	9.523738	11.88889
21060	19.3825	10.03568	7.708183	11.82475
21140	20.02138	10.6055	9.347328	12.12564
21300	18.68685	9.721176	8.709041	11.41435
21340	19.99413	10.9645	9.164392	13.45861
21500	19.63353	10.62111	9.495904	12.5439
21660	18.66612	10.99951	10.09455	12.69926
21780	21.65384	12.33689	10.06916	12.60613
22020	20.57781	11.31786	9.426006	12.09453
22140	20.38841	12.01146	11.10694	11.69049
22180	19.55533	10.63115	8.902574	12.74105
22220	20.26223	11.41068	8.549412	12.81484
22380	19.16192	11.11799	10.53881	11.70609
22420	19.97918	10.71081	9.778513	12.99467
22500	20.02473	11.03358	9.031488	12.18378
22520	20.56952	11.48707	9.812166	11.86473
22540	19.07384	9.686728	8.394256	11.49371
22660	19.13525	10.385	9.265521	12.48889
22900	19.8049	11.00616	8.183129	12.46889
23060	20.63638	11.04393	8.742797	12.88954
23420	20.47639	11.51783	10.26688	13.62889
23460	19.3756	10.22873	8.970407	11.54237
23540	19.34287	10.68015	8.746843	12.3847
23580	19.97551	10.25903	8.953576	11.91992
23900	19.63466	9.59362	8.254098	11.45035
24020	19.44527	10.66614	9.099665	11.73548
24140	19.75603	10.65176	9.290895	11.64663
24220	19.69485	10.65534	8.507366	11.47592
24260	18.75676	10.37086	7.540178	11.25837
24300	18.22558	9.888846	8.628078	11.71538
24340	21.4709	12.1156	9.451987	13.76651
24420	17.08762	9.558006	8.602427	11.26077
24500	17.47586	9.371194	7.939632	11.28788
24540	20.18903	11.5379	10.683	12.21718
24580	20.47809	11.39222	8.946736	12.57319
24660	21.11294	11.61887	9.549171	13.39674
24780	18.36605	9.74964	8.620163	11.84315
24860	21.40469	11.70591	9.195825	13.51593
25060	20.64125	12.16786	9.881169	12.82366
25180	20.47434	10.80619	8.849959	12.28167
25220	18.40812	9.70597	8.637384	11.53773
25260	19.05525	10.09387	8.794276	11.81576
25420	20.69362	11.26313	9.109839	13.153
25540	21.32095	11.69382	9.67367	13.97166
25620	19.17246	10.67967	8.293781	11.74557
25860	21.53393	11.94917	9.588972	12.76082
25940	18.63118	10.09982	8.473274	11.921
25980	19.00928	9.91247	8.070915	11.20367
26140	20.70043	11.9338	11.21662	11.72392
26300	18.23977	9.327714	8.279558	11.40345
26380	19.34148	10.43636	8.744918	12.18939
26420	23.09338	13.60863	10.25328	15.41228
26580	21.71048	12.42747	9.534162	12.79555
26620	20.13831	10.92257	9.089603	12.77738
26820	18.54538	10.33722	8.036553	11.58774
26900	22.51752	12.6378	8.934296	14.35084
26980	19.37959	10.30564	8.139693	11.82082
27060	19.42751	10.28515	8.992086	11.49504
27100	19.46119	9.921517	8.853211	11.98849
27140	20.42776	11.60508	8.487587	13.18239
27180	19.15304	10.25938	8.014921	11.72715
27260	21.28488	12.16865	9.410862	13.97368
27340	17.86577	9.649552	8.395295	11.94078
27500	19.80998	10.09671	8.989272	11.94229
27620	19.68178	10.59826	7.736436	11.86492
27740	19.26169	9.914357	7.742712	12.12254
27780	19.67786	10.02816	8.797318	11.91726
27860	19.19891	10.17781	8.074477	11.60085
27900	19.49826	10.58558	8.551522	11.9835
28020	19.89291	10.73868	9.004591	12.67205
28100	20.08983	9.791208	8.655327	11.56107
28140	22.25401	12.95878	9.080736	14.43543
28420	18.44272	10.62661	8.70835	12.21942
28660	19.51432	10.60899	8.231125	12.74031
28700	21.22357	11.95977	9.749553	12.34805
28740	19.79783	10.39805	9.410302	12.10142
28940	21.8626	12.65315	9.369863	13.54548
29020	19.27331	9.535934	8.087833	11.34525
29100	18.76347	9.997252	8.185942	11.76182
29180	19.88983	11.19834	8.553117	12.97237
29340	20.58114	11.99558	10.17132	12.17211
29420	17.90586	10.24469	9.330813	12.02068
29460	20.84012	11.58018	10.30232	13.1253
29540	21.3583	11.17538	9.879076	13.08179
29620	20.85999	11.30157	8.869207	13.02898
29700	17.5638	10.41537	9.547278	12.23564
29740	19.38652	10.37023	8.993021	12.09214
29820	20.61223	12.13499	10.96938	14.23617
29940	19.01073	10.25575	8.946583	11.53813
30020	18.56096	9.936383	8.140341	11.69432
30140	19.99964	9.992851	8.666085	11.7093
30300	17.28206	9.695724	7.906783	10.9613
30340	17.99275	9.670212	8.411954	11.56231
30460	20.80956	11.27776	8.231759	12.94431
30620	19.66036	10.21869	8.915515	11.59467
30700	19.68201	11.09322	9.211035	12.52442
30780	20.42305	11.46257	8.59544	13.34417
30860	18.06255	9.872136	7.937316	11.58226
30980	20.7048	11.90355	9.722393	12.19476
31020	18.98809	10.4076	9.343076	11.4545
31140	22.48617	12.65651	8.956851	13.94678
31180	19.0386	10.56246	8.260175	12.47869
31340	19.76088	10.21952	7.893009	11.58141
31420	20.9888	12.00298	9.487113	12.32235
31460	18.8699	10.13251	8.963047	11.76266
31540	21.24062	11.86487	9.093886	13.22186
31700	20.12186	10.57301	9.547719	12.87304
31740	19.99628	11.72314	10.10734	11.30473
31860	18.98877	9.899031	7.854656	11.38631
31900	19.60741	9.959119	8.70699	11.76262
32580	19.86912	11.10249	9.956146	13.32207
32780	18.16372	10.48704	9.477758	12.13728
32820	21.5493	12.31092	8.951099	14.02668
32900	19.47294	10.57254	9.33983	12.32541
33100	22.66495	12.71725	10.88337	14.87381
33140	20.02031	10.5865	9.429139	11.60418
33220	18.67297	9.930309	9.047322	11.33456
33260	18.5708	10.48845	8.909817	11.71481
33340	22.11003	12.26226	9.700803	14.23043
33460	23.24453	13.21243	9.28118	14.95212
33540	17.82182	9.801349	8.735702	11.50255
33660	20.83872	12.05645	10.9855	12.89559
33700	20.3289	10.97273	9.727112	13.07625
33740	19.08148	10.63442	8.78944	12.04562
33780	21.60081	12.15079	11.3685	11.90875
33860	19.95214	11.16402	8.612807	12.7685
34060	21.53094	11.93258	10.70032	11.64696
34100	19.73363	10.64085	8.849326	11.55137
34580	18.91661	10.70567	9.518476	11.56706
34620	19.4816	9.852504	8.690401	11.69482
34740	19.84178	10.5661	9.358183	12.05271
34820	19.97675	11.13622	9.166833	12.55976
34900	18.98705	9.330247	8.21625	11.76558
34940	19.19899	10.31188	9.371268	12.52631
34980	21.73537	12.48301	8.667234	14.17169
35100	18.48509	10.03056	7.624634	11.65844
35300	20.88711	11.37076	10.40794	13.63531
35380	21.60334	12.66956	9.583173	14.11905
35620	24.89345	14.19197	9.944306	16.77017
35660	19.33209	10.10991	9.069784	11.9867
35840	21.03267	11.59196	9.657858	13.33835
35980	20.42414	10.79284	9.775228	12.48635
36100	20.14976	10.57423	9.587239	12.51251
36140	19.84758	10.47539	9.302421	11.52972
36220	18.44911	10.3594	9.394112	11.71341
36260	19.57562	11.11609	8.662115	13.13082
36420	21.12194	12.0674	9.085484	13.93084
36500	18.83078	10.31146	9.373061	12.28448
36540	21.05882	12.0865	8.681659	13.57161
36740	21.98497	12.19451	9.865465	14.38102
36780	19.07675	10.18366	9.305543	11.9775
36980	20.93238	11.62922	9.670794	11.60996
37100	20.35712	10.88372	9.882676	13.56639
37340	20.44424	11.35626	10.22093	13.11317
37460	19.25946	10.76843	8.866448	12.02956
37620	19.6016	9.98689	7.982407	11.4449
37860	20.74126	11.77391	9.839431	12.95986
37900	21.4248	12.09097	9.381049	12.81124
37980	23.69184	13.3041	9.737781	15.56356
38060	21.87597	12.51255	10.78854	15.0546
38220	20.23826	11.34895	9.083876	11.57086
38300	23.16505	13.35386	10.36253	14.69445
38340	19.52027	10.10388	8.922487	11.80207
38540	17.44417	9.614086	8.604211	11.24488
38860	19.84624	11.43888	9.312424	13.12272
38900	21.83515	12.71865	9.810678	14.51012
38940	20.14837	11.18204	9.244552	12.73299
39140	18.33591	10.16822	9.137481	12.08595
39300	21.6986	12.11885	9.107051	14.29095
39340	19.35012	10.66791	8.944444	12.9133
39380	19.34797	10.67482	9.546968	11.89503
39460	19.65174	9.744241	8.813692	11.91921
39540	19.64225	9.963981	9.034927	12.1539
39580	20.92617	11.46836	9.352137	13.66366
39660	18.62583	10.18719	7.873416	11.71849
39740	21.29267	11.13469	9.795259	12.85144
39820	17.6758	10.15024	9.07866	12.04472
39900	18.62481	10.52418	8.692705	12.80958
40060	22.22218	12.47663	8.741551	13.76734
40140	21.7545	12.51476	10.9752	15.06453
40220	20.6388	10.70632	7.935252	12.09706
40340	19.87067	10.53433	7.783842	12.15817
40380	21.63713	12.49263	9.496102	13.8835
40420	20.04241	10.63062	9.056992	12.69388
40580	19.29428	10.38297	8.548898	11.8824
40660	20.2793	11.05648	10.0777	11.43601
40900	21.52159	11.85769	9.408011	14.46966
40980	19.79268	10.2743	9.120488	12.25163
41060	19.66906	10.48441	8.502324	12.06176
41100	17.09375	9.459507	8.47612	11.50564
41140	19.15339	10.35649	7.628408	11.72718
41180	22.9915	13.33218	9.362899	14.80881
41420	20.16818	11.04599	9.280185	12.78456
41500	19.32914	10.75931	9.57217	12.92141
41540	21.07796	11.53649	8.685772	12.69177
41620	21.5568	11.61772	9.955324	13.77796
41660	17.99932	9.900732	8.040598	11.56866
41700	21.60401	12.45155	9.089881	14.39445
41740	22.73281	12.17371	11.16845	14.88034
41860	23.09488	12.6469	10.03147	15.24068
41940	21.92305	11.63547	9.937785	14.36039
42020	19.3101	10.25042	9.006734	12.44147
42100	20.61108	9.970459	8.866485	12.44718
42140	18.56324	9.88433	8.717281	11.80227
42220	20.24269	10.5781	9.450919	13.05043
42340	20.21501	11.48054	9.216588	12.617
42540	20.69547	11.17331	8.928039	13.22799
42660	22.06384	12.60891	10.59262	14.9528
42680	18.36516	9.50035	8.647356	11.67966
42700	18.86382	9.659238	8.396677	11.40689
43100	19.81923	10.72839	9.507494	11.63736
43300	18.91444	9.993982	8.711672	11.63726
43340	20.14606	11.46233	8.888052	12.94312
43420	18.52234	10.42664	9.228649	11.69397
43580	20.02579	11.64514	8.731118	12.02302
43620	19.12516	10.56828	7.685807	12.17789
43780	20.21228	10.71422	8.753169	12.66564
43900	20.41364	10.83229	9.108111	12.57129
44060	19.27992	11.21711	9.118438	13.08024
44100	19.95598	10.7237	8.778254	12.22234
44140	20.87085	11.22363	9.272678	13.32488
44180	20.35627	11.28004	8.298268	12.84932
44220	19.4716	9.770411	8.747032	11.8722
44300	19.47227	10.12274	8.851333	11.85524
44700	21.15506	11.2561	10.03524	13.31964
44940	18.45515	9.69421	8.625613	11.56533
45060	20.87793	11.662	9.51442	13.38817
45220	19.05283	10.75648	8.430229	12.70059
45300	23.05631	13.09712	10.52243	14.72677
45460	21.60662	12.25837	10.13452	12.04388
45500	19.22411	10.53879	8.222694	11.87164
45540	18.7152	9.251629	8.202327	10.99439
45780	21.2979	11.74198	9.42829	13.33541
45820	19.9249	11.00806	7.925561	12.32543
45940	20.78172	10.88018	9.802993	12.7825
46060	19.32391	10.65383	9.443699	13.68114
46140	21.60404	12.3894	9.054239	13.6818
46220	19.9426	10.69716	8.378706	12.2374
46340	19.48453	10.36607	9.128897	12.10684
46540	20.33841	11.60525	9.879877	12.60501
46660	18.78755	10.15951	7.616063	11.70606
46700	20.7838	10.61394	9.397266	12.91958
47020	19.21919	10.72643	8.83232	11.42545
47220	19.50493	9.945242	8.799701	11.90019
47260	22.0001	12.47033	8.677892	14.20281
47300	19.39919	11.00855	9.756926	12.84679
47380	19.7849	10.95367	9.138727	12.3659
47460	17.87377	10.0036	7.954964	10.99643
47580	19.04877	10.19893	7.992753	11.92455
47900	23.20059	13.18771	9.195742	15.08075
47940	19.38855	10.46006	7.966767	11.99926
48060	18.95031	10.42887	9.481629	11.61829
48140	19.65656	10.75233	9.390014	11.751
48300	17.68604	9.803413	7.97475	11.51078
48540	21.85366	12.39626	10.57055	11.92796
48620	20.86534	11.80365	8.747057	13.2857
48660	18.84321	10.56746	8.368758	11.925
48700	18.85263	9.75067	8.658885	11.68135
48900	20.01053	11.13505	9.266282	12.25754
49020	17.99008	8.346181	7.132785	9.953705
49180	21.71188	12.37482	9.721206	13.27821
49340	21.85988	11.60466	9.79092	13.68719
49420	18.05084	10.47334	9.288104	12.31673
49620	21.65954	11.93298	10.95953	12.87311
49660	21.23614	11.51688	9.194418	13.29625
49700	18.81533	10.00068	8.170399	11.87939
49740	18.18972	10.00405	8.786514	12.01611
10180	18.46224	10.32082	8.017106	11.98767
10420	21.1366	11.18583	9.371237	13.4624
10500	19.52078	10.67961	7.712398	11.96327
10540	19.82974	11.14092	10.08528	11.59111
10580	20.79396	11.61727	8.752341	13.65839
10740	20.65747	11.45621	8.927169	13.60423
10780	19.54291	10.9564	8.959235	11.90449
10900	21.90787	11.94235	9.400686	13.57692
11020	19.60839	9.729395	8.395348	11.74981
11100	19.41631	11.35259	8.569732	12.38998
11180	18.36868	9.846532	8.452297	11.3252
11460	20.06079	10.48499	9.506872	12.74325
11500	19.17634	10.24642	9.187337	11.64813
11540	19.86321	10.67973	8.57088	12.28269
11700	20.73779	11.33463	8.772661	12.8902
12020	19.66783	10.45222	7.74314	12.095
12060	23.4373	13.80331	9.247195	15.37804
12100	19.99918	10.38367	9.304619	12.50741
12220	18.51081	9.626028	8.497847	11.74509
12260	20.75998	11.53001	8.286462	13.18307
12420	21.13395	11.81273	8.955938	14.18939
12540	20.93926	11.91603	11.0816	13.54203
12580	22.86766	12.84791	9.677218	14.78789
12620	17.24188	10.27219	8.992893	11.91656
12700	20.00303	11.26524	10.13588	12.31041
12940	21.89436	12.86598	9.286057	13.50832
12980	19.10523	9.84613	8.71611	11.84184
13020	20.04411	10.88836	9.999909	11.60062
13140	21.33281	12.38386	9.738008	12.89951
13220	19.26571	10.02983	8.132402	11.73262
13380	17.90633	10.48067	9.138865	12.13054
13460	17.77335	10.29974	9.31918	11.85344
13740	18.87214	10.68608	8.14225	11.90873
13780	19.85449	10.68204	8.718564	12.43753
13820	22.27538	13.17629	10.22317	13.8983
13900	20.1705	11.27354	8.85284	11.57065
13980	19.97366	10.67119	8.486275	11.10193
14020	19.14363	9.762487	7.838089	11.91903
14100	21.37063	11.9874	10.87167	11.33521
14260	20.19328	11.54944	8.781047	13.21217
14460	22.77757	12.92151	9.813688	15.30121
14500	19.16446	10.35431	9.381532	12.54341
14540	19.12034	9.923176	7.220706	11.8908
14740	18.81218	9.892995	8.823471	12.38759
14860	21.12243	11.23002	10.19853	13.70754
15180	19.20421	10.50299	9.299196	12.83048
15260	18.87934	10.41502	8.088533	11.52813
15380	21.22808	11.90382	9.988238	13.95402
15500	18.81469	9.60819	8.62811	11.84446
15540	18.52944	10.14512	7.854766	12.23872
15940	20.57054	10.61566	8.933776	12.91206
15980	21.05494	11.40837	10.47409	13.22678
16020	19.26409	10.22211	7.810907	11.44221
16060	19.50124	10.30149	8.313993	11.72708
16180	17.37102	8.497472	7.161425	10.93279
16220	18.19931	9.719682	8.368123	11.15514
16300	20.11004	10.98951	8.472616	12.41822
16540	19.48841	9.90979	8.60804	11.8417
16580	19.78919	10.4881	8.143697	12.30773
16620	20.50699	11.26164	8.89941	12.34166
16700	21.12908	12.26536	10.01692	13.30187
16740	22.28919	12.65811	9.063257	14.47519
16820	19.63302	10.21394	7.593466	11.19412
16860	20.44112	11.22741	8.365477	13.12149
16940	18.51347	10.06909	8.62819	11.35898
16980	24.23378	13.9183	10.09491	16.04297
17020	18.60596	10.16053	8.911885	12.27724
17140	22.98311	13.17174	9.381013	14.53573
17300	19.53214	10.55267	8.238556	12.37848
17420	18.9044	9.750856	7.844664	11.60286
17460	22.7093	12.83998	10.01359	14.563
17660	18.84883	10.13502	9.037986	11.74381
17780	19.30088	10.71989	8.186878	12.22342
17820	19.95975	11.16928	9.214905	13.2841
17860	19.01792	10.08968	8.773479	11.91026
17900	21.28571	12.0657	8.985592	13.45763
17980	20.01681	10.85327	8.121998	12.565
18020	18.83811	9.278533	7.962111	11.20722
18140	21.93864	12.17328	8.743582	14.39836
18580	20.24297	11.61911	9.468379	12.93918
18700	18.60111	10.13034	9.251467	11.3015
18880	19.23773	10.70831	9.088758	12.36067
19060	19.90913	10.61744	9.003798	11.52458
19100	22.57585	13.16515	9.420077	15.56932
19140	19.6842	10.26811	8.23715	11.80474
19180	19.71956	10.33621	9.049676	11.32331
19300	19.80446	10.43034	9.351887	11.99648
19340	20.48005	11.16581	8.414119	12.829
19380	21.17082	11.36221	9.141831	13.59831
19460	19.97519	10.73573	8.691294	11.90766
19500	19.82665	10.75381	9.531998	11.61803
19660	20.97079	11.17835	9.494877	13.24158
19740	21.85083	12.23204	8.996339	14.6425
19780	19.97177	11.17586	8.367866	13.16461
19820	22.99912	13.26139	10.30448	15.30415
20020	18.91702	10.21075	7.789061	11.82513
20100	19.6616	10.07498	8.765827	11.88162
20220	19.12454	10.0339	8.531497	11.41607
20260	20.04558	11.61808	9.445959	12.53062
20500	21.71667	12.35314	10.20957	13.03525
20700	19.6087	9.772416	8.785429	11.99563
20740	19.16389	10.18796	8.26453	11.94995
20940	19.63208	10.8785	9.62872	11.95833
21060	19.44016	10.11455	7.793256	11.85066
21140	19.91727	10.55977	9.299943	12.16651
21300	18.29087	9.392017	8.292236	11.39482
21340	19.96754	10.94332	9.159457	13.50287
21500	19.47408	10.51468	9.429886	12.53253
21660	19.37474	11.52463	10.58975	12.72436
21780	21.48373	12.17551	9.925152	12.62427
22020	19.16664	10.48372	8.35988	12.1511
22140	20.02459	11.78848	10.96406	11.73454
22180	19.56479	10.58725	8.863276	12.74692
22220	20.13358	11.37047	8.509823	12.91899
22380	19.18415	11.22063	10.40277	11.75214
22420	19.86927	10.63097	9.700949	13.00021
22500	19.86734	10.86526	8.843106	12.2019
22520	20.36217	11.38223	9.582861	11.8756
22540	18.91598	9.633512	8.320404	11.50587
22660	19.06436	10.30452	9.187412	12.52495
22900	19.9499	11.21083	8.425012	12.49391
23060	20.49923	10.99155	8.692209	12.90729
23420	20.87166	11.8488	10.60352	13.67908
23460	19.34513	10.1869	8.970377	11.54417
23540	19.3894	10.73923	8.792287	12.42744
23580	19.90932	10.20466	8.874201	11.98903
23900	19.52736	9.514347	8.176558	11.49889
24020	18.92126	10.07482	8.105535	11.75724
24140	19.68711	10.60668	9.25315	11.67001
24220	18.90479	10.26718	8.066578	11.49044
24260	18.65671	10.38149	7.557921	11.26626
24300	18.1122	9.762175	8.459826	11.77678
24340	21.36028	12.08903	9.426455	13.78579
24420	17.82066	10.20097	9.347635	11.298
24500	17.50715	9.443375	8.000703	11.29029
24540	19.78236	10.73633	9.447484	12.31438
24580	20.46057	11.3897	8.970007	12.60081
24660	21.06511	11.50789	9.459097	13.42554
24780	18.31718	9.710207	8.578152	11.90449
24860	21.3538	11.61043	9.04236	13.54508
25060	20.60246	12.12776	9.824761	12.85687
25180	20.37786	10.68483	8.713344	12.36392
25220	18.57254	9.771629	8.666076	11.58046
25260	18.98226	10.16712	8.958398	11.8855
25420	20.53633	11.10096	8.883258	13.17263
25540	21.11979	11.50253	9.390022	13.98772
25620	19.32343	10.79561	8.346096	11.78154
25860	21.62903	12.02879	9.806975	12.7775
25940	19.14336	10.49497	8.737621	12.00361
25980	18.37748	9.668429	7.902973	11.24367
26140	20.69834	11.9983	11.2631	11.80403
26300	18.32349	9.426719	8.351112	11.43059
26380	20.64146	11.81816	9.868968	12.2084
26420	23.09292	13.56518	10.10248	15.47063
26580	21.51863	12.33872	9.469358	12.79902
26620	20.08024	10.85321	9.004472	12.82874
26820	18.57311	10.42507	8.178024	11.66314
26900	22.3757	12.58164	8.875926	14.38816
26980	19.21883	10.24494	8.092103	11.86111
27060	18.93491	9.705039	8.352936	11.50724
27100	19.33634	9.85755	8.789052	12.00179
27140	20.34277	11.59429	8.554639	13.21302
27180	18.98818	10.1205	7.881262	11.74556
27260	21.43938	12.41159	9.60028	14.03791
27340	18.12165	9.781487	8.477383	11.96531
27500	19.58354	9.915368	8.781596	11.96248
27620	19.65042	10.59695	7.692273	11.88069
27740	19.22312	9.888671	7.734103	12.15047
27780	19.61246	9.970768	8.740149	11.89802
27860	18.99761	10.0633	7.945418	11.63133
27900	19.70492	10.70873	8.634617	12.02071
28020	19.81401	10.68598	8.926349	12.67691
28100	20.01548	9.783448	8.667628	11.58912
28140	22.12626	12.89919	8.994918	14.46231
28420	18.24398	10.43024	8.454681	12.29722
28660	19.44238	10.53603	8.098608	12.78698
28700	21.10054	11.80569	9.601303	12.35486
28740	19.23701	9.902993	8.75313	12.11417
28940	21.66364	12.43328	9.090612	13.58064
29020	19.02931	9.382592	7.93054	11.34311
29100	18.67529	9.95015	8.058384	11.77181
29180	20.51385	11.84063	9.11594	12.99438
29340	20.99038	12.37889	10.38264	12.18721
29420	18.30689	10.49443	9.523068	12.1483
29460	20.97539	11.6122	10.35246	13.21289
29540	21.31014	11.11926	9.837088	13.11175
29620	20.70436	11.1956	8.7335	13.04493
29700	17.48675	10.37788	9.515006	12.31807
29740	19.32345	10.31801	8.92733	12.15055
29820	20.7116	12.13516	10.94082	14.36336
29940	18.80702	10.02455	8.74266	11.56818
30020	18.37553	9.81391	7.978291	11.70746
30140	19.84584	9.852154	8.529884	11.7456
30300	17.09648	9.460573	7.573634	10.98494
30340	17.92359	9.556025	8.214798	11.58387
30460	20.7355	11.23847	8.180859	12.98746
30620	19.52593	10.05699	8.705998	11.57928
30700	19.64021	11.07572	9.260639	12.56189
30780	20.43562	11.50257	8.626509	13.38286
30860	17.88402	9.734074	7.801023	11.63142
30980	20.65106	11.94595	9.810223	12.22127
31020	19.19597	10.34812	9.176071	11.47767
31140	22.46929	12.64754	8.960742	13.97474
31180	18.88932	10.4667	8.118299	12.50795
31340	19.58021	10.10692	7.819679	11.61513
31420	20.90346	11.92359	9.402975	12.33765
31460	19.11016	10.33496	9.12601	11.85163
31540	21.0834	11.73804	8.947986	13.2587
31700	19.984	10.50766	9.435898	12.89013
31740	19.96007	11.79041	10.12938	11.34089
31860	18.89843	9.980561	7.946091	11.41983
31900	19.43474	9.867117	8.605505	11.75763
32580	19.72488	11.00555	9.884736	13.42244
32780	18.29334	10.59013	9.570084	12.17922
32820	21.55406	12.28778	8.873855	14.05607
32900	19.58921	10.7414	9.581904	12.39898
33100	22.5627	12.72511	10.87592	14.92251
33140	20.04517	10.60736	9.456491	11.60405
33220	18.57962	9.824937	8.955601	11.33774
33260	18.41417	10.36987	8.77883	11.75165
33340	21.85538	12.01781	9.473416	14.23579
33460	23.10762	13.14373	9.200144	14.97836
33540	17.66103	9.684155	8.552106	11.53565
33660	20.70447	11.92935	10.85472	12.89657
33700	20.30243	10.975	9.727602	13.1224
33740	19.16998	10.6535	8.752462	12.05665
33780	21.58375	12.20092	11.49291	11.93409
33860	19.92697	11.11276	8.523025	12.79013
34060	21.26838	11.78391	10.59696	11.69472
34100	19.6219	10.52608	8.758325	11.58713
34580	18.86119	10.45093	9.118285	11.61443
34620	19.31838	9.681296	8.427802	11.67988
34740	19.85699	10.61218	9.380069	12.06456
34820	20.36682	11.42904	9.476437	12.669
34900	18.92666	9.333117	8.232856	11.77822
34940	20.08621	10.96387	10.08481	12.63607
34980	21.62273	12.38518	8.563366	14.22849
35100	18.64051	10.15248	7.779622	11.67663
35300	20.63348	11.12103	10.12362	13.64965
35380	22.2121	13.19842	9.942292	14.14224
35620	24.7964	14.10669	9.824272	16.77186
35660	19.19436	10.02738	8.993605	11.97357
35840	21.22644	11.65119	9.7135	13.42211
35980	20.216	10.56898	9.447087	12.50493
36100	20.50803	10.78502	9.839235	12.62333
36140	19.68069	10.43952	9.242236	11.50559
36220	18.42072	10.31953	9.354515	11.73909
36260	19.46263	11.03541	8.61738	13.1852
36420	21.0352	11.98311	9.01479	13.96506
36500	18.94023	10.26645	9.252759	12.33281
36540	21.02276	12.09992	8.719647	13.6101
36740	22.08107	12.22512	9.903976	14.48631
36780	18.92866	10.08371	9.168839	11.99196
36980	20.9084	11.6011	9.756049	11.6215
37100	20.77176	11.21987	10.12467	13.58509
37340	20.73322	11.56269	10.40352	13.18046
37460	19.67385	11.10423	9.202935	12.09345
37620	19.32316	9.916744	7.984025	11.43664
37860	20.79787	11.67056	9.642791	12.99333
37900	21.40886	12.12398	9.416067	12.82064
37980	23.57595	13.23824	9.668732	15.57838
38060	21.91102	12.55235	10.81129	15.14383
38220	20.23778	11.44196	9.068449	11.55135
38300	23.07	13.32163	10.38478	14.68029
38340	19.28322	9.877451	8.657131	11.79481
38540	17.44584	9.685816	8.700751	11.25699
38860	19.7407	11.20943	8.983312	13.14273
38900	21.73649	12.59606	9.59696	14.54177
38940	20.38989	11.28399	9.360385	12.85808
39140	18.60298	10.43988	9.307617	12.18293
39300	21.51815	12.03575	9.025916	14.29383
39340	19.26811	10.60543	8.888538	12.99367
39380	19.11916	10.52322	9.367197	11.91722
39460	21.63099	11.34149	10.60782	11.95287
39540	19.40919	9.780884	8.822418	12.17175
39580	20.82012	11.38029	9.274152	13.75865
39660	18.79848	10.5067	8.044217	11.74402
39740	21.30789	11.07685	9.726794	12.889
39820	18.6288	10.99641	9.954334	12.07605
39900	18.66978	10.58796	8.765405	12.89055
40060	21.92595	12.34691	8.648447	13.81822
40140	21.88493	12.69263	11.16922	15.17024
40220	20.28198	10.47516	7.752378	12.11642
40340	19.86098	10.63548	7.79784	12.19191
40380	21.28873	12.18328	9.138085	13.88356
40420	19.97455	10.64654	9.085766	12.72458
40580	19.18789	10.22086	8.416997	11.89837
40660	20.41337	11.20226	10.38984	11.45458
40900	21.52792	11.92348	9.425675	14.52593
40980	19.51655	10.1429	8.981162	12.24225
41060	19.70678	10.62386	8.548555	12.09638
41100	17.63183	9.852688	8.847292	11.68688
41140	19.01455	10.24782	7.499174	11.72387
41180	22.91658	13.3504	9.435881	14.81993
41420	20.35359	11.24962	9.48794	12.81596
41500	19.31042	10.72896	9.49953	12.91199
41540	21.32582	11.82867	9.055691	12.75334
41620	21.32339	11.46353	9.726841	13.81273
41660	17.74296	9.722701	7.893844	11.57672
41700	21.59812	12.41585	9.028876	14.45543
41740	22.66507	12.14748	11.13738	14.89337
41860	23.05438	12.5991	9.94776	15.23569
41940	21.7583	11.50902	9.78056	14.36361
42020	19.59826	10.56309	9.341763	12.4631
42100	20.61743	9.996291	8.85122	12.43471
42140	18.57476	9.944291	8.78819	11.83218
42220	20.19923	10.54448	9.34078	13.05181
42340	20.29549	11.5369	9.238078	12.65883
42540	20.59203	11.02463	8.742851	13.2297
42660	22.10631	12.66662	10.63117	14.97812
42680	18.82764	9.903448	8.848081	11.75943
42700	19.13842	9.941216	8.854809	11.46807
43100	19.62616	10.59738	9.393476	11.64793
43300	18.75449	9.872313	8.495906	11.65846
43340	20.3639	11.65106	9.011828	12.9582
43420	18.48847	10.47228	9.270448	11.74234
43580	19.88129	11.58521	8.702204	12.01273
43620	18.9793	10.52345	7.642119	12.23856
43780	20.14148	10.64741	8.638266	12.66735
43900	20.28117	10.73791	8.992816	12.59039
44060	19.07296	10.97533	8.833875	13.11112
44100	19.87871	10.70567	8.729779	12.23071
44140	20.60409	11.03128	9.080435	13.33186
44180	20.28614	11.22232	8.209549	12.9064
44220	19.27115	9.641624	8.632888	11.85911
44300	19.55519	10.12694	8.827555	11.88823
44700	21.2265	11.375	10.21441	13.39542
44940	18.29908	9.486416	8.371251	11.57197
45060	20.53165	11.33001	9.008958	13.39242
45220	19.50945	11.00571	8.611552	12.74914
45300	22.8542	12.824	10.25452	14.79067
45460	21.68888	12.41025	10.40836	12.04728
45500	19.77725	11.13513	8.801782	11.88127
45540	18.99204	9.412482	8.369537	11.14564
45780	21.23475	11.68807	9.345265	13.33233
45820	20.07262	11.17455	8.166077	12.33801
45940	20.57608	10.73077	9.604589	12.79944
46060	19.71321	11.22181	10.18306	13.73245
46140	21.48197	12.29342	8.998626	13.69092
46220	20.00591	10.74839	8.455215	12.26691
46340	19.3972	10.3029	9.047524	12.16192
46540	19.62047	10.54695	8.694069	12.60677
46660	18.96297	10.34542	7.82497	11.74729
46700	20.89961	10.61566	9.425112	12.91947
47020	19.07595	10.66846	8.724465	11.42435
47220	19.13717	9.688704	8.571167	11.93178
47260	21.52406	12.29429	8.60393	14.22313
47300	19.61155	11.17411	9.8975	12.91895
47380	19.40356	10.61152	8.499292	12.39166
47460	18.0202	10.21231	8.292076	11.01111
47580	19.02844	10.13365	7.870546	11.99441
47900	23.11348	13.17255	9.205523	15.12011
47940	19.33229	10.42146	7.839424	12.0031
48060	18.61973	9.962969	8.714576	11.63943
48140	19.67022	10.77605	9.459675	11.76724
48300	18.22297	10.12934	8.254668	11.54606
48540	21.6853	12.31014	10.58118	11.91464
48620	20.90253	11.85749	8.785377	13.29845
48660	18.9326	10.68602	8.448486	11.92604
48700	18.71081	9.608336	8.547836	11.67445
48900	19.97669	11.13306	9.264353	12.34973
49020	17.64893	8.328556	7.353371	10.01507
49180	21.52867	12.13899	9.57269	13.30935
49340	21.62545	11.42766	9.616497	13.7067
49420	18.03096	10.48425	9.267277	12.3396
49620	21.71973	12.11732	11.35993	12.92163
49660	21.10949	11.42034	9.074703	13.27804
49700	18.78781	10.05617	8.232405	11.9515
49740	18.23871	10.0475	8.83843	12.09411
10180	18.26699	10.14214	8.020303	11.99848
10420	21.03358	10.93708	9.177465	13.46354
10500	19.70051	10.68783	7.645686	11.9675
10540	18.39224	9.918936	8.610364	11.6524
10580	20.60534	11.36032	8.508878	13.67197
10740	20.54666	11.23378	8.696585	13.66861
10780	19.03787	10.52375	8.494568	11.93454
10900	21.72344	11.65619	9.079468	13.60978
11020	19.75724	9.823545	8.504565	11.75282
11100	19.25817	11.17022	8.319354	12.41495
11180	18.07881	9.63728	8.281168	11.38317
11460	20.03238	10.26274	9.294104	12.74138
11500	18.42629	9.58789	8.577793	11.67227
11540	19.79459	10.61939	8.503662	12.31224
11700	20.36812	10.91333	8.28538	12.94194
12020	19.40685	10.21186	7.46209	12.15451
12060	23.36469	13.58631	9.02386	15.4584
12100	19.44737	9.865798	8.989863	12.51728
12220	17.99238	9.122453	8.102614	11.8095
12260	20.64408	11.34559	8.033539	13.22244
12420	20.96069	11.60531	8.92434	14.30646
12540	21.33312	11.81072	10.78315	13.61502
12580	22.44941	12.53719	9.35978	14.80126
12620	16.89706	9.92245	8.639374	11.94062
12700	18.81539	10.13655	8.939848	12.28796
12940	21.51948	12.54105	8.959702	13.57696
12980	18.93295	9.665404	8.527607	11.83002
13020	19.81303	10.57662	9.455791	11.59284
13140	20.80893	12.17602	9.77857	12.89832
13220	18.7676	9.611455	7.747688	11.73246
13380	17.84183	10.37377	8.971992	12.18948
13460	17.00566	9.570493	8.519725	11.96285
13740	18.51685	10.31727	7.754719	11.95189
13780	19.4856	10.27718	8.276973	12.43927
13820	22.08638	12.91101	10.06278	13.92625
13900	20.12469	11.14387	8.777902	11.61982
13980	19.77518	10.42217	8.339346	11.11721
14020	18.99174	9.580323	7.660398	11.95866
14100	20.53925	11.13688	9.712024	11.34728
14260	20.14445	11.48095	8.411592	13.31003
14460	22.4924	12.48988	9.439765	15.31583
14500	19.00632	10.09237	9.137866	12.58059
14540	18.49586	9.603381	6.98024	11.94803
14740	18.38473	9.708673	8.71757	12.41679
14860	20.9432	10.97845	9.924184	13.71439
15180	18.88019	10.16135	9.171412	12.88157
15260	18.50139	10.05152	7.845462	11.6044
15380	20.95549	11.54619	9.650882	13.94334
15500	18.83724	9.567229	8.64454	11.90297
15540	18.44292	9.981085	7.59596	12.25168
15940	20.66462	10.48452	8.704562	12.91445
15980	20.16934	10.77481	9.909463	13.32283
16020	19.07327	10.07501	7.702748	11.46196
16060	19.1982	10.12562	8.140293	11.7383
16180	16.77585	8.198854	7.291312	10.92507
16220	18.06675	10.27098	9.718596	11.20751
16300	19.66481	10.71998	8.181379	12.45099
16540	19.24568	9.916033	8.566113	11.89841
16580	19.67206	10.54695	8.175108	12.33877
16620	20.20636	10.95566	8.743552	12.33187
16700	20.81008	11.91045	9.655029	13.37485
16740	22.30017	12.57115	9.003536	14.58179
16820	19.31088	9.910955	7.39233	11.23137
16860	20.10281	10.92162	8.076918	13.15923
16940	18.16075	9.890119	8.585544	11.39726
16980	24.19543	13.74364	9.89401	16.05457
17020	18.4075	10.05676	8.813587	12.29698
17140	22.61004	12.72349	8.802087	14.55508
17300	18.95072	10.13501	7.813569	12.42252
17420	18.81219	9.629617	7.526955	11.64663
17460	22.52178	12.50748	9.67062	14.55033
17660	18.70184	9.867873	8.502927	11.81766
17780	19.30461	10.82622	8.569187	12.29526
17820	20.03211	11.07304	9.080017	13.33851
17860	19.29888	10.21595	8.967365	11.97091
17900	21.05174	11.84314	8.789709	13.52213
17980	19.88053	10.57309	7.661917	12.56719
18020	18.27314	8.917008	7.770909	11.23954
18140	21.74563	12.00075	8.621266	14.43912
18580	20.21596	11.7213	9.666183	12.95552
18700	16.98442	8.756122	7.514065	11.34036
18880	18.44092	10.06984	8.4807	12.36868
19060	19.90516	10.50551	9.017736	11.53725
19100	22.46525	13.15343	9.622285	15.64185
19140	19.55067	10.02803	8.010941	11.85236
19180	19.14042	9.914173	8.499933	11.31362
19300	19.14734	9.878806	8.977986	12.07726
19340	20.24583	11.03103	8.248555	12.83859
19380	21.0815	11.1782	8.958275	13.59263
19460	19.60305	10.31232	8.190768	11.93091
19500	19.84977	10.55568	9.295059	11.61357
19660	20.52702	10.71017	9.156831	13.28942
19740	21.78298	12.12193	8.876905	14.69547
19780	19.66633	10.94579	8.22213	13.22428
19820	22.92683	13.0529	10.07843	15.28327
20020	18.08143	9.610411	7.307399	11.87031
20100	19.72123	10.06771	8.705995	11.96988
20220	18.72783	9.819918	8.341961	11.43517
20260	20.08862	11.52908	9.382078	12.53739
20500	21.14334	11.68033	9.208932	13.102
20700	19.53645	9.709923	8.716629	12.03514
20740	18.79169	9.933407	8.012926	11.97477
20940	19.67953	11.07865	10.20345	12.03123
21060	18.35419	9.424846	7.133008	11.87052
21140	19.3258	10.26503	9.224676	12.19482
21300	18.03136	9.023064	7.840095	11.39079
21340	19.66236	10.66804	9.038888	13.55843
21500	19.56755	10.46772	9.302993	12.53784
21660	18.09234	10.38118	9.269997	12.76046
21780	21.34295	11.97812	9.56055	12.63985
22020	18.7616	10.40832	8.383121	12.21278
22140	19.41797	11.03305	10.03138	11.75119
22180	19.27308	10.2678	8.621101	12.78188
22220	19.81455	11.15059	8.31818	13.0094
22380	19.45066	11.21102	10.48729	11.78944
22420	19.91975	10.41628	9.455607	12.97868
22500	19.71414	10.64215	8.67659	12.22492
22520	20.17564	11.05769	9.363134	11.89597
22540	18.58288	9.535925	8.281151	11.52408
22660	18.67421	10.05886	8.940838	12.58331
22900	19.51898	10.80211	7.963654	12.52932
23060	20.10808	10.7486	8.532924	12.92893
23420	20.50318	11.65786	10.41943	13.72079
23460	19.20168	9.989015	8.92942	11.55412
23540	19.09877	10.38915	8.406646	12.4749
23580	19.71019	9.967936	8.703773	12.08547
23900	19.05384	9.416698	8.081911	11.52343
24020	18.79655	9.918665	8.013079	11.76834
24140	19.33888	10.16279	8.965322	11.6945
24220	18.47939	10.12062	8.043154	11.49366
24260	18.33304	10.26557	7.595294	11.28912
24300	18.06517	9.756352	8.463101	11.87168
24340	21.26975	11.89031	9.193194	13.79995
24420	16.53591	8.945353	7.896864	11.31921
24500	16.79673	9.100857	7.777936	11.29637
24540	19.74999	11.15348	10.04095	12.40263
24580	20.32539	11.2301	8.79919	12.61973
24660	21.00035	11.26497	9.086317	13.475
24780	18.16165	9.361449	8.333065	11.99607
24860	20.99244	11.24231	8.674839	13.60326
25060	20.35424	11.943	9.754907	12.80296
25180	20.27447	10.6267	8.690482	12.42241
25220	18.17127	9.508032	8.455084	11.68369
25260	19.12102	10.33855	9.301005	11.93181
25420	20.52526	11.06833	8.82229	13.20358
25540	20.91344	11.1514	9.022618	14.00152
25620	18.7974	10.38094	8.069532	11.84442
25860	20.60868	11.12666	8.532751	12.80492
25940	18.34956	9.839195	8.291889	12.10082
25980	18.47545	9.558212	7.685999	11.23028
26140	20.6568	11.81419	11.08059	11.86444
26300	17.77752	9.039678	8.081268	11.4683
26380	18.96836	10.2326	8.637722	12.24074
26420	22.946	13.42882	10.06634	15.55182
26580	21.41445	12.03651	9.304294	12.80463
26620	19.45281	10.32051	8.563566	12.9051
26820	18.51116	10.40287	7.930761	11.76254
26900	21.99624	12.26554	8.591638	14.43087
26980	18.71894	10.08535	8.059324	11.91035
27060	18.74849	9.585989	8.258978	11.51675
27100	19.1529	9.587078	8.550328	11.98807
27140	19.76648	11.12044	8.037732	13.23892
27180	18.76802	9.83811	7.474035	11.76326
27260	20.93146	11.93665	9.251551	14.09521
27340	17.73475	9.382831	8.288639	12.038
27500	19.1708	9.701507	8.540998	11.98696
27620	19.29666	10.40606	7.520057	11.90356
27740	19.22672	9.811223	7.51242	12.1871
27780	19.70684	10.02745	8.850824	11.88204
27860	18.31662	9.793304	7.848392	11.67772
27900	19.55895	10.63444	8.497615	12.05957
28020	19.54587	10.35299	8.559196	12.68653
28100	19.40758	9.70138	8.536244	11.63211
28140	21.97595	12.71407	8.81662	14.49552
28420	17.58736	10.0744	8.224092	12.37728
28660	19.27506	10.29944	8.042551	12.87962
28700	20.9915	11.57803	9.502131	12.37143
28740	19.16056	9.719585	8.542648	12.11819
28940	21.51557	12.15182	8.890369	13.62568
29020	18.39551	9.125999	7.997364	11.33227
29100	18.29131	9.70554	7.873343	11.78995
29180	19.75229	11.13192	8.427629	13.03705
29340	20.44179	11.8505	9.944126	12.18772
29420	18.10039	10.27158	9.333997	12.20646
29460	20.67853	11.26478	10.00702	13.29598
29540	21.13681	11.09842	9.767497	13.146
29620	20.56326	11.04016	8.550605	13.04686
29700	17.50966	10.70615	10.08915	12.38959
29740	19.3256	10.37973	8.995914	12.21034
29820	20.75177	11.66818	10.58427	14.46384
29940	18.57975	9.880189	8.553791	11.59919
30020	18.18146	9.70235	7.896183	11.72937
30140	19.65318	9.802235	8.465559	11.78732
30300	16.79228	9.189592	7.111551	11.00548
30340	18.10935	9.221935	7.947335	11.59251
30460	20.3977	10.95232	7.863678	13.03923
30620	19.36177	9.904376	8.602361	11.57846
30700	19.22906	10.63435	8.875929	12.59899
30780	19.96419	11.05041	8.216394	13.43262
30860	17.86977	9.923576	8.022318	11.69018
30980	20.70735	12.05969	9.876088	12.25514
31020	18.72351	10.03116	9.155207	11.52966
31140	22.0967	12.40389	8.696579	14.01178
31180	18.50097	10.30575	8.107237	12.54369
31340	19.39998	9.843129	7.488234	11.65181
31420	20.87925	11.79528	9.332742	12.35153
31460	18.92652	10.20314	8.952721	11.90739
31540	20.8923	11.58518	8.791446	13.29539
31700	19.80577	10.13894	9.087318	12.89811
31740	19.51423	11.32474	9.791393	11.4112
31860	18.50642	10.0134	8.083027	11.4629
31900	19.30099	9.748677	8.519908	11.74505
32580	19.8372	11.4072	10.78173	13.50993
32780	17.30202	9.680545	8.586388	12.21187
32820	20.98371	11.82343	8.505379	14.08617
32900	19.57882	10.93495	9.86133	12.43137
33100	22.07703	12.16927	10.48073	14.92029
33140	19.70633	10.28036	9.036481	11.61969
33220	18.19323	9.20345	8.182899	11.33386
33260	18.71272	10.90668	9.560033	11.82817
33340	21.68764	11.82315	9.234924	14.24614
33460	22.8901	12.9085	8.939677	15.00981
33540	17.1853	9.218476	8.11815	11.58754
33660	20.43467	11.65025	10.59143	12.92195
33700	20.12537	11.13876	10.06034	13.14027
33740	18.67179	10.39258	8.561189	12.06925
33780	21.68302	12.19822	11.56743	11.93692
33860	19.55122	10.76241	8.189479	12.82193
34060	21.29122	11.69519	10.59326	11.7382
34100	19.26819	10.07972	8.215224	11.63616
34580	18.17267	10.07343	8.994746	11.65969
34620	19.00198	9.442404	8.185688	11.66999
34740	19.74446	10.39825	9.06087	12.06593
34820	20.04167	10.95633	8.954862	12.80454
34900	19.07253	9.322359	8.167104	11.80629
34940	18.94042	10.22387	9.418846	12.66552
34980	21.5598	12.18723	8.307816	14.3022
35100	18.36847	9.81472	7.569484	11.71579
35300	20.36626	10.77697	9.774652	13.66075
35380	21.41922	12.74039	9.714717	13.94287
35620	24.63747	13.86585	9.675021	16.77763
35660	18.87593	9.83094	8.815274	11.96642
35840	20.51863	10.99349	9.184319	13.45302
35980	19.8188	10.04785	8.889988	12.51589
36100	19.8279	10.21179	9.257844	12.70701
36140	19.09118	9.911701	8.749242	11.48812
36220	18.65595	10.77493	10.089	11.79859
36260	19.60017	11.09803	8.608705	13.26567
36420	20.91743	11.91669	9.007057	14.01161
36500	18.34795	9.842467	8.821705	12.40628
36540	20.82271	11.86616	8.463267	13.64723
36740	21.72532	11.8818	9.560532	14.55147
36780	18.84653	9.872459	8.760409	12.01315
36980	19.76466	10.70513	8.301865	11.64089
37100	20.50503	10.61333	9.499937	13.60028
37340	20.12862	10.86626	9.893073	13.20372
37460	19.30437	10.66116	8.818641	12.11241
37620	18.87135	9.426863	7.456802	11.43527
37860	20.35016	11.42027	9.521194	13.00671
37900	21.18717	11.86035	9.059586	12.8373
37980	23.45377	13.05629	9.539927	15.59163
38060	21.88135	12.49579	10.65349	15.22805
38220	20.21688	11.27024	9.128363	11.52589
38300	23.11599	13.22898	10.33517	14.67282
38340	18.96619	9.536427	8.435673	11.78579
38540	17.35834	9.438939	8.104472	11.29737
38860	19.69957	11.03231	8.786744	13.15035
38900	20.98393	11.90076	8.892992	14.59155
38940	22.3112	12.18132	10.4646	12.94209
39140	18.64808	10.24974	8.989514	12.26061
39300	21.38983	11.71415	8.692936	14.28643
39340	19.16539	10.61511	8.822969	13.11763
39380	19.14651	10.37364	9.123606	11.96239
39460	19.18382	9.523972	8.76883	11.98584
39540	19.26915	9.594358	8.528819	12.17937
39580	20.91156	11.26637	9.197153	13.88984
39660	17.31217	9.591176	7.335257	11.78386
39740	21.17852	10.98102	9.663818	12.91838
39820	17.9562	10.27429	9.157633	12.0853
39900	18.37054	10.45515	8.901913	12.94537
40060	21.47501	11.9711	8.265069	13.86818
40140	22.15164	12.54689	10.89964	15.22977
40220	19.64826	10.13348	7.526424	12.15066
40340	19.47565	10.53913	7.770867	12.22676
40380	20.88351	11.67439	8.583496	13.88811
40420	19.88708	10.43412	8.690364	12.76551
40580	18.88371	9.763869	8.00824	11.92595
40660	19.85703	10.54725	9.377372	11.47129
40900	21.51699	11.71749	9.158525	14.5614
40980	19.27163	9.895884	8.767451	12.21585
41060	19.37207	10.57155	8.564409	12.13622
41100	17.1005	9.414885	8.372028	11.81711
41140	18.86489	10.2188	7.471433	11.74465
41180	22.82533	13.22931	9.327058	14.83355
41420	19.25806	10.33372	8.417352	12.85859
41500	19.25708	10.6563	9.420691	12.91416
41540	20.96199	11.47153	8.656307	12.8125
41620	21.35311	11.421	9.699784	13.86949
41660	17.70781	9.895083	8.303204	11.60103
41700	21.36582	12.21998	8.874422	14.53884
41740	22.51356	11.8601	10.78679	14.92147
41860	23.11271	12.35864	9.691666	15.261
41940	21.83977	11.4047	9.675754	14.40064
42020	19.0674	10.01021	8.790231	12.4926
42100	20.27008	9.701951	8.636017	12.45496
42140	18.46053	9.725588	8.598921	11.8615
42220	20.05384	10.47576	9.244827	13.06704
42340	20.8313	11.6327	9.176922	12.72244
42540	20.536	10.97355	8.725523	13.23845
42660	22.12973	12.44043	10.39987	15.02598
42680	18.15617	9.190303	8.361349	11.82244
42700	18.35561	9.324948	8.290183	11.5086
43100	19.52866	10.40091	9.24717	11.65834
43300	18.63189	9.772471	8.633249	11.68548
43340	20.02869	11.28599	8.620042	12.97989
43420	18.31935	10.31641	9.140961	11.76775
43580	19.56932	11.37172	8.514884	12.02092
43620	18.34893	10.38067	7.869853	12.30992
43780	19.82597	10.41567	8.455317	12.67597
43900	19.89798	10.28608	8.62536	12.64059
44060	18.52955	10.55323	8.475684	13.15898
44100	20.04237	10.77362	8.767375	12.24469
44140	20.2975	10.67302	8.749427	13.33694
44180	20.01253	10.9998	8.004722	12.96989
44220	19.00263	9.39182	8.370309	11.84513
44300	19.31059	9.939138	8.658821	11.9293
44700	20.96526	11.19525	10.03244	13.41755
44940	17.87914	9.095457	7.991195	11.57555
45060	20.1987	10.99763	8.708419	13.39835
45220	18.72017	10.36643	8.070248	12.79729
45300	22.36613	12.41577	9.880262	14.82601
45460	21.73189	12.27865	10.16592	12.05506
45500	19.14063	10.52886	8.319768	11.90155
45540	18.50288	9.054681	8.048716	11.36712
45780	21.13921	11.51062	9.156263	13.32443
45820	19.42138	10.6528	7.698563	12.35135
45940	20.60522	10.45273	9.223401	12.80524
46060	19.83205	11.20098	10.14705	13.78276
46140	21.25018	12.05562	8.821713	13.72834
46220	19.28982	10.14491	7.886623	12.32076
46340	19.23578	10.24133	9.237005	12.22226
46540	19.37998	10.27753	8.442327	12.60782
46660	18.89361	10.15538	7.561682	11.81234
46700	20.85731	10.54985	9.287664	12.9214
47020	19.2186	10.78262	8.877508	11.43956
47220	19.04754	9.534709	8.388565	11.95593
47260	21.14475	11.95419	8.30124	14.22613
47300	19.50802	11.19982	10.13602	12.96987
47380	19.22274	10.3811	8.447858	12.41607
47460	16.82879	9.462567	7.621757	11.0222
47580	19.02691	10.00487	7.708483	12.06556
47900	22.77833	12.8382	8.870899	15.15096
47940	18.52359	10.03685	7.670906	12.01808
48060	18.38055	9.755784	8.536559	11.65297
48140	19.4054	10.56477	9.208566	11.79838
48300	17.377	9.483004	7.460992	11.59015
48540	21.09064	11.60342	9.75341	11.90546
48620	19.99426	11.34239	8.516211	13.33285
48660	18.83213	10.49615	8.36503	11.9203
48700	18.76681	9.593246	8.42624	11.66261
48900	19.92133	10.89065	9.139628	12.42223
49020	17.52571	8.201957	7.25762	10.07171
49180	20.85774	11.31068	8.434038	13.35694
49340	21.37176	11.10552	9.233614	13.71981
49420	17.18704	10.03047	8.818749	12.3685
49620	21.78299	12.06115	11.31794	12.97014
49660	21.04484	11.27651	8.908279	13.25506
49700	18.64793	9.920815	8.030203	12.0175
49740	18.09294	10.00867	8.747253	12.16109
