# Supplementary material for: Does environmental policy affect scaling laws between population and pollution? Evidence from American metropolitan areas
Source: PLoS One. 2017 Aug 9;12(8):e0181407. doi: 10.1371/journal.pone.0181407 (PMC5549900; doi:10.1371/journal.pone.0181407)
Supplement: S1 Data — This zip file contains all of the raw data files used in this analysis. (ZIP) [file pone.0181407.s009.zip › S1_Data/Table_3_Pop_CO2_A.txt]

msa_code	Log_GED	Log_E_GED	Log_MD	Log_Pop
10100	15.69838	12.0095	7.792083	10.58208
10140	15.57055	11.88167	8.329177	11.11397
10180	19.2476	15.55872	8.086118	11.94626
10220	16.98195	13.29308	7.790955	10.45409
10300	16.0481	12.35922	8.481903	11.51072
10460	16.26919	12.58031	8.366349	10.90016
10500	17.31868	13.6298	7.45827	11.94941
10540	16.52135	12.83247	9.500628	11.56492
10580	18.3834	14.69452	8.887765	13.61597
10620	15.54113	11.85225	8.400276	10.94283
10660	15.70622	12.01734	8.1096	10.35784
10700	15.76349	12.07461	8.857704	11.29631
10740	18.2526	14.56372	9.140956	13.45199
10780	18.03527	14.34639	8.867353	11.89127
10820	15.48658	11.7977	7.835544	10.35054
10860	15.55	11.86112	8.242749	10.60192
10900	19.99924	16.31037	9.235051	13.48515
10940	15.23904	11.55016	7.986173	10.59731
10980	16.65698	12.9681	8.981131	10.32925
11020	16.55029	12.86142	8.822705	11.77481
11060	15.06439	11.37551	7.509394	10.25386
11100	18.58021	14.89133	8.62459	12.3007
11140	15.19647	11.50759	7.445449	10.47195
11180	16.31816	12.62928	8.276528	11.2302
11220	15.63104	11.94216	8.069454	10.82713
11380	15.64022	11.95134	8.369735	9.527921
11420	15.79325	12.10438	8.161159	10.3654
11500	16.45397	12.76509	9.202851	11.666
11540	17.61738	13.9285	8.563913	12.19354
11580	14.801	11.11212	7.558924	10.11196
11620	16.98046	13.29158	8.748315	10.70399
11660	15.42113	11.73225	7.907716	9.971287
11700	17.9453	14.25643	8.759957	12.7641
11740	15.81008	12.1212	7.994618	10.85848
11820	15.42251	11.73363	8.575028	10.47229
11860	15.04648	11.3576	7.295607	9.732462
11900	15.57949	11.89061	7.917591	11.0284
11940	15.9804	12.29152	9.56179	10.74495
11980	16.17337	12.48449	8.724397	11.16582
12020	16.59589	12.90701	7.459804	11.93121
12060	20.75788	17.06899	8.510231	11.96783
12100	17.05812	13.36924	9.143897	12.38684
12140	16.05151	12.36263	8.432645	10.58868
12180	15.76972	12.08084	8.374861	11.31085
12220	16.12092	12.43204	8.76614	11.53433
12260	18.19847	14.50959	8.838895	13.10701
12300	16.59717	12.90829	8.616565	11.65463
12380	16.0093	12.32042	8.1254	10.52277
12420	18.793	15.10412	9.15505	13.95183
12460	15.2261	11.53722	8.449905	10.20832
12580	19.78977	16.10089	8.071443	10.61369
12620	17.27626	13.58738	9.147518	11.88056
12660	15.92014	12.23126	8.314208	10.90195
12700	18.01096	14.32208	10.00731	12.26679
12740	15.81731	12.12843	8.031583	10.93825
12780	15.02481	11.33593	7.700835	10.77214
12820	16.42184	12.73296	8.825827	10.34952
12860	16.11598	12.4271	8.185258	11.00989
12900	18.58406	14.89518	10.32472	10.40626
12940	20.25929	16.57041	9.847497	13.42735
12980	16.79469	13.10581	9.042275	11.85921
13020	18.19621	14.50733	10.24246	11.60381
13060	16.20761	12.51873	8.720357	10.5408
13100	15.42346	11.73458	8.087856	10.03056
13140	19.60994	15.92106	9.99317	12.87544
13180	16.30169	12.61282	8.510318	11.33253
13220	15.90239	12.21351	8.419649	11.74191
13260	16.10153	12.41265	8.780169	10.73099
13300	14.90785	11.21897	7.67031	10.22318
13340	15.35591	11.66703	7.780738	10.75398
13380	17.12292	13.43404	9.725686	11.98487
13420	15.75903	12.07015	8.332828	10.57669
13460	16.18192	12.49304	10.49418	11.61557
13500	15.51804	11.82916	7.82634	10.29187
13540	15.29445	11.60557	7.658799	10.4903
13620	15.52116	11.83228	8.027864	10.58073
13660	15.11301	11.42413	8.119026	10.61408
13700	16.37386	12.68498	9.052975	10.40819
13740	17.67462	13.98574	8.516981	11.83392
13780	17.44842	13.75954	8.705428	12.41901
13820	20.10603	16.41715	8.396062	12.0345
13900	16.6415	12.95262	9.151291	11.4953
13940	15.85974	12.17086	9.056355	10.64844
13980	17.56859	13.87971	8.697453	11.06626
14020	16.88342	13.19454	8.086358	11.83169
14100	18.32715	14.63827	10.73789	11.30522
14140	16.1111	12.42222	7.876658	11.61254
14180	16.28749	12.59861	8.889719	10.81818
14220	19.44221	15.75333	9.149254	10.67272
14260	17.89346	14.20458	9.354186	12.99158
14340	14.96182	11.27294	7.437058	10.17732
14380	15.02391	11.33503	7.424982	10.63149
14420	18.71976	15.03088	10.05944	10.07369
14460	20.07167	16.38279	10.19029	15.2684
14500	17.51074	13.82186	9.455539	12.51764
14540	16.51841	12.82953	7.686907	11.76096
14580	16.25763	12.56875	8.542008	11.06478
14620	16.31633	12.62745	8.4918	10.73611
14660	16.48531	12.79643	8.053109	11.2854
14700	15.60792	11.91905	8.12034	11.05083
14740	16.49106	12.80218	8.94144	12.37396
14780	14.9325	11.24362	7.658625	10.27818
14820	15.3823	11.69342	8.488152	10.26997
15020	15.15178	11.4629	7.696107	10.37677
15060	14.52011	10.83123	8.253225	9.96034
15100	15.56443	11.87555	7.840819	10.16319
15180	17.00188	13.313	9.481805	12.70421
15220	15.18293	11.49405	7.92617	10.51453
15260	16.62575	12.93687	8.158142	11.42904
15340	15.25405	11.56517	7.758637	10.75812
15380	19.2207	15.53182	10.22102	13.9484
15420	15.60208	11.9132	8.687962	10.64201
15460	16.84018	13.1513	7.649708	10.83068
15500	16.367	12.67812	8.846067	11.70437
15540	17.1032	13.41432	8.248573	12.17946
15580	15.20291	11.51403	7.645886	10.43276
15620	15.30663	11.61775	7.704628	10.68536
15660	15.66082	11.97194	8.08001	10.64462
15700	15.7984	12.10952	8.779374	10.29921
15740	15.84177	12.15289	8.539375	10.62023
15780	15.96006	12.27119	8.024447	10.40862
15820	15.34243	11.65355	8.221962	10.04072
15860	16.29499	12.60611	8.750475	10.70771
15900	17.02695	13.33808	9.097651	10.56305
15940	17.46128	13.77241	7.546171	10.28486
15980	17.85245	14.16357	10.30117	12.90057
16020	16.79538	13.1065	8.105413	11.39581
16060	16.67441	12.98553	9.702404	11.71342
16100	17.06943	13.38055	9.817531	10.88035
16180	15.61083	11.92195	7.707675	10.8207
16220	16.42418	12.7353	8.591785	11.05338
16260	15.52223	11.83335	8.093273	10.29041
16300	17.58426	13.89538	8.768268	12.34915
16340	15.22412	11.53524	7.99606	10.50854
16380	15.17819	11.48931	8.127929	10.62174
16460	15.78026	12.09138	8.320472	10.64096
16500	18.42843	14.73955	11.12789	11.13635
16540	16.47666	12.78778	8.720836	11.76611
16580	17.31962	13.63074	8.484455	12.21076
16620	19.11957	15.43069	6.95438	10.51626
16660	16.00924	12.32036	7.846456	11.04941
16700	19.21478	15.5259	9.698526	13.22276
16740	19.19651	15.50763	9.240353	14.30362
16820	17.3887	13.69982	8.278312	11.0548
16860	18.10151	14.41263	7.326281	10.87988
16940	17.85431	14.16543	10.09873	11.27565
16980	21.6705	17.98162	9.147692	12.53399
17020	16.49595	12.80707	9.180108	12.18188
17060	15.76834	12.07946	8.367088	11.23494
17140	20.11215	16.42327	7.198659	11.5618
17200	15.38321	11.69433	8.284876	12.21677
17220	18.78086	15.09198	9.327144	11.44189
17260	15.03451	11.34563	8.231803	10.34477
17300	19.19396	15.50508	8.405032	12.27347
17340	15.4864	11.79752	8.436115	10.92243
17380	15.82296	12.13408	8.913881	10.59228
17420	16.07561	12.38673	8.017595	11.50509
17460	19.83951	16.15063	8.268734	11.40309
17500	15.23872	11.54984	9.072182	10.29089
17540	16.73277	13.04389	8.554028	10.81199
17580	15.18837	11.49949	8.29956	10.68212
17660	16.75096	13.06208	9.56601	11.55988
17700	16.65773	12.96885	8.851485	10.51252
17740	15.4664	11.77752	8.083715	10.68796
17780	17.62285	13.93397	8.02991	12.01726
17820	18.19437	14.50549	9.182539	13.16393
17860	16.79382	13.10494	9.058681	11.77667
17900	18.6938	15.00492	8.939247	13.3364
17980	17.04895	13.36007	8.069523	12.53608
18020	16.28293	12.59405	8.718489	11.15216
18060	16.32664	12.63776	9.333965	11.01085
18100	15.19834	11.50946	8.168955	10.32147
18140	18.90422	15.21534	7.759391	12.35074
18180	17.70901	14.02013	9.761066	11.77476
18220	14.97949	11.29061	7.526717	10.16045
18260	16.43342	12.74454	7.7733	11.39675
18300	15.64587	11.95699	8.796877	11.02955
18380	15.1442	11.45532	7.600235	9.934841
18420	15.54793	11.85905	8.987386	10.40668
18460	15.15639	11.46751	7.470551	10.38992
18500	16.50826	12.81938	8.814598	11.48965
18580	19.05729	15.36841	9.999698	12.92448
18620	15.56389	11.87501	8.102502	10.64237
18660	15.47098	11.7821	7.751338	10.77908
18700	15.79696	12.10808	8.73991	11.25405
18820	16.02125	12.33237	8.281769	10.50734
18860	14.33335	10.64447	7.65138	10.18403
18880	16.72877	13.03989	9.476085	12.24612
18900	15.73203	12.04315	8.095658	10.72164
18980	15.82607	12.13719	8.927748	11.23402
19060	16.7782	13.08932	8.752824	11.49508
19100	20.2729	16.58402	9.735205	15.40315
19140	17.75922	14.07034	8.259941	11.67114
19180	16.8102	13.12132	8.84086	11.33634
19220	15.89299	12.20411	7.915341	10.81774
19300	16.60023	12.91135	9.671455	11.81909
19340	17.90759	14.21871	8.774842	12.83864
19380	18.49714	14.80826	8.383847	11.50005
19460	16.9103	13.22142	9.309247	11.87381
19500	17.16741	13.47853	9.599051	11.63708
19540	15.7187	12.02982	8.023874	10.40934
19580	15.22645	11.53757	8.451719	10.58787
19620	14.79536	11.10648	7.643756	10.69621
19660	18.11329	14.42441	10.2156	13.07046
19700	15.49632	11.80744	8.984986	10.1007
19740	20.32954	16.64066	9.309807	14.52187
19760	17.42352	13.73464	9.345149	10.38174
19780	17.74244	14.05356	8.630352	13.05877
19820	20.43439	16.74552	8.528528	11.40077
19860	15.38524	11.69636	7.882116	10.02083
19940	16.15734	12.46846	8.234217	10.48386
19980	15.88441	12.19553	8.48938	10.29509
20020	16.32177	12.63289	8.234569	11.75093
20060	15.50946	11.82058	7.627539	10.4619
20100	16.92988	13.241	8.999475	11.74442
20140	16.17842	12.48954	7.739669	10.86322
20180	17.53736	13.84848	10.59224	11.29889
20220	16.44318	12.7543	9.603208	11.38636
20260	18.23208	14.5432	9.831099	12.49834
20300	17.72391	14.03503	9.938034	9.890099
20340	15.97967	12.2908	8.891149	10.67072
20380	15.7305	12.04162	8.290536	11.34452
20420	16.27978	12.5909	8.942148	10.62493
20460	15.1637	11.47482	7.756276	10.46142
20500	19.32477	15.63589	10.29921	12.88914
20540	15.56032	11.87144	8.660813	10.51121
20580	14.77484	11.08596	7.434426	10.79218
20660	15.70897	12.02009	7.987146	10.42079
20700	16.62375	12.93487	8.679666	11.764
20740	16.76601	13.07713	8.468588	11.88078
20780	15.92805	12.23917	7.926623	10.46167
20820	15.66783	11.97895	8.228367	10.4278
20900	15.38942	11.70054	8.466507	10.60373
20940	16.8953	13.20642	9.450475	11.88647
20980	16.6464	12.95752	9.267387	10.71368
21020	15.60789	11.91901	6.961095	10.89282
21060	16.28251	12.59363	8.139284	11.80494
21120	15.2892	11.60032	7.89114	9.893387
21140	17.46255	13.77367	9.883986	12.07071
21220	15.95624	12.26736	8.737718	10.76467
21260	15.81421	12.12533	8.27093	10.37415
21300	16.05869	12.36981	8.271244	11.42669
21340	18.44095	14.75207	9.35937	13.46616
21380	15.93718	12.2483	8.570983	10.42804
21420	16.55717	12.86829	9.214852	10.95
21460	16.46115	12.77227	8.292112	10.64847
21500	17.29079	13.60191	10.07605	12.53175
21540	16.67058	12.9817	8.227964	10.56741
21580	16.53117	12.84229	8.957711	10.55007
21660	17.07021	13.38133	10.23253	12.66001
21700	16.64913	12.96025	9.043579	11.7065
21740	15.74604	12.05717	9.187996	9.917785
21780	19.96445	16.27557	9.673119	11.16623
21900	16.27147	12.58259	8.708426	10.93202
21980	14.99107	11.30219	8.029043	10.06071
22020	16.89576	13.20688	8.714926	12.04427
22060	15.76494	12.07606	8.098116	10.91487
22100	16.59061	12.90173	8.267865	10.92935
22140	19.59483	15.90595	10.55962	11.60732
22180	17.11888	13.43	9.098914	12.66024
22220	18.15657	14.46769	8.579288	12.67134
22260	16.67438	12.9855	8.726871	10.92563
22280	16.53005	12.84117	9.029397	10.35644
22300	16.01498	12.3261	8.582968	11.14766
22340	15.0335	11.34462	6.88207	9.76847
22380	19.13858	15.44971	11.1443	11.64831
22420	17.69561	14.00673	10.04571	12.98849
22500	18.64265	14.95377	9.098073	12.16378
22520	18.28429	14.59541	10.1152	11.82685
22540	16.29626	12.60738	8.565718	11.45947
22580	15.53086	11.84198	8.974392	11.02691
22620	15.70971	12.02083	8.198615	10.23157
22660	17.56251	13.87363	9.319747	12.37518
22700	15.39336	11.70448	7.969271	10.567
22780	15.42666	11.73778	7.958475	10.55138
22800	15.65009	11.96121	8.165695	11.10708
22820	17.69552	14.00664	9.362515	10.14223
22860	15.24837	11.55949	7.748683	10.85064
22900	18.54885	14.85997	8.386053	12.398
23060	17.72791	14.03903	9.010436	12.83226
23140	15.4832	11.79432	7.902214	10.40317
23180	16.08066	12.39178	8.149527	11.0882
23240	14.51703	10.82815	7.348329	9.923094
23300	15.60594	11.91706	8.328709	10.79503
23340	15.86978	12.1809	8.18935	10.46883
23380	15.9317	12.24282	8.977813	11.03182
23460	16.5331	12.84422	8.752708	11.54706
23500	16.21299	12.52411	8.234632	10.82126
23540	17.51525	13.82637	8.589549	12.26689
23620	15.22942	11.54054	7.884487	10.41604
23660	16.01228	12.3234	8.189429	10.92185
23700	18.20923	14.52035	9.611887	11.1113
23780	17.36827	13.67939	9.290177	10.63456
23820	15.71904	12.03016	7.839532	10.53481
23860	18.28898	14.6001	9.124434	10.91389
23900	15.99705	12.30817	8.197859	11.38164
23940	17.84544	14.15656	9.430707	10.39596
23980	15.85491	12.16603	7.540675	10.75686
24020	16.72096	13.03208	8.267661	11.70834
24100	15.22025	11.53137	7.616706	10.87523
24140	17.2522	13.56332	8.935098	11.62367
24220	16.94167	13.25279	8.86319	11.46647
24260	16.61537	12.92649	7.65525	11.23746
24300	16.6491	12.96022	8.886551	11.65396
24340	18.11182	14.42294	9.726954	13.70648
24380	15.2848	11.59592	9.011365	10.19966
24420	15.59612	11.90724	8.883354	11.22416
24460	15.62522	11.93634	7.97595	10.26319
24500	16.05245	12.36357	8.286989	11.26807
24540	17.76699	14.07811	9.990893	12.01857
24580	18.13515	14.44627	8.580334	12.50939
24620	15.92108	12.2322	8.517464	11.01699
24660	18.17027	14.48139	9.274823	12.27231
24700	15.4616	11.77272	8.162757	10.1544
24740	17.33138	13.6425	10.29907	11.07077
24780	16.23759	12.54871	8.711997	11.75947
24820	15.53802	11.84914	8.126279	10.89791
24860	17.91381	14.22493	9.358885	13.4491
24900	15.63649	11.94761	7.741787	10.75327
24940	16.00701	12.31813	7.931249	11.3896
24980	15.29283	11.60395	8.344997	10.01905
25060	18.21207	14.52319	9.8691	12.7748
25100	16.20119	12.51231	9.63285	9.816239
25220	16.41414	12.72526	8.576139	11.49563
25300	15.9743	12.28542	8.061154	10.51564
25420	17.94995	14.26107	7.620974	10.69829
25460	15.26453	11.57565	7.285651	10.59843
25540	18.79279	15.10391	9.716485	13.92329
25580	16.26832	12.57944	7.774188	10.28497
25620	17.4522	13.76332	8.453054	11.73681
25700	15.15699	11.46811	7.485643	10.17877
25720	14.80601	11.11713	7.221954	9.530029
25740	16.17963	12.49075	8.821129	11.07352
25760	16.62735	12.93847	8.646095	10.20541
25780	15.16047	11.47159	8.086673	10.65717
25820	14.43091	10.74203	9.31294	9.841612
25860	18.82031	15.13143	8.89091	12.16272
25940	16.71412	13.02524	8.487106	11.77687
25980	15.63231	11.94343	7.690214	11.13317
26020	17.59924	13.91036	10.87313	10.91631
26140	18.81892	15.13004	11.24168	11.6623
26220	14.73235	11.04347	7.882939	9.899329
26300	15.85819	12.16931	10.89744	11.34421
26340	16.04925	12.36037	8.793253	10.53449
26380	17.57108	13.88221	9.270889	12.17866
26420	21.0302	17.34132	10.62692	15.32349
26460	15.71628	12.0274	8.127297	11.05092
26500	15.4038	11.71492	7.709595	10.70891
26540	15.89641	12.20753	8.252696	10.52881
26580	18.07129	14.38241	7.827834	10.98661
26620	17.28835	13.59947	9.09963	12.7467
26660	15.5591	11.87022	7.640779	11.12286
26700	14.73597	11.04709	7.924413	9.719384
26740	16.54843	12.85955	8.703787	11.06197
26780	15.56492	11.87604	8.043176	10.45022
26820	16.2707	12.58182	8.755143	11.55691
26900	19.30929	15.62041	8.378556	12.6942
26940	15.12376	11.43488	7.911632	10.41202
26980	16.38078	12.6919	8.433196	11.73575
27020	15.24236	11.55348	7.577961	10.37599
27060	17.28554	13.59666	8.387768	11.48921
27100	16.68296	12.99408	9.080108	11.96573
27140	17.8543	14.16542	8.811352	13.14632
27180	16.40314	12.71426	8.279459	11.65865
27220	15.318	11.62912	7.617662	9.915416
27260	19.32394	15.63506	9.812451	13.89017
27300	16.85925	13.17037	8.781412	10.61575
27340	16.05078	12.3619	8.551035	11.86696
27380	16.68365	12.99477	8.576647	10.68403
27420	15.2951	11.60622	8.120143	9.956554
27460	17.75792	14.06904	9.515553	11.83088
27500	16.81607	13.12719	9.125907	11.92584
27620	16.84436	13.15548	8.282568	11.8
27700	15.37132	11.68244	7.644598	10.15074
27740	16.40726	12.71839	8.126833	12.06349
27860	16.27958	12.59071	8.044463	11.53527
27900	17.78828	14.09941	8.624223	11.91826
28020	17.38323	13.69435	9.053651	12.63063
28060	16.1047	12.41582	8.770411	11.1951
28100	16.42	12.73112	8.891519	11.53976
28140	19.88543	16.19655	9.178677	14.39783
28260	15.8558	12.16692	7.960873	10.76024
28300	15.86347	12.17459	8.288066	11.18998
28340	15.85126	12.16238	8.28633	10.67454
28380	15.62004	11.93116	7.906821	10.3898
28420	16.73928	13.0504	8.598994	12.12609
28500	15.35404	11.66517	7.795088	10.67438
28580	16.31834	12.62946	9.989749	11.28904
28620	15.48901	11.80013	8.117036	10.42169
28660	17.00553	13.31665	8.353158	12.6572
28700	18.23852	14.54964	9.946104	12.31424
28740	16.65749	12.96861	8.998941	12.0275
28780	16.31872	12.62984	8.345058	10.31281
28820	15.7379	12.04902	8.36862	10.98261
28860	14.89485	11.20597	6.895182	10.26169
28900	15.93812	12.24924	9.367678	11.05777
28940	18.5494	14.86052	7.268862	11.4506
29020	16.47468	12.7858	8.557638	11.33542
29060	15.75052	12.06164	8.570697	10.8908
29100	16.51608	12.8272	8.199782	11.71118
29180	17.43138	13.7425	8.912626	12.94486
29260	14.96116	11.27228	8.3168	10.11888
29300	17.10806	13.41918	9.549622	10.98191
29340	19.26297	15.57409	10.53745	12.15254
29380	16.00749	12.31861	8.538127	10.89188
29420	16.7137	13.02482	9.393517	11.80725
29460	18.62193	14.93306	10.5463	13.0332
29500	14.35505	10.66617	7.661337	9.577896
29620	18.19878	14.5099	8.997967	13.01875
29660	17.82518	14.1363	9.50039	10.27712
29700	16.67838	12.9895	9.189809	12.17138
29740	17.07846	13.38958	9.432729	12.04568
29780	15.29508	11.6062	8.062153	10.25724
29820	19.3915	15.70262	11.18168	14.01203
29860	16.99762	13.30874	9.60362	11.30423
29900	15.24425	11.55537	8.351474	10.48799
29940	17.49584	13.80696	8.900535	11.49622
29980	15.26484	11.57596	8.14115	10.58724
30020	16.8856	13.19672	8.647489	11.63718
30060	15.50936	11.82048	8.143643	10.35517
30220	14.83015	11.14127	8.210032	10.05938
30260	15.46655	11.77767	7.966833	10.61019
30280	15.31314	11.62426	7.968973	10.18199
30300	15.72865	12.03977	8.128005	10.97025
30340	16.27079	12.58191	8.386189	11.52621
30380	15.54966	11.86078	7.767135	10.75349
30420	15.82358	12.1347	8.063524	10.14773
30460	17.97301	14.28413	8.593008	12.86857
30580	15.65554	11.96667	8.609633	9.909221
30620	16.61097	12.92209	9.414451	11.57963
30660	15.41983	11.73095	8.055015	10.36511
30700	17.64989	13.96101	9.169195	12.44545
30780	18.10169	14.41281	8.674289	13.27892
30820	15.90301	12.21413	9.210894	10.51255
30860	16.29163	12.60275	8.158862	11.49962
30900	16.01613	12.32725	8.758159	10.57039
30940	15.8719	12.18302	7.907074	11.69625
30980	19.22593	15.53705	10.20287	12.18339
31020	16.44997	12.76109	9.46997	11.42899
31060	14.29166	10.60278	6.294536	9.813618
31140	19.72282	16.03394	7.722188	12.18997
31180	17.52371	13.83483	8.566329	12.39505
31260	16.2158	12.52692	9.07731	11.25916
31300	16.83029	13.14141	9.407854	11.66648
31340	17.33686	13.64799	8.435718	11.5249
31380	15.16344	11.47456	8.047655	10.4696
31420	19.31898	15.63011	7.181775	10.6901
31540	18.76256	15.07368	9.160657	13.19358
31580	15.53635	11.84747	8.426534	10.73976
31620	15.30492	11.61604	8.449472	10.11399
31660	15.33443	11.64555	7.788649	10.78955
31700	17.46927	13.78039	9.687303	12.81375
31740	18.89303	15.20415	9.978152	11.32237
31820	16.46463	12.77575	8.918481	11.32329
31860	16.42278	12.7339	8.150724	11.32835
31900	16.35841	12.66953	8.963323	11.77226
31940	16.33196	12.64308	8.076198	11.11941
31980	16.13908	12.4502	8.576242	11.18556
32020	15.59029	11.90141	8.234691	11.11051
32100	17.70538	14.0165	10.06244	11.04704
32140	15.59969	11.91081	8.094129	10.09642
32180	15.21265	11.52378	8.099678	10.03373
32220	18.02163	14.33276	10.15164	10.99871
32260	16.54736	12.85848	8.155025	10.56571
32280	14.92818	11.2393	7.619359	10.40281
32340	15.0695	11.38062	7.954091	9.929691
32380	16.53585	12.84697	7.811362	10.88418
32460	15.27491	11.58603	7.661445	10.49831
32500	17.94108	14.2522	10.47948	9.730621
32540	15.59843	11.90955	8.266432	10.67987
32580	17.63146	13.94258	9.994148	13.18985
32620	16.0235	12.33462	7.876363	10.85545
32660	15.38172	11.69284	7.89566	10.5029
32700	16.2522	12.56332	8.699862	10.26865
32740	16.09729	12.40841	8.944519	11.39762
32780	16.55359	12.86471	9.722517	12.07723
32820	18.99194	15.30306	9.11351	13.97918
32860	15.59338	11.9045	8.419456	10.57664
32940	16.64704	12.95816	8.154903	11.56086
32980	15.97014	12.28126	9.221628	10.30725
33020	15.00865	11.31977	7.826985	10.06258
33060	15.28385	11.59497	7.87488	10.3379
33100	19.91082	16.22194	10.89209	14.76519
33140	17.57089	13.88201	9.435672	11.60768
33180	15.39565	11.70677	7.800569	10.27602
33220	15.91392	12.22504	9.493125	11.3144
33260	16.71718	13.0283	9.164882	11.72382
33300	15.35654	11.66766	7.255669	10.84402
33340	19.42013	15.73125	9.774847	14.1956
33420	16.41084	12.72196	8.48056	10.17183
33460	20.37614	16.68726	9.29836	14.89177
33500	15.94915	12.26027	7.776323	11.11425
33540	16.25608	12.5672	9.198723	11.40025
33580	14.99588	11.307	6.978905	9.946164
33620	18.2659	14.57702	10.16296	10.08008
33660	18.99437	15.30549	11.2153	12.89835
33740	18.73581	15.04693	9.509177	12.03669
33860	17.35028	13.6614	8.655574	12.72329
33940	16.19413	12.50525	7.931387	10.35558
33980	15.59383	11.90495	8.6302	11.00262
34020	17.19303	13.50415	10.21928	10.9472
34060	18.3758	14.68692	10.84959	11.5789
34100	16.42598	12.7371	9.637005	11.50595
34140	15.09608	11.4072	8.503455	10.38927
34180	16.16453	12.47565	8.589243	11.18469
34220	15.26305	11.57417	7.791042	10.61457
34260	15.78679	12.09791	8.124839	10.50955
34300	15.22355	11.53467	8.635524	10.1514
34340	15.97182	12.28294	8.755013	11.12638
34380	15.52339	11.83451	7.952933	10.98736
34420	19.3599	15.67102	11.29883	10.14026
34460	15.60324	11.91436	6.883599	10.55169
34500	15.78316	12.09428	8.103907	10.57613
34540	15.39257	11.70369	7.646043	10.89494
34580	18.12482	14.43594	9.579446	11.52466
34620	16.47223	12.78335	8.926856	11.65678
34660	15.24527	11.55639	7.870319	10.4131
34700	18.04797	14.35909	10.34082	10.62607
34740	17.59456	13.90568	9.467279	12.03194
34780	18.78768	15.0988	10.0703	11.15755
34820	17.23324	13.54436	8.996113	12.42827
34860	15.63836	11.94948	8.591043	10.93573
34900	16.22087	12.53199	8.454361	11.70323
34940	16.8836	13.19472	9.573197	12.24061
34980	19.22655	15.53767	8.966461	14.09163
35020	15.61293	11.92405	8.251705	10.90097
35060	16.20432	12.51544	8.896276	10.52401
35100	16.08142	12.39254	7.790863	11.61751
35140	15.48486	11.79598	8.275182	10.44538
35220	15.7639	12.07502	8.285622	10.78678
35380	19.7278	16.03892	10.21132	14.08208
35420	16.23714	12.54826	8.743592	11.39384
35460	15.19905	11.51017	7.661805	10.38254
35500	15.52897	11.84009	8.114468	10.50941
35580	15.18992	11.50104	8.134506	10.19999
35620	21.16106	17.47218	8.940079	13.97356
35660	16.7315	13.04262	9.318136	11.98111
35700	15.24202	11.55314	7.723991	10.57516
35740	15.8061	12.11722	7.562454	10.78372
35820	18.29642	14.60755	8.739259	10.47186
35840	18.26004	14.57116	9.624613	13.21781
35860	16.6478	12.95892	7.437673	10.24374
35900	15.64808	11.9592	8.455637	11.061
35940	15.51947	11.8306	8.553755	11.01061
35980	17.55029	13.86141	9.557863	12.41329
36020	15.28532	11.59644	7.822647	11.2049
36100	16.91648	13.2276	9.565262	12.41298
36140	17.10405	13.41517	9.088686	11.49282
36220	16.88979	13.20091	9.503792	11.726
36260	18.06798	14.3791	8.847949	13.07069
36300	16.35607	12.66719	8.629268	11.63384
36340	15.72105	12.03217	8.236972	10.96062
36380	14.8202	11.13132	8.044492	10.38548
36420	18.81947	15.13059	9.191489	13.87522
36460	15.99984	12.31096	8.401248	11.34423
36500	16.59733	12.90845	8.981391	12.233
36540	19.00458	15.3157	8.935734	13.52523
36580	15.63603	11.94715	8.032229	11.01236
36620	15.68578	11.9969	8.284674	10.8055
36660	16.65278	12.9639	8.812875	11.34146
36700	17.6788	13.98992	9.369622	11.37961
36740	19.16541	15.47653	9.808926	14.24404
36780	16.86993	13.18105	9.269646	11.92232
36820	14.69381	11.00494	7.863732	9.996705
36860	17.61366	13.92478	8.689284	11.92805
36900	17.81527	14.12639	8.796041	10.69138
36940	15.51179	11.82291	7.811698	10.3754
36980	18.37223	14.68335	8.811117	11.60872
37020	15.74442	12.05554	8.213235	11.18922
37060	15.33727	11.64839	7.873482	10.46064
37100	18.43904	14.75016	10.12904	13.52122
37140	19.11839	15.42951	9.538595	11.49086
37220	14.77745	11.08857	8.541797	10.29921
37260	18.58654	14.89767	10.58066	11.15932
37300	15.41011	11.72123	8.02258	10.86301
37340	18.15685	14.46797	10.06185	13.06126
37420	16.01895	12.33007	8.903508	10.05617
37460	17.49382	13.80494	10.66654	11.99238
37500	15.26133	11.57245	7.741935	10.50219
37540	15.17929	11.49041	8.437899	10.31198
37580	16.04118	12.3523	8.19241	10.73748
37620	19.13064	15.44176	6.203227	8.658866
37660	15.04935	11.36047	7.787957	10.04068
37740	15.59609	11.90721	10.56699	10.80062
37780	15.60908	11.9202	8.298355	9.54824
37860	18.9187	15.22982	10.10402	12.90764
37900	18.97586	15.28698	10.44439	12.80967
37940	15.19313	11.50425	7.992811	10.42243
37980	20.28931	16.60043	8.658291	11.91017
38060	19.56497	15.87609	11.15836	14.91868
38100	15.23931	11.55044	7.965204	10.77831
38180	14.57658	10.8877	7.127398	9.895103
38220	18.87441	15.18553	9.461241	11.5494
38260	15.30057	11.61169	7.632971	10.50087
38300	20.26707	16.57819	8.685384	11.87601
38340	16.86168	13.1728	8.947743	11.79221
38380	15.37897	11.69009	8.154323	10.50482
38420	16.80083	13.11195	8.429669	10.80625
38460	15.81938	12.1305	8.347146	11.2863
38500	15.97126	12.28238	8.546059	10.7392
38540	17.72147	14.03259	9.083513	11.22366
38620	16.1329	12.44402	9.118514	10.74609
38700	16.01658	12.3277	8.45212	10.58757
38740	15.37494	11.68606	8.138165	10.60606
38780	14.81819	11.12931	8.456416	9.765144
38820	15.78784	12.09896	8.375669	11.07736
38860	18.15607	14.46719	9.254684	13.06111
38900	19.03273	15.34385	9.783723	14.43376
38940	18.482	14.79312	9.283571	12.61143
39060	16.88563	13.19675	8.80074	11.91028
39140	17.28316	13.59428	9.562613	11.93791
39220	16.91586	13.22698	8.935305	9.947409
39260	14.31603	10.62715	7.848722	9.780529
39300	19.30725	15.61837	9.442449	14.22833
39340	17.42024	13.73136	9.089021	12.77928
39380	17.88924	14.20036	9.408462	11.82764
39420	15.46316	11.77428	8.000876	10.55545
39460	16.16151	12.47263	8.585882	11.82768
39500	16.22042	12.53154	8.460641	11.25391
39540	16.76336	13.07448	8.873986	12.1323
39580	18.15706	14.46818	9.37956	13.51899
39660	16.67138	12.9825	8.168431	11.66605
39700	14.36284	10.67396	7.648994	9.885833
39780	15.57783	11.88895	8.205299	10.89696
39820	16.86879	13.17991	9.337743	12.01085
39860	15.65584	11.96696	8.32825	10.67745
39900	17.80297	14.11409	9.07728	12.6848
39940	15.72369	12.03481	8.412123	10.51042
39980	16.59681	12.90793	8.531012	11.17232
40060	19.24427	15.55539	8.708741	13.7009
40080	16.30871	12.61983	8.030664	11.33456
40100	15.19382	11.50494	8.251543	10.94336
40180	16.5039	12.81502	8.716357	10.49657
40220	18.06019	14.37131	7.756588	12.05933
40260	18.79505	15.10617	8.737278	11.25242
40300	15.82505	12.13617	8.543999	10.83868
40340	17.13947	13.45059	8.003336	12.09123
40380	18.58162	14.89274	9.155034	13.85777
40420	17.55306	13.86418	9.157863	12.63684
40460	15.24351	11.55463	8.16495	10.73025
40540	19.20959	15.52071	10.89559	10.57954
40580	16.41653	12.72766	8.613286	11.89838
40620	15.42811	11.73923	8.176841	10.57014
40700	16.2805	12.59162	9.579362	11.53081
40740	16.25289	12.56401	8.9004	11.04122
40780	15.97778	12.2889	8.315073	11.17677
40820	18.44069	14.75182	8.547436	10.62447
40860	15.80325	12.11437	8.200901	11.04143
40900	19.07219	15.38331	9.6433	14.36997
40940	15.15547	11.46659	7.775279	10.37343
40980	17.39748	13.7086	9.291499	12.25126
41060	17.00406	13.31518	8.568447	12.01317
41100	15.81582	12.12694	8.438263	11.35517
41140	16.85134	13.16246	7.980835	11.66532
41180	20.36508	16.6762	7.601133	12.16243
41220	15.59441	11.90553	9.354002	10.75858
41420	17.16191	13.47303	9.462601	12.72235
41460	16.12035	12.43147	7.561633	10.9555
41500	19.06933	15.38045	9.698418	12.82599
41540	16.35313	12.66425	8.707589	12.56994
41620	18.57205	14.88317	10.29411	13.69452
41660	16.66524	12.97636	7.940406	11.55208
41700	19.60664	15.91776	9.225086	14.33345
41740	19.34361	15.65473	11.3777	14.85255
41780	16.02551	12.33663	8.895573	11.26309
41820	15.10513	11.41625	7.986639	10.80876
41860	20.25846	16.56958	10.17498	15.21036
41940	18.69291	15.00403	10.13095	14.34537
42020	17.7319	14.04303	9.250151	12.37562
42100	16.93686	13.24799	9.118456	12.40983
42140	16.7436	13.05472	9.010246	11.72987
42220	17.24592	13.55704	9.644011	12.99446
42300	15.55383	11.86495	8.431749	10.54281
42340	18.091	14.40212	8.893223	12.57219
42380	15.81687	12.12799	8.062765	11.03724
42420	15.71583	12.02695	7.655242	10.55407
42540	17.96582	14.27694	9.022472	13.2137
42620	16.40232	12.71344	8.369434	11.08339
42660	19.41562	15.72675	10.58478	14.8974
42680	16.4012	12.71232	8.552658	11.51545
42700	15.79055	12.10167	8.289459	11.22251
42740	15.59705	11.90817	8.473092	10.52164
42780	17.10165	13.41277	7.559972	10.54205
42820	15.25304	11.56416	8.723817	10.75084
42860	15.88073	12.19185	8.498775	11.08339
42900	15.12656	11.43768	7.600958	10.37114
42940	15.69062	12.00174	8.090791	11.09412
42980	15.75416	12.06528	8.266398	10.62908
43060	15.99428	12.3054	8.215267	11.04538
43100	17.97335	14.28447	9.803064	11.60947
43140	17.64582	13.95695	8.553639	11.45131
43180	15.20205	11.51317	7.848954	10.46039
43220	15.32741	11.63854	7.591324	10.82689
43260	15.36612	11.67724	7.987591	10.13022
43300	16.21313	12.52425	8.693914	11.54953
43320	18.37055	14.68167	9.856178	11.49605
43340	18.87573	15.18685	9.276647	12.90624
43380	15.58998	11.9011	8.115147	10.77789
43420	17.7178	14.02892	8.964114	11.63296
43460	17.01729	13.32841	8.190788	10.61064
43500	15.17583	11.48695	9.301991	10.35249
43580	18.59095	14.90207	8.782128	12.00901
43620	16.96308	13.2742	7.814032	12.09345
43660	14.67818	10.9893	8.17355	9.778435
43700	17.07732	13.38844	8.4809	10.95273
43740	16.16598	12.4771	8.293092	11.29013
43780	17.41626	13.72738	9.113576	12.64001
43900	17.40921	13.72033	9.437537	12.54252
43940	14.75509	11.06621	7.151959	9.969697
43980	15.07438	11.3855	7.408225	9.755278
44020	14.62194	10.93306	7.393961	9.698
44060	17.40067	13.71179	8.784298	13.04219
44100	17.63206	13.94318	8.919844	12.22602
44140	18.31086	14.62198	9.432055	13.28647
44180	18.06234	14.37346	8.393544	12.76466
44260	15.01702	11.32814	7.661588	10.59074
44300	16.5934	12.90452	9.159619	11.792
44340	15.66525	11.97637	8.084064	10.8352
44500	14.88283	11.19395	8.193453	10.35676
44540	15.05615	11.36727	8.339765	9.794342
44580	15.91815	12.22927	8.28345	10.99551
44620	16.18974	12.50086	8.503586	11.08248
44660	15.78031	12.09144	8.753404	11.08855
44740	14.81472	11.12585	8.286554	9.873235
44780	15.81762	12.12874	8.591171	11.02595
44860	15.39102	11.70214	8.191575	10.32921
44900	15.26767	11.57879	7.566447	10.03706
44940	16.27397	12.58509	8.851277	11.62993
44980	16.20458	12.5157	8.502605	11.44211
45000	15.68036	11.99148	8.178843	10.40511
45020	15.4736	11.78472	8.480372	9.696033
45060	18.04011	14.35123	9.257317	13.3866
45140	14.88714	11.19826	7.643452	10.58421
45180	16.01716	12.32828	9.054152	11.39901
45220	17.46818	13.7793	8.464066	12.58544
45300	19.84487	16.15599	10.84912	14.63888
45340	15.12519	11.43631	8.359145	10.20788
45380	17.94172	14.25284	10.04181	10.48562
45460	19.24334	15.55446	10.48486	12.04203
45500	16.707	13.01812	8.715853	11.82005
45520	14.98914	11.30026	8.095767	10.05818
45540	15.54875	11.85987	8.161742	10.66322
45580	15.72903	12.04015	7.461434	10.20651
45620	15.42655	11.73767	7.778069	10.66653
45660	15.68504	11.99616	8.171825	10.99823
45700	15.51075	11.82187	7.882482	10.518
45740	15.01861	11.32973	7.260284	10.13982
45780	18.80016	15.11128	9.771016	13.31953
45820	17.61642	13.92754	8.106291	12.32329
45860	16.58977	12.9009	9.111571	12.11395
45900	16.62742	12.93854	8.122952	11.74234
45980	15.40497	11.71609	9.053877	10.25657
46020	15.89795	12.20907	8.539968	11.4297
46060	18.24343	14.55455	10.4741	13.59688
46100	16.33685	12.64797	7.9234	11.39999
46140	19.31431	15.62543	9.187336	13.64289
46180	17.08994	13.40106	8.493437	11.71162
46220	18.0621	14.37322	8.925247	12.20273
46300	16.20038	12.5115	8.93119	11.30319
46340	17.42455	13.73567	9.431952	12.04175
46380	15.83897	12.15009	8.613221	11.33958
46460	15.57967	11.89079	7.915886	10.58888
46500	15.18196	11.49308	7.378449	10.56028
46540	17.20075	13.51188	9.887733	12.58816
46620	14.64741	10.95853	7.676359	10.16593
46660	16.83082	13.14194	7.660264	11.61754
46700	17.50827	13.81939	9.835617	12.86287
46740	14.88025	11.19137	8.083766	10.50147
46780	15.08305	11.39417	7.627312	10.31201
46820	14.09389	10.40501	6.63001	9.481054
46860	17.31573	13.62685	8.4961	10.16427
46900	17.66155	13.97267	7.41997	9.54931
46980	17.64323	13.95435	9.586391	11.01442
47020	18.47048	14.7816	9.168518	11.39877
47080	15.03761	11.34873	6.726807	10.42952
47180	16.35685	12.66797	9.667196	10.57262
47220	16.29561	12.60673	8.978927	11.8502
47260	19.24786	15.55898	8.792876	14.18318
47340	15.75719	12.06831	8.566599	10.44982
47380	17.84659	14.15771	9.323318	12.30821
47420	15.90078	12.2119	7.755417	10.13504
47460	15.87617	12.18729	7.952066	10.96835
47540	15.47814	11.78926	8.080002	10.76145
47580	16.26186	12.57298	7.864501	11.85651
47620	16.00545	12.31657	9.174261	10.68063
47660	15.36254	11.67367	7.941759	10.78006
47700	16.23493	12.54605	8.701347	11.17516
47780	15.64409	11.95521	7.62286	10.27794
47820	15.28993	11.60105	8.982993	10.71775
47900	20.21212	16.52324	7.599253	12.76303
47920	15.21122	11.52234	7.523321	10.25411
47940	16.69703	13.00815	8.09693	11.95558
47980	15.26118	11.5723	7.413276	10.14065
48020	16.54053	12.85166	8.51509	11.21252
48060	16.32094	12.63207	9.015834	11.60751
48100	14.55797	10.86909	7.750261	9.953087
48140	17.90401	14.21513	9.515021	11.72468
48180	15.41519	11.72631	7.444306	10.84029
48220	15.79843	12.10955	8.532042	10.14945
48300	15.79602	12.10714	7.804238	11.46191
48460	15.19347	11.50459	8.433213	10.49322
48580	16.31721	12.62833	8.607812	11.36845
48620	18.42283	14.73395	8.928448	13.27858
48660	16.52795	12.83907	8.502352	11.89822
48700	16.45113	12.76225	8.714552	11.66744
48780	15.25611	11.56723	8.264507	9.891618
48820	15.74142	12.05254	7.92663	10.61707
48900	18.18621	14.49733	9.424578	12.16101
48940	15.65601	11.96713	7.678203	10.61401
48980	15.95566	12.26678	8.683053	11.13897
49020	16.53458	12.8457	7.609618	9.873956
49100	15.84157	12.15269	8.169786	10.77447
49180	19.06157	15.37269	9.862026	12.90082
49260	16.189	12.50012	9.063802	9.830272
49300	16.48533	12.79645	10.18106	11.61769
49340	18.31723	14.62835	9.84991	13.64575
49380	15.23301	11.54413	8.042144	9.858124
49420	16.61624	12.92736	9.129862	12.30494
49460	14.76291	11.07403	7.197847	9.961285
49660	18.23574	14.54686	9.343556	13.30367
49700	16.81016	13.12128	8.359926	11.83523
49740	16.76616	13.07728	8.980237	11.81757
49780	16.12488	12.436	8.485261	11.34819
10100	15.69802	12.00914	7.625789	10.58195
10140	15.55221	11.86333	8.635648	11.13114
10180	16.97609	13.28721	8.319747	11.97674
10220	17.06717	13.37829	8.219576	10.46107
10300	16.10316	12.41428	8.320591	11.51585
10460	15.50565	11.81677	7.854915	11.0218
10500	17.38425	13.69537	7.506351	11.96366
10540	16.45009	12.76121	9.269522	11.55753
10580	18.44248	14.7536	9.255241	13.63728
10620	15.41849	11.72961	7.700636	10.98001
10660	15.87896	12.19008	7.870119	10.37515
10700	15.82777	12.13889	8.568263	11.33161
10740	18.22476	14.53588	8.944135	13.53806
10780	17.89978	14.2109	8.890131	11.88735
10820	15.70216	12.01328	7.828929	10.42231
10860	15.54836	11.85948	8.144366	10.59215
10900	19.83857	16.14969	9.414625	13.53663
10940	15.39344	11.70456	7.647352	10.65556
10980	16.62392	12.93504	9.530825	10.34032
11020	16.52977	12.84089	8.429526	11.7569
11060	14.99756	11.30869	7.412083	10.22241
11100	18.60951	14.92064	8.746635	12.3559
11140	15.25296	11.56408	7.063343	10.52627
11180	16.363	12.67412	8.40371	11.31307
11220	15.7225	12.03362	8.372945	10.80564
11380	15.7056	12.01672	8.950742	9.474396
11420	15.82636	12.13748	8.051647	10.41918
11500	16.64548	12.9566	9.197377	11.6229
11540	17.60643	13.91755	8.653205	12.24888
11580	15.26498	11.5761	7.590714	10.38733
11620	16.60913	12.92025	9.230576	10.72889
11660	15.42337	11.73449	7.755571	10.05767
11700	17.86444	14.17556	8.764108	12.84745
11740	15.86275	12.17387	8.054949	10.87038
11820	15.38123	11.69235	8.249771	10.47782
11860	14.9215	11.23262	6.860729	9.730502
11900	15.63245	11.94357	7.894075	11.05723
11940	16.30177	12.61289	8.929053	10.81846
11980	15.90648	12.2176	8.274073	11.2214
12020	16.78805	13.09917	7.794497	12.04847
12060	20.61087	16.922	7.31487	12.05629
12100	17.09281	13.40393	9.498539	12.4656
12140	16.07437	12.38549	8.262994	10.61477
12180	15.7549	12.06602	8.800255	11.30714
12220	16.5302	12.84132	8.503317	11.68176
12260	18.20115	14.51227	8.412317	13.15545
12300	16.5703	12.88142	8.956685	11.6836
12380	16.05036	12.36148	7.774704	10.56264
12420	18.87935	15.19047	9.005419	14.114
12460	15.37929	11.69041	7.712227	10.2361
12580	19.72959	16.04071	7.674307	10.65782
12620	17.45086	13.76198	9.312346	11.90021
12660	15.83795	12.14907	8.192595	10.93873
12700	17.97176	14.28288	9.86645	12.32572
12740	15.78868	12.0998	7.867136	10.98341
12780	15.0854	11.39652	7.703327	10.80023
12820	15.94491	12.25603	7.929758	10.31953
12860	16.1437	12.45482	8.490317	11.0069
12900	18.58293	14.89405	10.07629	10.44906
12940	20.32728	16.6384	9.450307	13.48057
12980	16.81257	13.12369	8.841301	11.8392
13020	18.16196	14.47308	10.07862	11.60697
13060	16.04767	12.3588	8.898653	10.53641
13100	15.56135	11.87247	7.933008	10.0446
13140	19.29352	15.60464	9.705856	12.89408
13180	16.26477	12.5759	8.407649	11.37261
13220	15.82716	12.13828	8.120936	11.74143
13260	16.17079	12.48191	8.504589	10.73724
13300	14.94254	11.25366	7.683856	10.36735
13340	15.40959	11.72071	7.826713	10.73833
13380	17.10198	13.4131	9.3179	12.07199
13420	15.74054	12.05166	7.959147	10.62252
13460	16.24116	12.55228	9.153249	11.73804
13500	15.57702	11.88814	7.747972	10.26113
13540	15.33914	11.65026	7.572017	10.52151
13620	15.52755	11.83867	7.735924	10.59004
13660	15.21268	11.5238	7.735312	10.63679
13700	16.21625	12.52737	8.576327	10.45789
13740	17.76361	14.07473	8.337234	11.86984
13780	17.42681	13.73793	9.216449	12.44284
13820	20.05771	16.36883	7.978089	12.11015
13900	16.75058	13.0617	9.135749	11.53606
13940	16.0698	12.38092	8.605119	10.64783
13980	17.53833	13.84945	8.544446	11.09421
14020	16.71396	13.02508	7.929773	11.88247
14100	18.32501	14.63613	10.71148	11.32464
14140	16.17077	12.48189	7.794564	11.5713
14180	16.26317	12.57429	8.717031	10.81892
14220	18.76437	15.07549	8.270217	10.69548
14260	17.81676	14.12788	8.725733	13.12235
14340	14.97496	11.28608	7.873086	10.16915
14380	14.93734	11.24846	7.204587	10.70482
14420	18.8064	15.11753	9.776535	10.04828
14460	20.05971	16.37083	9.97715	15.30617
14500	17.49057	13.80169	9.341522	12.54064
14540	16.23227	12.54339	7.189892	11.8387
14580	16.31447	12.62559	8.414658	11.18197
14620	16.30718	12.6183	8.196075	10.72369
14660	16.56607	12.87719	8.283775	11.34883
14700	15.77912	12.09024	7.843705	11.16904
14740	16.45451	12.76563	8.782349	12.38057
14780	15.13458	11.4457	7.937236	10.33335
14820	15.12246	11.43358	7.736509	10.30925
15020	15.16051	11.47163	7.693082	10.41409
15060	14.36814	10.67926	7.680706	9.9829
15100	15.64161	11.95273	7.649342	10.27205
15180	16.87796	13.18908	9.203163	12.76624
15220	15.14956	11.46068	7.815394	10.53916
15260	16.47135	12.78247	8.127279	11.47846
15340	15.2832	11.59432	7.810828	10.74227
15380	19.21721	15.52833	10.3384	13.96538
15420	15.61175	11.92287	8.228634	10.62245
15460	16.7953	13.10642	7.873778	10.80397
15500	16.35096	12.66208	8.705666	11.8148
15540	17.21816	13.52929	8.01047	12.22122
15580	15.00106	11.31218	7.112249	10.42335
15620	15.44743	11.75855	7.463325	10.73328
15660	15.94486	12.25598	8.146687	10.7566
15700	15.67019	11.98131	7.963652	10.32633
15740	15.94612	12.25724	8.639385	10.62111
15780	15.39668	11.7078	7.075237	10.41499
15820	14.77841	11.08953	7.098846	10.05784
15860	16.00298	12.3141	7.823349	10.75831
15900	17.01671	13.32784	8.982216	10.53441
15940	17.4545	13.76562	7.217093	10.28096
15980	18.00789	14.31901	9.997272	13.07922
16020	16.80441	13.11553	7.83563	11.42621
16060	16.31971	12.63083	8.554235	11.70426
16100	16.86885	13.17997	8.841203	10.83962
16180	15.53621	11.84733	7.459831	10.90601
16220	16.50056	12.81168	8.384615	11.12068
16260	15.6991	12.01022	8.057084	10.48369
16300	17.65126	13.96238	8.666362	12.3971
16340	15.43549	11.74661	7.634361	10.57411
16380	15.2798	11.59092	8.695426	10.61749
16460	15.67529	11.98642	7.788803	10.62062
16500	18.44572	14.75684	9.726048	11.14839
16540	16.4134	12.72452	8.762499	11.79054
16580	17.17474	13.48586	8.140196	12.27621
16620	19.20559	15.51671	6.671448	10.48209
16660	16.01169	12.32281	7.473561	11.06076
16700	19.18982	15.50094	9.993827	13.2449
16740	19.06824	15.37936	9.069061	14.40698
16820	17.41991	13.73103	7.834707	11.13825
16860	18.09963	14.41075	7.666392	10.91875
16940	16.99788	13.309	8.650997	11.32932
16980	21.27661	17.58773	9.391118	12.58061
17020	16.45931	12.77043	8.924596	12.25066
17060	15.82577	12.13689	9.768993	11.21671
17140	20.07272	16.38384	7.165934	11.61519
17200	15.49565	11.80677	8.335295	12.25942
17220	18.73475	15.04587	9.04748	11.42403
17260	15.02953	11.34065	8.02056	10.29762
17300	19.08706	15.39819	8.104239	12.31983
17340	15.45242	11.76354	8.095282	11.027
17380	15.54158	11.8527	8.432819	10.56189
17420	16.1719	12.48302	7.958388	11.571
17460	20.23796	16.54909	8.531701	11.42922
17500	15.27352	11.58464	8.211648	10.49225
17540	16.68876	12.99988	9.245306	10.81293
17580	15.00926	11.32038	8.246415	10.71737
17660	16.6049	12.91602	9.226679	11.64103
17700	16.42993	12.74105	8.709185	10.47701
17740	15.36407	11.67519	7.685856	10.75045
17780	17.64632	13.95745	8.284306	12.16533
17820	18.28002	14.59114	9.310722	13.2458
17860	16.80685	13.11797	9.099813	11.85435
17900	18.64011	14.95123	9.019136	13.40918
17980	17.1406	13.45172	7.941653	12.56164
18020	16.03836	12.34949	8.049687	11.18289
18060	16.13064	12.44176	8.733833	11.01053
18100	15.46079	11.77191	7.980887	10.33977
18140	18.9677	15.27882	7.802414	12.3548
18180	17.68517	13.99629	9.993567	11.85566
18220	14.99761	11.30873	7.111956	10.13038
18260	16.43528	12.7464	7.630568	11.46896
18300	15.54871	11.85983	8.56092	11.03949
18380	15.1751	11.48622	7.662179	10.01162
18420	15.48811	11.79923	8.110344	10.46156
18460	15.4112	11.72232	7.710185	10.52999
18500	16.30733	12.61845	9.352361	11.50875
18580	18.7976	15.10872	9.594354	12.91335
18620	15.87465	12.18577	8.56972	10.73503
18660	15.46819	11.77931	8.638422	10.79735
18700	15.75002	12.06114	8.623471	11.29232
18820	15.90694	12.21806	8.047203	10.53959
18860	14.38824	10.69936	7.045832	10.21819
18880	16.77375	13.08487	8.704051	12.30226
18900	15.81362	12.12474	8.506857	10.7979
18980	15.85092	12.16204	8.703582	11.2573
19060	16.23754	12.54866	8.997634	11.52744
19100	20.20366	16.51478	9.436919	15.51715
19140	17.35593	13.66705	8.402183	11.74569
19180	16.87304	13.18416	9.358548	11.33019
19220	15.734	12.04512	7.510799	10.84545
19300	16.60854	12.91966	9.321954	11.90468
19340	17.94886	14.25998	8.567493	12.83132
19380	18.43553	14.74665	8.366442	11.50871
19460	17.07824	13.38936	8.889345	11.89454
19500	16.80278	13.1139	9.711618	11.63128
19540	15.54829	11.85941	7.781429	10.41999
19580	15.506	11.81712	7.954713	10.57906
19620	14.71711	11.02823	7.665969	10.72536
19660	18.08267	14.39379	9.351371	13.15416
19700	15.50962	11.82074	7.912668	10.11172
19740	19.47668	15.7878	9.141682	14.61526
19760	17.41287	13.72399	8.472384	10.40426
19780	17.82727	14.13839	8.404118	13.11489
19820	20.42975	16.74087	8.263787	11.40795
19860	15.54182	11.85294	8.23138	10.0161
19940	16.11781	12.42893	8.30961	10.4864
19980	15.82766	12.13878	7.990311	10.3729
20020	16.35884	12.66996	7.783709	11.79031
20060	15.68896	12.00008	7.626633	10.56594
20100	16.79	13.10112	8.839442	11.78922
20140	16.12009	12.43121	7.589897	10.91636
20180	17.4494	13.76052	10.27831	11.32569
20220	16.50304	12.81416	8.59742	11.39787
20260	18.32685	14.63797	9.650344	12.53124
20300	17.55053	13.86165	9.197718	9.911207
20340	16.14685	12.45797	9.010963	10.66362
20380	15.5934	11.90452	8.097609	11.46906
20420	15.93318	12.2443	8.046161	10.73354
20460	15.19008	11.5012	7.457164	10.51875
20500	19.29931	15.61043	10.14203	12.99857
20540	15.53182	11.84294	8.198236	10.52315
20580	14.57467	10.88579	7.338411	10.78742
20660	15.92204	12.23316	7.940521	10.45242
20700	16.5975	12.90862	8.829802	11.91058
20740	16.80128	13.1124	8.41352	11.92402
20780	16.16464	12.47576	8.149921	10.69709
20820	15.68451	11.99564	7.877165	10.44235
20900	15.55529	11.86642	8.770669	10.61925
20940	16.85004	13.16116	9.523738	11.88889
20980	16.77878	13.0899	8.652515	10.70927
21020	15.48225	11.79337	6.745739	10.90211
21060	16.05901	12.37013	7.708183	11.82475
21120	15.32954	11.64066	8.47017	9.910563
21140	17.23643	13.54755	9.347328	12.12564
21220	15.72982	12.04094	8.17756	10.73208
21260	15.72074	12.03186	8.315852	10.46245
21300	16.03204	12.34316	8.709041	11.41435
21340	17.88729	14.19841	9.164392	13.45861
21380	15.96838	12.2795	8.35374	10.48643
21420	16.39116	12.70228	8.66021	10.95517
21460	16.50563	12.81676	7.766444	10.69035
21500	17.21061	13.52173	9.495904	12.5439
21540	16.75269	13.06381	8.475475	10.55321
21580	16.54103	12.85215	8.482118	10.6144
21660	17.12097	13.43209	10.09455	12.69926
21700	16.49684	12.80796	8.894795	11.76586
21740	15.59051	11.90163	8.547388	9.882622
21780	19.92087	16.23199	9.043859	11.18441
21900	16.18006	12.49118	8.468306	10.93305
21980	14.68844	10.99956	7.765447	10.09225
22020	17.03474	13.34586	9.426006	12.09453
22060	16.09754	12.40866	7.974465	10.97596
22100	15.36996	11.68108	7.680331	10.9477
22140	19.5416	15.85272	11.10694	11.69049
22180	17.05947	13.37059	8.902574	12.74105
22220	18.16881	14.47993	8.549412	12.81484
22260	16.74143	13.05255	8.499257	10.9551
22280	16.32078	12.6319	8.696512	10.53404
22300	16.0416	12.35272	8.307617	11.19295
22340	15.25248	11.5636	6.995975	9.751385
22380	19.13548	15.4466	10.53881	11.70609
22420	17.72983	14.04095	9.778513	12.99467
22500	18.71404	15.02516	9.031488	12.18378
22520	18.17355	14.48467	9.812166	11.86473
22540	16.21666	12.52778	8.394256	11.49371
22580	15.47534	11.78646	8.04529	11.06545
22620	15.61621	11.92733	7.844231	10.27584
22660	17.62711	13.93823	9.265521	12.48889
22700	15.31288	11.624	8.036908	10.58795
22780	15.30157	11.61269	7.620976	10.70403
22800	15.52029	11.83141	7.60763	11.06851
22820	17.67794	13.98906	9.24361	10.22398
22860	15.23453	11.54566	7.335281	10.86512
22900	18.50387	14.81499	8.183129	12.46889
23060	17.69395	14.00507	8.742797	12.88954
23140	15.54964	11.86076	7.761048	10.42258
23180	15.95968	12.2708	7.576977	11.12148
23240	14.48162	10.79274	6.994589	9.979753
23300	15.63911	11.95024	7.893303	10.78657
23340	16.00582	12.31694	7.885652	10.49294
23380	15.98193	12.29305	8.663033	11.03357
23460	16.54546	12.85658	8.970407	11.54237
23500	16.40639	12.71751	8.141008	10.8857
23540	17.59115	13.90228	8.746843	12.3847
23620	15.38132	11.69244	8.106458	10.52916
23660	16.03022	12.34134	8.047318	10.91442
23700	18.08731	14.39843	9.293821	11.1964
23780	17.25452	13.56564	8.513219	10.66593
23820	15.59448	11.9056	7.796432	10.67904
23860	18.29748	14.6086	10.3393	10.9628
23900	15.96146	12.27258	8.254098	11.45035
23940	17.82403	14.13515	9.25034	10.49662
23980	15.79928	12.1104	7.179954	10.79272
24020	16.7798	13.09092	9.099665	11.73548
24100	15.21896	11.53008	8.787313	10.91487
24140	17.2375	13.54862	9.290895	11.64663
24220	16.93242	13.24354	8.507366	11.47592
24260	16.68597	12.99709	7.540178	11.25837
24300	16.65648	12.9676	8.628078	11.71538
24340	18.20677	14.51789	9.451987	13.76651
24380	15.17124	11.48236	7.866544	10.18837
24420	15.60675	11.91787	8.602427	11.26077
24460	15.13908	11.4502	7.592936	10.22861
24500	16.00763	12.31875	7.939632	11.28788
24540	17.93188	14.243	10.683	12.21718
24580	18.13176	14.44288	8.946736	12.57319
24620	15.95663	12.26775	8.509523	11.06773
24660	18.0989	14.41002	8.677962	12.32735
24700	15.49615	11.80727	7.75355	10.11832
24740	16.99106	13.30218	9.021834	10.99491
24780	16.24241	12.55353	8.620163	11.84315
24820	15.69864	12.00976	8.592023	10.87825
24860	17.81671	14.12783	9.195825	13.51593
24900	15.61501	11.92613	7.567912	10.74772
24940	15.91457	12.22569	7.836611	11.44365
24980	15.51897	11.83009	7.925827	10.02942
25060	18.07174	14.38286	9.881169	12.82366
25100	15.91423	12.22535	9.571655	9.890099
25220	16.45023	12.76135	8.637384	11.53773
25300	16.02168	12.3328	7.670018	10.54065
25420	17.89083	14.20195	7.752582	10.68958
25460	15.29756	11.60868	6.957981	10.66854
25540	18.58784	14.89896	9.67367	13.97166
25580	16.23569	12.54681	7.904739	10.33254
25620	17.45988	13.771	8.293781	11.74557
25700	15.15306	11.46418	7.285974	10.2231
25720	14.83784	11.14896	7.146041	9.739497
25740	16.19637	12.50749	7.925158	11.10423
25760	15.31204	11.62316	7.96108	10.12931
25780	14.90244	11.21356	7.75603	10.69322
25820	14.4534	10.76452	8.258417	9.822224
25860	18.78542	15.09654	8.043689	12.22074
25940	16.7447	13.05582	8.473274	11.921
25980	15.60057	11.91169	8.070915	11.20367
26020	17.47837	13.78949	9.931318	10.93916
26140	18.81256	15.12368	11.21662	11.72392
26220	14.71791	11.02903	7.763834	9.933774
26300	15.88222	12.19334	8.279558	11.40345
26340	15.32449	11.63561	8.188479	10.5486
26380	17.50886	13.81998	8.744918	12.18939
26420	20.91067	17.22179	10.25328	15.41228
26460	15.74489	12.05601	8.529701	11.05377
26500	15.39492	11.70604	7.827895	10.72996
26540	15.73689	12.04801	7.928738	10.54513
26580	17.97682	14.28794	7.368282	10.98042
26620	17.35008	13.6612	9.089603	12.77738
26660	15.69802	12.00914	7.648002	11.24176
26700	14.67793	10.98905	7.632605	9.727168
26740	16.22534	12.53646	8.422346	11.06918
26780	15.67569	11.98681	7.713647	10.47469
26820	16.14779	12.45891	8.036553	11.58774
26900	19.25752	15.56864	8.07135	12.7194
26940	15.05207	11.36319	7.881832	10.42454
26980	16.50512	12.81624	8.139693	11.82082
27020	15.21612	11.52724	7.467222	10.37621
27060	17.3207	13.63182	8.992086	11.49504
27100	16.72178	13.0329	8.853211	11.98849
27140	17.8681	14.17922	8.487587	13.18239
27180	16.50677	12.81789	8.014921	11.72715
27220	15.37637	11.68749	7.207822	10.1537
27260	19.3685	15.67962	9.410862	13.97368
27300	16.83144	13.14256	9.126667	10.63986
27340	16.01606	12.32718	8.395295	11.94078
27380	16.17561	12.48673	7.783379	10.76079
27420	15.40078	11.7119	8.758718	9.976971
27460	17.74549	14.05661	10.58769	11.83751
27500	16.82822	13.13934	8.989272	11.94229
27620	16.85474	13.16586	7.736436	11.86492
27700	15.15359	11.46471	8.034786	10.21494
27740	16.39883	12.70995	7.742712	12.12254
27860	16.39906	12.71018	8.074477	11.60085
27900	17.46291	13.77403	8.551522	11.9835
28020	17.43722	13.74834	9.004591	12.67205
28060	16.07159	12.38271	8.408257	11.2591
28100	16.43422	12.74534	8.655327	11.56107
28140	19.95348	16.2646	9.080736	14.43543
28260	15.97713	12.28826	7.792734	10.81444
28300	15.92401	12.23513	8.546876	11.22587
28340	15.79531	12.10643	8.096136	10.75543
28380	15.51972	11.83084	7.665315	10.40035
28420	16.69051	13.00163	8.70835	12.21942
28500	15.13554	11.44666	7.377613	10.71206
28580	16.15223	12.46335	9.907028	11.2741
28620	15.6248	11.93592	8.164413	10.49496
28660	17.00313	13.31425	8.231125	12.74031
28700	18.22139	14.53251	9.749553	12.34805
28740	16.6527	12.96383	9.410302	12.10142
28780	16.22458	12.5357	8.297923	10.36854
28820	15.70469	12.01581	8.146976	10.99025
28860	14.81698	11.1281	6.569264	10.28592
28900	16.60475	12.91587	9.05579	11.06898
28940	18.68068	14.9918	7.461694	11.50853
29020	16.4562	12.76732	8.087833	11.34525
29060	15.8753	12.18642	8.598482	10.97864
29100	16.48331	12.79443	8.185942	11.76182
29180	17.37368	13.6848	8.553117	12.97237
29260	14.87775	11.18887	8.07827	10.10528
29300	16.11834	12.42946	8.592885	11.00583
29340	19.23543	15.54655	10.17132	12.17211
29380	16.15686	12.46798	8.556255	10.96699
29420	17.41965	13.73077	9.330813	12.02068
29460	18.69382	15.00494	10.30232	13.1253
29500	14.51527	10.82639	7.5482	9.576995
29620	18.23858	14.5497	8.869207	13.02898
29660	17.58836	13.89948	8.527074	10.39437
29700	16.50882	12.81994	9.547278	12.23564
29740	16.95152	13.26265	8.993021	12.09214
29780	15.32084	11.63196	7.772856	10.29914
29820	19.32815	15.63927	10.96938	14.23617
29860	16.67929	12.99042	8.667356	11.3264
29900	15.15146	11.46258	8.052521	10.47588
29940	17.8384	14.14952	8.946583	11.53813
29980	15.10013	11.41125	7.500586	10.60965
30020	16.77367	13.08479	8.140341	11.69432
30060	15.49053	11.80165	7.772841	10.40007
30220	14.89271	11.20383	8.47716	10.0321
30260	15.4695	11.78062	7.770878	10.65424
30280	15.18933	11.50045	7.90108	10.21482
30300	15.92688	12.238	7.906783	10.9613
30340	16.24866	12.55978	8.411954	11.56231
30380	15.41164	11.72276	7.698141	10.74845
30420	15.8599	12.17102	7.742271	10.17538
30460	18.0169	14.32802	8.231759	12.94431
30580	15.59667	11.90779	7.932781	10.02955
30620	16.60251	12.91363	8.915515	11.59467
30660	15.36015	11.67127	7.639715	10.33764
30700	17.83142	14.14254	9.211035	12.52442
30780	18.06784	14.37896	8.59544	13.34417
30820	15.85854	12.16966	8.064862	10.54553
30860	16.35908	12.6702	7.937316	11.58226
30900	16.08267	12.39379	8.296709	10.60631
30940	15.77154	12.08266	7.719987	11.71008
30980	19.20169	15.51281	9.722393	12.19476
31020	16.32342	12.63454	9.343076	11.4545
31060	14.2966	10.60772	5.941417	9.801455
31140	19.63673	15.94785	7.526439	12.24218
31180	17.4307	13.74182	8.260175	12.47869
31260	16.16019	12.47131	8.662698	11.29977
31300	16.87859	13.18971	9.148217	11.73347
31340	17.49037	13.80149	7.893009	11.58141
31380	15.07498	11.38611	7.51717	10.39824
31420	19.25176	15.56288	6.938255	10.77823
31540	18.72878	15.0399	9.093886	13.22186
31580	15.41994	11.73106	7.821065	10.74449
31620	14.96476	11.27589	7.638423	10.14101
31660	15.38938	11.7005	8.990256	10.83809
31700	17.37241	13.68353	9.547719	12.87304
31740	19.00201	15.31313	10.10734	11.30473
31820	16.47631	12.78743	8.571895	11.31859
31860	16.69694	13.00806	7.854656	11.38631
31900	16.35901	12.67013	8.70699	11.76262
31940	16.27242	12.58354	7.751351	11.12939
31980	16.14351	12.45463	8.291113	11.19031
32020	15.55619	11.86731	7.968659	11.10025
32100	17.62873	13.93985	9.839802	11.08233
32140	15.71621	12.02733	7.740154	10.13424
32180	15.21898	11.5301	7.796701	10.04151
32220	18.22537	14.53649	9.742661	11.03589
32260	16.61594	12.92706	8.819988	10.5789
32280	15.1448	11.45592	7.374198	10.44706
32340	14.924	11.23512	7.490736	10.0096
32380	16.66655	12.97767	8.360003	10.88228
32460	15.34019	11.65131	7.560609	10.51244
32500	17.91399	14.22511	10.38651	9.730621
32540	15.35801	11.66913	8.327556	10.69042
32580	17.77051	14.08163	9.956146	13.32207
32620	15.98711	12.29823	7.438463	10.86159
32660	15.18274	11.49386	7.388827	10.55841
32700	15.94606	12.25718	8.155228	10.28319
32740	15.96868	12.2798	8.553713	11.40791
32780	16.51871	12.82983	9.477758	12.13728
32820	18.94418	15.2553	8.951099	14.02668
32860	15.60571	11.91683	8.214677	10.62003
32940	16.6195	12.93062	7.838152	11.57135
32980	15.70264	12.01376	8.558608	10.29691
33020	14.97299	11.28411	7.38041	10.15813
33060	15.25886	11.56998	7.650267	10.39391
33100	19.95128	16.2624	10.88337	14.87381
33140	17.48633	13.79745	9.429139	11.60418
33180	14.74288	11.054	6.906874	10.2986
33220	15.95391	12.26503	9.047322	11.33456
33260	16.56337	12.87449	8.909817	11.71481
33300	15.46435	11.77547	7.067702	10.91567
33340	19.3229	15.63402	9.700803	14.23043
33420	15.79559	12.10671	8.010014	10.20891
33460	20.59382	16.90494	9.28118	14.95212
33500	15.93356	12.24468	7.485094	11.0987
33540	16.2352	12.54632	8.735702	11.50255
33580	15.07493	11.38605	6.91691	10.00555
33620	18.05961	14.37073	9.713013	10.1146
33660	19.0935	15.40462	10.9855	12.89559
33740	18.85216	15.16328	8.78944	12.04562
33860	17.52291	13.83403	8.612807	12.7685
33940	16.27352	12.58464	7.515913	10.46749
33980	15.49353	11.80465	8.595501	11.00727
34020	16.97139	13.28251	9.855449	10.8801
34060	18.36268	14.6738	10.70032	11.64696
34100	16.55081	12.86193	8.849326	11.55137
34140	15.35056	11.66168	8.240102	10.46832
34180	16.06749	12.37861	8.628808	11.25083
34220	15.25923	11.57035	7.634622	10.65891
34260	15.23601	11.54713	7.613425	10.55857
34300	15.30451	11.61563	8.084826	10.20533
34340	15.81412	12.12524	8.362954	11.18653
34380	15.57079	11.88191	7.75404	11.08071
34420	19.38893	15.70005	11.48085	10.25369
34460	15.67922	11.99035	6.703445	10.62874
34500	15.76535	12.07647	7.943724	10.59175
34540	15.51923	11.83035	7.753014	10.93982
34580	17.75047	14.06159	9.518476	11.56706
34620	16.42971	12.74083	8.690401	11.69482
34660	15.15168	11.4628	7.55521	10.44869
34700	18.14342	14.45454	9.771798	10.63962
34740	17.58714	13.89826	9.358183	12.05271
34780	18.95277	15.26389	10.10239	11.14669
34820	17.33272	13.64384	9.166833	12.55976
34860	15.80872	12.11984	8.408888	10.99242
34900	16.27488	12.586	8.21625	11.76558
34940	16.99845	13.30957	9.371268	12.52631
34980	19.25364	15.56476	8.667234	14.17169
35020	15.18271	11.49383	8.016044	10.89418
35060	16.20134	12.51246	8.56009	10.57587
35100	16.05594	12.36707	7.624634	11.65844
35140	15.41434	11.72546	8.090287	10.49803
35220	15.82571	12.13683	8.031396	10.78432
35380	19.68221	15.99333	9.583173	14.11905
35420	16.28706	12.59818	8.51686	11.42666
35460	15.30393	11.61505	7.97495	10.43176
35500	15.63262	11.94374	8.222734	10.53348
35580	15.36412	11.67524	7.507885	10.20007
35620	21.16588	17.477	9.061626	14.0344
35660	16.76848	13.0796	9.069784	11.9867
35700	15.26262	11.57374	7.557908	10.59686
35740	15.94959	12.26071	7.202302	10.81862
35820	18.50517	14.81629	9.095987	10.48676
35840	18.3905	14.70162	9.657858	13.33835
35860	17.61284	13.92396	8.648265	10.24463
35900	15.68238	11.9935	8.231225	11.11546
35940	15.60468	11.9158	8.256679	11.00072
35980	17.30901	13.62013	9.775228	12.48635
36020	15.25967	11.57079	8.273438	11.22311
36100	17.12592	13.43704	9.587239	12.51251
36140	17.00848	13.3196	9.302421	11.52972
36220	17.49216	13.80328	9.394112	11.71341
36260	17.90238	14.2135	8.662115	13.13082
36300	16.15842	12.46954	9.573186	11.61991
36340	15.74425	12.05537	8.00895	10.9471
36380	14.92667	11.23779	7.81238	10.5126
36420	18.8596	15.17072	9.085484	13.93084
36460	15.94016	12.25128	9.398608	11.33022
36500	16.6407	12.95182	9.373061	12.28448
36540	19.03249	15.34361	8.681659	13.57161
36580	15.5588	11.86992	8.982005	11.03639
36620	15.67488	11.986	8.062222	10.86706
36660	16.5758	12.88692	8.604356	11.35876
36700	17.76036	14.07148	9.230318	11.42602
36740	19.20521	15.51633	9.865465	14.38102
36780	16.84927	13.16039	9.305543	11.9775
36820	14.72275	11.03387	7.609634	10.01655
36860	17.69468	14.0058	8.420269	11.93834
36900	17.79721	14.10833	8.798928	10.70059
36940	15.72379	12.03491	7.674663	10.44343
36980	18.21541	14.52653	9.670794	11.60996
37020	15.77814	12.08926	8.036598	11.18667
37060	15.29984	11.61096	7.752753	10.59448
37100	18.21226	14.52338	9.882676	13.56639
37140	19.11952	15.43064	9.394786	11.48966
37220	14.43215	10.74327	7.301986	10.44677
37260	18.55832	14.86944	10.22302	11.17586
37300	15.28086	11.59198	7.801086	10.91035
37340	18.22461	14.53573	10.22093	13.11317
37420	15.98163	12.29275	8.918507	9.996067
37460	17.55769	13.86881	8.866448	12.02956
37500	15.42519	11.73631	7.918513	10.55135
37540	15.07655	11.38767	7.758873	10.35275
37580	17.09026	13.40138	8.188601	10.79602
37620	19.11014	15.42126	5.578403	8.668368
37660	14.88585	11.19697	7.585802	10.00848
37740	15.38639	11.69751	9.54717	10.84891
37780	15.3004	11.61152	8.224839	9.474011
37860	18.86584	15.17696	9.839431	12.95986
37900	18.93424	15.24536	9.381049	12.81124
37940	15.19491	11.50603	7.632492	10.51919
37980	20.27083	16.58195	8.404758	11.94792
38060	19.54014	15.85126	10.78854	15.0546
38100	15.27411	11.58523	7.835414	10.81293
38180	14.43707	10.74819	6.585483	9.937454
38220	19.03003	15.34115	9.083876	11.57086
38260	15.24192	11.55304	7.576323	10.55399
38300	20.20016	16.51128	8.49897	11.88323
38340	16.91037	13.22149	8.922487	11.80207
38380	15.30659	11.61771	8.207084	10.48004
38420	16.7476	13.05872	9.306108	10.8131
38460	15.8278	12.13892	9.084313	11.29858
38500	15.64507	11.95619	8.065178	10.72586
38540	18.01558	14.3267	8.604211	11.24488
38620	16.19566	12.50678	8.738149	10.77239
38700	16.07464	12.38576	8.045777	10.58454
38740	15.40043	11.71155	7.786393	10.62298
38780	14.59481	10.90593	8.056728	9.832367
38820	15.4886	11.79972	8.856454	11.09403
38860	18.21214	14.52326	9.312424	13.12272
38900	19.01284	15.32396	9.810678	14.51012
38940	18.59539	14.90651	9.244552	12.73299
39060	16.76486	13.07598	8.882103	11.90972
39140	17.14332	13.45444	9.137481	12.08595
39220	16.81161	13.12274	8.692229	9.909171
39260	14.35915	10.67027	7.297969	9.892376
39300	19.31662	15.62774	9.107051	14.29095
39340	17.46033	13.77145	8.944444	12.9133
39380	18.02991	14.34103	9.546968	11.89503
39420	15.5277	11.83882	8.286538	10.63306
39460	16.36749	12.67861	8.813692	11.91921
39500	16.13283	12.44395	7.768875	11.26682
39540	16.69498	13.0061	9.034927	12.1539
39580	18.14924	14.46036	9.352137	13.66366
39660	16.74525	13.05637	7.873416	11.71849
39700	14.20145	10.51257	7.451632	9.913339
39780	15.68246	11.99358	7.993804	10.95745
39820	16.89236	13.20348	9.07866	12.04472
39860	15.96502	12.27614	8.104007	10.71279
39900	17.64121	13.95233	8.692705	12.80958
39940	15.62995	11.94107	7.909694	10.60923
39980	16.66033	12.97145	9.139299	11.16401
40060	19.29189	15.60302	8.741551	13.76734
40080	16.36555	12.67667	7.938364	11.41109
40100	14.89588	11.207	8.83135	10.92255
40180	16.46779	12.77891	8.086462	10.49169
40220	18.1409	14.45202	7.935252	12.09706
40260	18.82367	15.13479	8.552649	11.27187
40300	15.78524	12.09636	8.240743	10.85433
40340	17.36223	13.67335	7.783842	12.15817
40380	18.55612	14.86724	9.496102	13.8835
40420	17.53032	13.84144	9.056992	12.69388
40460	15.99828	12.3094	8.009007	10.75062
40540	19.07028	15.3814	10.53251	10.53017
40580	16.44536	12.75648	8.548898	11.8824
40620	15.54087	11.85199	7.92372	10.62602
40700	16.29499	12.60611	9.279134	11.5281
40740	16.13807	12.4492	8.441581	11.01482
40780	16.03007	12.34119	7.737391	11.24573
40820	18.41997	14.73109	8.070189	10.66448
40860	15.76172	12.07284	7.999867	11.0506
40900	19.07679	15.38791	9.408011	14.46966
40940	14.90121	11.21233	7.02624	10.41103
40980	17.34589	13.65701	9.120488	12.25163
41060	17.28587	13.59699	8.502324	12.06176
41100	15.92999	12.24111	8.47612	11.50564
41140	16.87324	13.18436	7.628408	11.72718
41180	20.40195	16.71307	7.429302	12.19441
41220	15.47662	11.78774	8.244479	10.72104
41420	17.15211	13.46323	9.280185	12.78456
41460	16.09904	12.41016	7.658962	11.00783
41500	19.09799	15.40911	9.57217	12.92141
41540	16.33879	12.64991	8.685772	12.69177
41620	18.52742	14.83854	9.955324	13.77796
41660	16.47008	12.7812	8.040598	11.56866
41700	19.58907	15.90019	9.089881	14.39445
41740	19.41468	15.7258	11.16845	14.88034
41780	15.97488	12.286	8.71745	11.27419
41820	14.95393	11.26505	7.996406	10.80594
41860	19.91881	16.22993	10.03147	15.24068
41940	18.84686	15.15798	9.937785	14.36039
42020	17.18969	13.50081	9.006734	12.44147
42100	16.97122	13.28234	8.866485	12.44718
42140	16.69809	13.00921	8.717281	11.80227
42220	17.37656	13.68768	9.450919	13.05043
42300	15.3687	11.67982	8.004654	10.56483
42340	18.0308	14.34192	9.216588	12.617
42380	15.74895	12.06007	8.156129	11.04428
42420	15.69022	12.00134	7.272771	10.56576
42540	17.88884	14.19996	8.928039	13.22799
42620	16.06368	12.3748	8.33064	11.1389
42660	19.48313	15.79425	10.59262	14.9528
42680	16.37498	12.6861	8.647356	11.67966
42700	15.90938	12.2205	8.396677	11.40689
42740	15.62053	11.93165	7.954323	10.58514
42780	17.11839	13.42951	9.829313	10.54807
42820	15.18203	11.49315	8.385044	10.72276
42860	15.82989	12.14101	8.426268	11.13011
42900	15.21957	11.53069	7.910349	10.46442
42940	15.87826	12.18938	8.404922	11.22571
42980	15.77641	12.08753	8.058052	10.62947
43060	16.43664	12.74776	8.276948	11.10449
43100	17.97153	14.28265	9.507494	11.63736
43140	17.30764	13.61876	8.568266	11.48317
43180	15.07162	11.38274	7.486461	10.57029
43220	15.25838	11.5695	7.912257	10.84379
43260	15.39133	11.70245	7.770406	10.19761
43300	16.26182	12.57295	8.711672	11.63726
43320	18.34147	14.65259	9.879054	11.51415
43340	18.84666	15.15778	8.888052	12.94312
43380	15.64333	11.95445	8.011597	10.79284
43420	17.59731	13.90843	9.228649	11.69397
43460	17.01323	13.32435	8.606509	10.59376
43500	15.05446	11.36558	7.768744	10.31444
43580	18.59229	14.90341	8.731118	12.02302
43620	17.03235	13.34347	7.685807	12.17789
43660	14.86254	11.17366	8.260885	9.679218
43700	17.05744	13.36856	9.718236	10.96032
43740	16.20282	12.51394	8.529125	11.28503
43780	17.28367	13.59479	8.753169	12.66564
43900	17.26553	13.57665	9.108111	12.57129
43940	14.74139	11.05252	6.89799	9.987967
43980	14.97192	11.28304	7.58393	9.746015
44020	14.72722	11.03834	7.800381	9.702044
44060	17.39469	13.70581	9.118438	13.08024
44100	17.67416	13.98528	8.778254	12.22234
44140	18.37945	14.69057	9.272678	13.32488
44180	18.07849	14.38961	8.298268	12.84932
44260	14.9661	11.27722	7.56106	10.66979
44300	16.59327	12.90439	8.851333	11.85524
44340	15.61821	11.92933	7.97241	10.95712
44500	14.9999	11.31102	8.220926	10.42285
44540	15.12571	11.43683	8.121517	9.978038
44580	15.80525	12.11637	8.163642	11.00247
44620	16.20444	12.51556	8.365759	11.12201
44660	15.83355	12.14467	8.299815	11.16631
44740	14.78966	11.10078	8.460961	9.915071
44780	15.86948	12.1806	8.291061	11.03734
44860	15.45139	11.76251	8.193686	10.38391
44900	15.48559	11.79671	7.554858	10.15378
44940	16.15464	12.46576	8.625613	11.56533
44980	16.41374	12.72486	8.201583	11.45131
45000	15.71791	12.02903	8.062118	10.41721
45020	15.95223	12.26335	8.318951	9.628655
45060	18.06031	14.37143	9.51442	13.38817
45140	14.9171	11.22822	7.305337	10.68339
45180	15.95935	12.27047	7.99061	11.43858
45220	17.63632	13.94744	8.430229	12.70059
45300	19.86924	16.18036	10.52243	14.72677
45340	15.01726	11.32838	7.906566	10.3367
45380	17.96759	14.27871	9.819556	10.46826
45460	19.17479	15.48591	10.13452	12.04388
45500	16.66826	12.97938	8.222694	11.87164
45520	14.95232	11.26344	7.985953	10.07319
45540	15.73365	12.04477	8.202327	10.99439
45580	15.63269	11.94381	7.123507	10.22644
45620	15.51429	11.82541	7.83654	10.65855
45660	15.63903	11.95015	8.115669	10.96975
45700	15.55965	11.87077	7.859462	10.55104
45740	15.12059	11.43171	7.356745	10.15132
45780	18.86391	15.17503	9.42829	13.33541
45820	17.64718	13.9583	7.925561	12.32543
45860	16.52946	12.84058	9.591794	12.13336
45900	16.6925	13.00362	7.880811	11.82271
45980	15.29031	11.60143	8.61978	10.29873
46020	15.93898	12.2501	8.320713	11.45791
46060	18.19357	14.50469	9.443699	13.68114
46100	16.30109	12.61221	8.207785	11.46048
46140	19.36581	15.67693	9.054239	13.6818
46180	17.06029	13.37141	8.242064	11.75249
46220	17.99633	14.30745	8.378706	12.2374
46300	16.04501	12.35613	8.508084	11.34099
46340	17.43125	13.74237	9.128897	12.10684
46380	15.87207	12.18319	8.435818	11.37784
46460	15.64337	11.95449	7.48256	10.59456
46500	15.28888	11.6	7.437067	10.57847
46540	17.20149	13.51261	9.879877	12.60501
46620	14.62892	10.94004	7.446472	10.17767
46660	17.01988	13.331	7.616063	11.70606
46700	17.56025	13.87137	9.397266	12.91958
46740	14.93535	11.24648	7.711297	10.4903
46780	15.12753	11.43865	7.444217	10.28626
46820	14.13471	10.44583	6.824725	9.510816
46860	17.5994	13.91052	8.617613	10.18093
46900	17.61369	13.92481	7.48521	9.564372
46980	16.95344	13.26456	8.874155	11.00861
47020	18.19662	14.50774	8.83232	11.42545
47080	15.13486	11.44598	6.714496	10.45054
47180	16.14842	12.45954	8.62157	10.567
47220	16.25204	12.56316	8.799701	11.90019
47260	19.2967	15.60782	8.677892	14.20281
47340	15.67531	11.98643	7.749417	10.44837
47380	17.49896	13.81008	9.138727	12.3659
47420	15.7947	12.10582	8.286147	10.1025
47460	15.77634	12.08746	7.954964	10.99643
47540	15.55176	11.86288	7.795109	10.73516
47580	16.25266	12.56379	7.992753	11.92455
47620	16.08114	12.39226	8.258223	10.67323
47660	15.50227	11.81339	7.712147	10.81569
47700	16.21768	12.5288	8.498368	11.22339
47780	15.13514	11.44626	7.618558	10.30428
47820	15.17552	11.48664	8.389071	10.71921
47900	20.26441	16.57553	7.597432	12.84046
47920	15.27424	11.58536	7.528315	10.25309
47940	16.79612	13.10724	7.966767	11.99926
47980	15.42538	11.7365	7.396857	10.16969
48020	16.48318	12.7943	8.411157	11.25643
48060	16.29029	12.60141	9.481629	11.61829
48100	16.35898	12.6701	7.461131	10.19567
48140	17.85651	14.16763	9.390014	11.751
48180	15.57041	11.88153	7.42443	10.84346
48220	15.51462	11.82574	8.439545	10.14042
48300	15.95124	12.26236	7.97475	11.51078
48460	15.24708	11.5582	7.893377	10.5302
48580	16.29099	12.60211	8.605916	11.46552
48620	18.29468	14.6058	8.747057	13.2857
48660	16.48379	12.79491	8.368758	11.925
48700	16.34735	12.65847	8.658885	11.68135
48780	15.34246	11.65358	7.997604	9.889845
48820	16.0259	12.33702	7.941142	10.62301
48900	18.20574	14.51686	9.266282	12.25754
48940	15.62198	11.9331	7.796369	10.62235
48980	15.92773	12.23885	8.367875	11.22808
49020	16.70122	13.01234	7.132785	9.953705
49100	15.94113	12.25225	7.91093	10.81932
49180	19.03573	15.34685	9.917713	12.97855
49260	15.72836	12.03948	8.414143	9.824553
49300	16.54658	12.8577	8.755971	11.63234
49340	18.55597	14.86709	9.79092	13.68719
49380	15.27971	11.59083	7.419215	9.936196
49420	16.55712	12.86824	9.288104	12.31673
49460	14.87817	11.18929	7.027162	9.979337
49660	18.18193	14.49305	9.194418	13.29625
49700	17.34247	13.65359	8.170399	11.87939
49740	16.66887	12.97999	8.786514	12.01611
49780	16.13855	12.44967	8.45781	11.35331
10100	15.85015	12.16127	7.617895	10.5858
10140	15.62535	11.93647	9.102328	11.16228
10180	19.36153	15.67265	8.017106	11.98767
10220	17.01332	13.32444	8.125029	10.4707
10300	16.21336	12.52448	8.263829	11.5265
10460	16.05112	12.36224	8.036573	11.04345
10500	17.47646	13.78759	7.712398	11.96327
10540	16.59635	12.90747	10.08528	11.59111
10580	18.51671	14.82783	8.752341	13.65839
10620	15.74265	12.05377	7.723445	10.98412
10660	15.97208	12.2832	7.834486	10.3642
10700	15.9218	12.23292	8.587495	11.36808
10740	18.38225	14.69337	8.927169	13.60423
10780	17.98319	14.29431	8.959235	11.90449
10820	15.8134	12.12452	7.859519	10.46624
10860	15.85581	12.16693	8.08156	10.6078
10900	20.14775	16.45887	9.400686	13.57692
10940	15.46985	11.78097	7.584719	10.65676
10980	16.62649	12.93761	9.504837	10.32528
11020	16.80922	13.12034	8.395348	11.74981
11060	15.3315	11.64262	7.350661	10.19847
11100	18.63172	14.94284	8.569732	12.38998
11140	15.60372	11.91484	7.047703	10.51575
11180	16.51032	12.82144	8.452297	11.3252
11220	15.74479	12.05591	7.919241	10.80983
11380	15.90263	12.21375	8.978589	9.473934
11420	15.88878	12.1999	7.979928	10.43194
11500	16.86823	13.17935	9.187337	11.64813
11540	17.83422	14.14534	8.57088	12.28269
11580	15.44349	11.75461	7.577219	10.43011
11620	16.93612	13.24724	9.234823	10.74006
11660	15.55022	11.86134	8.191464	10.03452
11700	17.92436	14.23548	8.772661	12.8902
11740	15.95888	12.27	8.567147	10.87895
11820	15.61427	11.92539	8.631513	10.49908
11860	15.1618	11.47292	7.024624	9.732996
11900	15.6821	11.99322	7.64803	11.06781
11940	16.61953	12.93065	9.110256	10.83956
11980	16.09387	12.40499	8.247721	11.26448
12020	16.90085	13.21198	7.74314	12.095
12060	20.78094	17.09206	7.218415	12.11339
12100	17.35329	13.66441	9.304619	12.50741
12140	16.14735	12.45848	8.28981	10.6333
12180	15.79959	12.11071	8.083482	11.30349
12220	16.91337	13.22449	8.497847	11.74509
12260	18.18919	14.50031	8.286462	13.18307
12300	16.68518	12.9963	8.531421	11.70319
12380	16.27623	12.58735	7.870569	10.56254
12420	19.02198	15.3331	8.955938	14.18939
12460	15.51312	11.82424	8.214092	10.22234
12580	19.839	16.15012	7.752985	10.71173
12620	17.44838	13.7595	8.992893	11.91656
12660	16.04177	12.35289	8.081458	10.98285
12700	18.18231	14.49343	10.13588	12.31041
12740	15.82449	12.13561	7.626594	10.99148
12780	15.11006	11.42118	7.745657	10.79723
12820	15.51149	11.82261	8.914242	10.28722
12860	16.36181	12.67293	8.046514	11.00323
12900	18.52875	14.83987	9.780346	10.46752
12940	20.34757	16.65869	9.286057	13.50832
12980	17.03178	13.3429	8.71611	11.84184
13020	18.14628	14.4574	9.999909	11.60062
13060	16.10029	12.41141	9.140437	10.52223
13100	16.06467	12.37579	8.21496	10.03741
13140	19.2828	15.59392	9.738008	12.89951
13180	16.39375	12.70487	8.272033	11.387
13220	16.65282	12.96394	8.132402	11.73262
13260	16.24223	12.55335	8.487853	10.74145
13300	15.16036	11.47148	7.647406	10.37664
13340	15.41445	11.72557	7.682806	10.73783
13380	17.43452	13.74565	9.138865	12.13054
13420	15.89899	12.21011	9.186578	10.66195
13460	16.45003	12.76115	9.31918	11.85344
13500	15.60279	11.91391	7.583786	10.23703
13540	15.30938	11.6205	7.278439	10.51759
13620	15.50911	11.82023	7.668802	10.60398
13660	15.22761	11.53873	7.713011	10.66681
13700	16.6631	12.97422	8.500405	10.45016
13740	17.69659	14.00771	8.14225	11.90873
13780	17.44881	13.75993	8.718564	12.43753
13820	20.12229	16.43341	8.018	12.16112
13900	16.824	13.13512	8.85284	11.57065
13940	15.82387	12.13499	8.426218	10.67297
13980	17.6008	13.91192	8.486275	11.10193
14020	16.74878	13.0599	7.838089	11.91903
14100	18.39477	14.70589	10.87167	11.33521
14140	16.21972	12.53084	7.687731	11.56483
14180	16.48945	12.80057	8.533624	10.76636
14220	18.70916	15.02028	8.425098	10.71175
14260	17.95238	14.2635	8.781047	13.21217
14340	15.03139	11.34251	7.926577	10.1849
14380	15.15621	11.46734	7.38225	10.74484
14420	19.12216	15.43328	9.85665	10.00825
14460	20.27303	16.58415	9.813688	15.30121
14500	17.64457	13.95569	9.381532	12.54341
14540	16.41964	12.73076	7.220706	11.8908
14580	16.52105	12.83217	8.416893	11.29365
14620	16.36228	12.6734	8.070315	10.69619
14660	16.65913	12.97025	8.430007	11.38837
14700	15.75925	12.07037	8.110782	11.23103
14740	16.60974	12.92086	8.823471	12.38759
14780	15.21705	11.52818	7.813982	10.36439
14820	15.42573	11.73685	7.785963	10.33883
15020	15.2872	11.59832	7.920264	10.42668
15060	14.45029	10.76141	10.21472	10.03232
15100	15.72204	12.03316	7.645201	10.29164
15180	17.12516	13.43628	9.299196	12.83048
15220	15.32305	11.63417	7.793306	10.54986
15260	16.66775	12.97887	8.088533	11.52813
15340	15.36431	11.67543	7.759785	10.72626
15380	19.28218	15.5933	9.988238	13.95402
15420	15.46861	11.77973	8.1689	10.60621
15460	16.78592	13.09704	7.830648	10.78141
15500	16.47988	12.791	8.62811	11.84446
15540	17.18733	13.49845	7.854766	12.23872
15580	15.25756	11.56868	7.197873	10.41673
15620	15.53407	11.84519	7.432304	10.76547
15660	16.06213	12.37325	7.954263	10.83175
15700	15.73109	12.04221	8.272407	10.35526
15740	15.87215	12.18327	8.363315	10.61526
15780	15.39927	11.71039	7.823038	10.39234
15820	14.86711	11.17823	6.848501	10.07555
15860	16.26317	12.57429	7.74083	10.75024
15900	16.80745	13.11857	8.20507	10.53082
15940	17.42209	13.73321	7.111309	10.27911
15980	18.31317	14.62429	10.47409	13.22678
16020	16.86065	13.17177	7.810907	11.44221
16060	16.4204	12.73152	8.313993	11.72708
16100	16.8964	13.20752	8.51311	10.83431
16180	15.88059	12.19171	7.161425	10.93279
16220	16.70385	13.01497	8.368123	11.15514
16260	15.88404	12.19516	8.066918	10.58545
16300	17.71124	14.02236	8.472616	12.41822
16340	15.39209	11.70321	7.510042	10.59313
16380	15.29129	11.60241	8.722292	10.62052
16460	15.89921	12.21033	7.596432	10.59516
16500	18.70275	15.01387	9.621737	11.18525
16540	16.49504	12.80616	8.60804	11.8417
16580	17.39379	13.70491	8.143697	12.30773
16620	19.22318	15.5343	7.887206	10.46775
16660	16.06064	12.37176	7.37271	11.06778
16700	19.24694	15.55806	10.01692	13.30187
16740	19.28916	15.60028	9.063257	14.47519
16820	17.56194	13.87306	7.593466	11.19412
16860	18.20134	14.51246	7.298995	10.94655
16940	17.23314	13.54426	8.62819	11.35898
16980	21.39918	17.7103	9.47551	12.62733
17020	16.81807	13.12919	8.911885	12.27724
17060	15.92794	12.23906	9.775851	11.23763
17140	20.12879	16.43991	7.095046	11.63618
17200	15.40596	11.71708	8.016992	12.28153
17220	18.68002	14.99114	8.663955	11.43079
17260	15.17662	11.48774	8.02427	10.23549
17300	18.99582	15.30694	8.238556	12.37848
17340	15.99986	12.31098	8.241129	11.06368
17380	15.68512	11.99624	9.494682	10.49971
17420	16.27742	12.58854	7.844664	11.60286
17460	20.42346	16.73458	8.517683	11.44694
17500	15.58052	11.89164	8.518228	10.55062
17540	16.8001	13.11123	9.238947	10.80922
17580	15.31737	11.62849	8.269486	10.7575
17660	16.92061	13.23173	9.037986	11.74381
17700	16.4526	12.76372	8.248662	10.46407
17740	15.46138	11.77251	7.568174	10.75221
17780	17.82068	14.1318	8.186878	12.22342
17820	18.43879	14.74991	9.214905	13.2841
17860	16.7884	13.09952	8.773479	11.91026
17900	18.80308	15.1142	8.985592	13.45763
17980	17.23289	13.54401	8.121998	12.565
18020	16.12076	12.43188	7.962111	11.20722
18060	16.83226	13.14338	8.655201	10.9893
18100	15.51739	11.82851	7.982895	10.33738
18140	19.09428	15.4054	7.654296	12.38748
18180	17.7808	14.09192	10.09612	11.88583
18220	15.03265	11.34377	7.017596	10.11456
18260	16.49768	12.8088	7.424694	11.50529
18300	15.74104	12.05216	10.7584	11.06418
18380	15.45518	11.7663	7.79369	10.01931
18420	15.62242	11.93354	8.018841	10.48257
18460	15.51222	11.82334	7.620653	10.57528
18500	16.38989	12.70101	8.307473	11.50154
18580	19.0289	15.34002	9.468379	12.93918
18620	15.48954	11.80066	8.304016	10.75479
18660	15.55271	11.86383	7.776295	10.80629
18700	15.9654	12.27652	9.251467	11.3015
18820	15.96552	12.27664	7.943459	10.5481
18860	14.46983	10.78095	7.587647	10.24995
18880	17.17145	13.48257	9.088758	12.36067
18900	16.05374	12.36486	8.208177	10.85433
18980	15.92553	12.23665	8.603887	11.2733
19060	16.30423	12.61535	9.003798	11.52458
19100	20.39175	16.70287	9.420077	15.56932
19140	17.33587	13.64699	8.23715	11.80474
19180	16.71041	13.02153	9.049676	11.32331
19220	15.88974	12.20086	7.406992	10.87125
19300	16.99731	13.30843	9.351887	11.99648
19340	18.00504	14.31616	8.414119	12.829
19380	18.5112	14.82232	8.272627	11.52844
19460	17.08092	13.39205	8.691294	11.90766
19500	16.66051	12.97163	9.531998	11.61803
19540	15.48345	11.79457	7.757061	10.4302
19580	15.44305	11.75417	7.806109	10.57257
19620	14.92258	11.2337	7.608887	10.7602
19660	18.60291	14.91403	9.494877	13.24158
19700	15.68839	11.99951	7.894577	10.1307
19740	19.59561	15.90673	8.996339	14.6425
19760	17.41933	13.73045	9.054078	10.43793
19780	18.00493	14.31605	8.367866	13.16461
19820	20.5272	16.83832	8.186555	11.4267
19860	15.61688	11.928	7.669253	10.02884
19940	16.29379	12.60491	8.317719	10.48108
19980	15.82646	12.13758	8.082346	10.38449
20020	16.4809	12.79202	7.789061	11.82513
20060	15.79856	12.10968	7.767321	10.59235
20100	17.11501	13.42613	8.765827	11.88162
20140	16.37983	12.69095	7.677203	10.93786
20180	17.54452	13.85564	10.50972	11.31223
20220	16.60592	12.91704	8.531497	11.41607
20260	18.41643	14.72755	9.445959	12.53062
20300	17.75828	14.0694	8.895259	9.918967
20340	15.84593	12.15705	8.978649	10.67632
20380	15.7998	12.11092	8.209368	11.52018
20420	16.18321	12.49433	7.864108	10.77006
20460	15.42356	11.73468	7.711859	10.55344
20500	19.30205	15.61317	10.20957	13.03525
20540	15.64918	11.9603	8.077184	10.54223
20580	14.64261	10.95373	7.277576	10.82257
20660	16.15298	12.46411	7.883094	10.50296
20700	16.67594	12.98706	8.785429	11.99563
20740	16.93923	13.25035	8.26453	11.94995
20780	16.0405	12.35162	8.041977	10.76225
20820	15.82366	12.13478	7.776604	10.44479
20900	15.59768	11.9088	8.681776	10.62101
20940	17.14061	13.45173	9.62872	11.95833
20980	17.38664	13.69776	8.853448	10.67207
21020	15.97598	12.2871	6.948485	10.98248
21060	16.1249	12.43602	7.793256	11.85066
21120	15.33649	11.64761	8.334192	9.86011
21140	17.30198	13.6131	9.299943	12.16651
21220	16.14555	12.45667	8.15235	10.74132
21260	15.79771	12.10883	8.195182	10.53308
21300	16.1925	12.50362	8.292236	11.39482
21340	18.47261	14.78373	9.159457	13.50287
21380	16.00675	12.31787	8.717591	10.4895
21420	16.15838	12.4695	8.645372	10.95707
21460	16.85044	13.16156	7.933493	10.72775
21500	17.21018	13.5213	9.429886	12.53253
21540	16.87392	13.18504	8.488434	10.54487
21580	16.37821	12.68933	8.472122	10.60157
21660	17.2242	13.53532	10.58975	12.72436
21700	17.15352	13.46464	9.768829	11.78674
21740	15.69677	12.00789	8.463075	9.877862
21780	19.9488	16.25992	9.01165	11.18455
21900	16.066	12.37712	8.137638	10.93432
21980	15.07231	11.38344	7.419297	10.11022
22020	17.16299	13.47411	8.35988	12.1511
22060	16.23946	12.55058	8.051561	11.01587
22100	15.44776	11.75888	7.680658	11.03968
22140	19.51995	15.83107	10.96406	11.73454
22180	17.15582	13.46694	8.863276	12.74692
22220	18.2803	14.59142	8.509823	12.91899
22260	16.8077	13.11882	8.560959	10.95815
22280	16.41632	12.72744	8.727551	10.74134
22300	16.24947	12.56059	8.241843	11.2062
22340	15.33818	11.6493	6.884563	9.755161
22380	19.13632	15.44744	10.40277	11.75214
22420	17.77825	14.08937	9.700949	13.00021
22500	18.74441	15.05553	8.843106	12.2019
22520	18.36764	14.67876	9.582861	11.8756
22540	16.4704	12.78152	8.320404	11.50587
22580	15.64803	11.95915	9.95757	11.08408
22620	15.58946	11.90058	7.693966	10.26252
22660	17.66238	13.9735	9.187412	12.52495
22700	15.36386	11.67498	7.912739	10.56002
22780	15.19462	11.50574	7.565638	10.72701
22800	15.53643	11.84755	7.551628	11.05195
22820	17.47367	13.78479	9.011639	10.23016
22860	15.29694	11.60806	8.763175	10.8553
22900	18.51113	14.82225	8.425012	12.49391
23060	17.73211	14.04323	8.692209	12.90729
23140	15.58499	11.89611	7.677625	10.41142
23180	16.15103	12.46215	7.506824	11.13615
23240	14.66442	10.97554	7.141622	10.03706
23300	15.70649	12.01761	7.913116	10.78114
23340	16.14293	12.45405	7.993132	10.50348
23380	16.08254	12.39367	8.611347	11.03271
23460	16.55091	12.86203	8.970377	11.54417
23500	16.44034	12.75146	8.001175	10.89251
23540	17.60586	13.91698	8.792287	12.42744
23620	15.5352	11.84632	8.07008	10.5491
23660	16.04894	12.36006	8.003134	10.88768
23700	17.99286	14.30398	9.135209	11.16572
23780	17.31553	13.62665	8.409873	10.61891
23820	15.92775	12.23887	7.444453	10.75216
23860	18.31096	14.62208	10.37892	10.99408
23900	16.29181	12.60293	8.176558	11.49889
23940	17.91298	14.2241	9.27157	10.54239
23980	15.8503	12.16142	7.279039	10.82802
24020	16.83214	13.14326	8.105535	11.75724
24100	15.27675	11.58787	7.773345	10.92055
24140	17.28216	13.59328	9.25315	11.67001
24220	17.52488	13.836	8.066578	11.49044
24260	16.75226	13.06339	7.557921	11.26626
24300	16.79047	13.10159	8.459826	11.77678
24340	18.33318	14.6443	9.426455	13.78579
24380	15.23505	11.54617	7.857805	10.21112
24420	15.67422	11.98534	9.347635	11.298
24460	15.20627	11.5174	7.715748	10.22325
24500	16.23476	12.54588	8.000703	11.29029
24540	18.07237	14.38349	9.447484	12.31438
24580	18.20014	14.51126	8.970007	12.60081
24620	16.12425	12.43537	8.200193	11.10299
24660	18.10744	14.41856	8.664056	12.34099
24700	15.57861	11.88973	7.668493	10.14148
24740	16.70545	13.01657	9.061232	10.93082
24780	16.35886	12.66998	8.578152	11.90449
24820	15.57119	11.88231	8.601022	10.88181
24860	17.90481	14.21593	9.04236	13.54508
24900	15.80531	12.11643	7.62715	10.70663
24940	16.15345	12.46457	7.763672	11.44705
24980	15.30073	11.61185	8.035981	10.00663
25060	18.11385	14.42497	9.824761	12.85687
25100	15.36719	11.67831	9.573332	9.873441
25220	16.45344	12.76456	8.666076	11.58046
25300	16.04131	12.35243	7.639781	10.55339
25420	17.99691	14.30803	7.670547	10.70865
25460	15.36631	11.67743	7.544407	10.69101
25540	18.67451	14.98564	9.390022	13.98772
25580	16.33259	12.64371	8.041883	10.34132
25620	17.55163	13.86275	8.346096	11.78154
25700	15.25387	11.56499	7.11516	10.21936
25720	15.11401	11.42513	6.963056	9.873544
25740	16.39843	12.70955	7.984474	11.1453
25760	15.1495	11.46062	7.782734	10.08356
25780	15.15654	11.46766	7.781714	10.69503
25820	14.60491	10.91603	8.265701	9.838256
25860	18.85135	15.16247	7.999352	12.23335
25940	17.18205	13.49317	8.737621	12.00361
25980	15.65967	11.97079	7.902973	11.24367
26020	17.43833	13.74945	9.62949	10.97389
26140	18.94902	15.26014	11.2631	11.80403
26220	14.73173	11.04285	8.080425	9.953324
26300	15.98735	12.29847	8.351112	11.43059
26340	15.4311	11.74222	8.204521	10.55156
26380	17.52159	13.83271	9.868968	12.2084
26420	21.16393	17.47505	10.10248	15.47063
26460	15.79695	12.10807	7.776215	11.06221
26500	15.43794	11.74906	7.787527	10.73141
26540	15.85089	12.16201	7.798515	10.53609
26580	18.01973	14.33085	7.482242	10.98002
26620	17.59926	13.91038	9.004472	12.82874
26660	15.86786	12.17898	7.696952	11.29067
26700	14.92017	11.23129	7.618116	9.699165
[truncated: 1,293 more rows]
