# Supplementary material for: Does environmental policy affect scaling laws between population and pollution? Evidence from American metropolitan areas
Source: PLoS One. 2017 Aug 9;12(8):e0181407. doi: 10.1371/journal.pone.0181407 (PMC5549900; doi:10.1371/journal.pone.0181407)
Supplement: S1 Data — This zip file contains all of the raw data files used in this analysis. (ZIP) [file pone.0181407.s009.zip › S1_Data/Table_3_Pop_CO2_NA.txt]

msa_code	Log_GED	Log_E_GED	Log_MD	Log_Pop
10420	18.20591	14.51703	9.644403	13.44363
11460	17.39128	13.7024	9.633914	12.63158
11780	17.06644	13.37756	9.945944	11.54582
12060	20.75788	17.06899	9.496477	15.16269
12540	18.8146	15.12572	10.92563	13.37311
12580	19.78977	16.10089	9.902697	14.71183
13820	20.10603	16.41715	11.15803	13.68213
14860	18.60089	14.91201	10.54209	13.64274
15940	17.46128	13.77241	9.807053	12.8298
16620	19.11957	15.43069	10.30137	12.20238
16860	18.10151	14.41263	9.100703	12.92338
16980	21.6705	17.98162	10.64493	15.96142
17140	20.11215	16.42327	10.22395	14.44239
17460	19.83951	16.15063	10.41256	14.52268
18140	18.90422	15.21534	9.604914	14.1482
18740	18.46337	14.77449	11.68587	10.49693
19380	18.49714	14.80826	9.642416	13.48006
19820	20.43439	16.74552	10.66525	15.29525
21780	19.96445	16.27557	10.79637	12.30356
23420	17.97076	14.28188	10.49603	13.5451
23580	16.62494	12.93606	9.099437	11.72229
24660	18.17027	14.48139	10.30484	12.87743
25180	17.60497	13.91609	9.210738	12.20925
25260	16.62913	12.94025	8.974221	11.7219
25420	17.94995	14.26107	9.451246	13.03077
25860	18.82031	15.13143	9.82071	11.80788
26580	18.07129	14.38241	9.975659	12.61335
26860	19.29237	15.60349	11.87346	11.38317
26900	19.30929	15.62041	9.619623	14.04789
27540	18.84366	15.15478	9.827903	10.8802
27780	16.55806	12.86918	8.8852	11.94319
28940	18.5494	14.86052	10.0677	13.3688
29540	17.97972	14.29084	10.00295	13.03906
30140	16.46383	12.77495	8.724177	11.67722
31140	19.72282	16.03394	10.28982	13.7115
31420	19.31898	15.63011	10.63861	12.07524
31460	16.20314	12.51426	9.054815	11.66788
31500	18.22395	14.53507	10.66793	10.36763
32900	17.00329	13.31441	9.373348	12.2098
33700	17.39406	13.70518	9.79592	12.98721
33780	19.13998	15.4511	11.36766	11.88389
35260	17.46261	13.77373	9.792237	11.45644
35300	18.37283	14.68395	10.47046	13.58384
35620	21.16106	17.47218	10.16129	16.64063
37620	19.13064	15.44176	9.085544	11.36601
37980	20.28931	16.60043	10.05604	15.49681
38300	20.26707	16.57819	10.51834	14.63112
38580	19.70963	16.02075	11.54795	10.98979
39020	15.58436	11.89548	8.544236	11.29418
39740	17.98919	14.30031	10.14494	12.78888
40140	19.67335	15.98447	11.05227	14.97884
40660	17.95306	14.26418	10.20805	11.35641
41180	20.36508	16.6762	10.18757	14.71103
42460	18.56597	14.87709	10.47356	10.85002
44220	16.62514	12.93626	8.754869	11.88423
44700	17.82403	14.13515	10.14549	13.24136
45940	18.00983	14.32095	9.530064	12.71848
47300	17.27874	13.58986	9.9205	12.7896
47900	20.21212	16.52324	10.02694	14.88479
48540	18.83844	15.14956	11.05382	11.94436
49180	19.06157	15.37269	9.668408	11.86956
49620	18.55076	14.86188	10.9126	12.8389
10420	18.12397	14.43509	9.471193	13.45817
11460	17.54898	13.8601	9.59453	12.71519
11780	17.14111	13.45223	9.295344	11.53837
12060	20.61087	16.922	9.550464	15.2781
12540	19.00377	15.31489	10.73097	13.45031
12580	19.72959	16.04071	9.8258	14.75316
13820	20.05771	16.36883	10.95351	13.68911
14860	18.48763	14.79875	10.38946	13.70223
15940	17.4545	13.76562	9.553376	12.83965
16620	19.20559	15.51671	10.02715	12.18802
16860	18.09963	14.41075	8.964823	12.9733
16980	21.27661	17.58773	10.377	16.00327
17140	20.07272	16.38384	10.15398	14.46242
17460	20.23796	16.54909	10.25321	14.53053
18140	18.9677	15.27882	9.478012	14.21716
18740	18.37366	14.68478	11.60368	10.52269
19380	18.43553	14.74665	9.519485	13.46554
19820	20.42975	16.74087	10.52563	15.28945
21780	19.92087	16.23199	10.61344	12.32999
23420	17.98668	14.2978	10.26688	13.62889
23580	16.79354	13.10466	8.953576	11.91992
24660	18.0989	14.41002	10.39612	12.97634
25180	17.54542	13.85654	8.849959	12.28167
25260	16.7346	13.04572	8.794276	11.81576
25420	17.89083	14.20195	9.436044	13.06401
25860	18.78542	15.09654	11.0195	11.88685
26580	17.97682	14.28794	9.851658	12.61784
26860	19.23966	15.55078	11.4536	11.39789
26900	19.25752	15.56864	9.540401	14.13313
27540	18.79008	15.1012	10.09897	10.88234
27780	16.43085	12.74197	8.797318	11.91726
28940	18.68068	14.9918	9.931121	13.40572
29540	17.84178	14.1529	9.879076	13.08179
30140	16.6686	12.97972	8.666085	11.7093
31140	19.63673	15.94785	9.910809	13.74608
31420	19.25176	15.56288	10.4157	12.08219
31460	16.26984	12.58096	8.963047	11.76266
31500	18.17425	14.48537	10.42855	10.36945
32900	17.08856	13.39968	9.33983	12.32541
33700	17.39427	13.70539	9.727112	13.07625
33780	19.08335	15.39448	11.3685	11.90875
35260	17.41666	13.72778	9.958264	11.45039
35300	18.27546	14.58658	10.40794	13.63531
35620	21.16588	17.477	10.11801	16.70313
37620	19.11014	15.42126	8.650484	11.38063
37980	20.27083	16.58195	9.890232	15.53629
38300	20.20016	16.51128	10.5084	14.63244
38580	19.60444	15.91556	11.24076	10.95825
39020	15.62055	11.93167	8.256516	11.27279
39740	17.94273	14.25385	9.795259	12.85144
40140	19.64907	15.96019	10.9752	15.06453
40660	17.78439	14.09551	10.0777	11.43601
41180	20.40195	16.71307	9.960011	14.73278
42460	18.5261	14.83722	10.477	10.89225
44220	16.66099	12.97211	8.747032	11.8722
44700	17.82996	14.14108	10.03524	13.31964
45940	17.90887	14.21999	9.802993	12.7825
47300	17.27797	13.58909	9.756926	12.84679
47900	20.26441	16.57553	9.834952	14.96822
48540	18.81527	15.12639	10.57055	11.92796
49180	19.03573	15.34685	9.223639	11.92699
49620	18.60667	14.91779	10.95953	12.87311
10420	18.18204	14.49316	9.371237	13.4624
11460	17.61319	13.92431	9.506872	12.74325
11780	17.11083	13.42195	9.227563	11.53896
12060	20.78094	17.09206	9.608215	15.33908
12540	19.10331	15.41443	11.0816	13.54203
12580	19.839	16.15012	9.819897	14.77077
13820	20.12229	16.43341	11.08091	13.7047
14860	18.6259	14.93702	10.19853	13.70754
15940	17.42209	13.73321	9.549428	12.83748
16620	19.22318	15.5343	9.889901	12.17498
16860	18.20134	14.51246	8.877839	13.00089
16980	21.39918	17.7103	10.33055	16.00957
17140	20.12879	16.43991	9.994827	14.47911
17460	20.42346	16.73458	10.21678	14.51766
18140	19.09428	15.4054	9.464667	14.25463
18740	18.3584	14.66952	11.35556	10.52844
19380	18.5112	14.82232	9.409253	13.4634
19820	20.5272	16.83832	10.47048	15.28323
21780	19.9488	16.25992	10.43681	12.35378
23420	18.18909	14.50021	10.60352	13.67908
23580	16.87811	13.18923	8.874201	11.98903
24660	18.10744	14.41856	10.26438	13.01298
25180	17.61635	13.92747	8.713344	12.36392
25260	16.7153	13.02642	8.958398	11.8855
25420	17.99691	14.30803	9.194906	13.08369
25860	18.85135	15.16247	11.25817	11.90921
26580	18.01973	14.33085	9.791725	12.62206
26860	19.42272	15.73384	11.64456	11.39369
26900	19.30194	15.61306	9.495942	14.17405
27540	18.72716	15.03828	9.867034	10.8994
27780	16.58483	12.89595	8.740149	11.89802
28940	18.77621	15.08733	9.654348	13.44257
29540	18.01648	14.3276	9.837088	13.11175
30140	16.61765	12.92877	8.529884	11.7456
31140	19.71553	16.02665	9.96526	13.76666
31420	19.40684	15.71796	10.3571	12.09
31460	16.52997	12.84109	9.12601	11.85163
31500	18.25781	14.56893	11.00451	10.37343
32900	17.11767	13.42879	9.581904	12.39898
33700	17.47648	13.7876	9.727602	13.1224
33780	19.17556	15.48668	11.49291	11.93409
35260	17.33784	13.64896	9.675433	11.43757
35300	18.35761	14.66873	10.12362	13.64965
35620	21.25337	17.56449	10.00599	16.70285
37620	19.08807	15.39919	8.646255	11.37158
37980	20.48438	16.7955	9.821525	15.55016
38300	20.29769	16.60881	10.53599	14.61842
38580	19.7376	16.04873	11.18409	10.95703
39020	15.61528	11.9264	8.130425	11.26351
39740	18.17505	14.48617	9.726794	12.889
40140	20.05335	16.36447	11.16922	15.17024
40660	17.86949	14.18061	10.38984	11.45458
41180	20.59462	16.90574	10.05	14.74117
42460	18.53947	14.85059	10.18931	10.88429
44220	16.69789	13.00901	8.632888	11.85911
44700	17.85589	14.16701	10.21441	13.39542
45940	17.97833	14.28945	9.604589	12.79944
47300	17.54806	13.85918	9.8975	12.91895
47900	20.61141	16.92253	9.854095	15.00108
48540	18.7504	15.06152	10.58118	11.91464
49180	18.95125	15.26237	8.774771	11.95392
49620	18.73303	15.04415	11.35993	12.92163
10420	18.05957	14.37069	9.177465	13.46354
11460	17.49569	13.80681	9.294104	12.74138
11780	16.93437	13.24549	9.045809	11.53102
12060	20.64248	16.9536	9.389562	15.42017
12540	19.01377	15.32489	10.78315	13.61502
12580	19.73289	16.04401	9.500901	14.78354
13820	20.01062	16.32174	10.92501	13.72436
14860	18.56351	14.87463	9.924184	13.71439
15940	17.20243	13.51355	9.308844	12.84037
16620	19.08823	15.39935	9.806371	12.1674
16860	17.96857	14.27969	8.600193	13.03917
16980	21.1592	17.47032	10.15126	16.02024
17140	20.00053	16.31165	9.396519	14.49874
17460	19.96245	16.27357	9.874627	14.50441
18140	18.92405	15.23517	9.351771	14.29533
18740	18.39671	14.70783	11.25546	10.5174
19380	18.33548	14.6466	9.204816	13.45566
19820	20.34007	16.65119	10.24543	15.26233
21780	19.84188	16.15301	10.00531	12.37365
23420	18.12698	14.4381	10.41943	13.72079
23580	16.71302	13.02414	8.703773	12.08547
24660	18.09203	14.40315	9.81771	13.07697
25180	17.52972	13.84084	8.690482	12.42241
25260	16.53858	12.8497	9.301005	11.93181
25420	17.88262	14.19374	9.136635	13.11585
25860	18.771	15.08212	9.525065	11.94372
26580	17.92378	14.2349	9.635017	12.62778
26860	19.31941	15.63053	11.52144	11.39422
26900	19.2016	15.51272	9.162319	14.2197
27540	18.75508	15.0662	9.743234	10.91512
27780	16.3788	12.68992	8.850824	11.88204
28940	18.54126	14.85238	9.460128	13.49131
29540	17.66917	13.98029	9.767497	13.146
30140	16.82757	13.13869	8.465559	11.78732
31140	19.61702	15.92814	9.726922	13.7995
31420	19.40814	15.71926	10.28241	12.10267
31460	16.44559	12.75671	8.952721	11.90739
31500	18.16149	14.47261	10.84292	10.39164
32900	17.11553	13.42665	9.86133	12.43137
33700	17.55685	13.86797	10.06034	13.14027
33780	19.20643	15.51755	11.56743	11.93692
35260	17.24362	13.55474	9.338264	11.42735
35300	18.24536	14.55648	9.774652	13.66075
35620	21.11204	17.42316	9.856968	16.70795
37620	19.1192	15.43032	8.10967	11.37117
37980	20.17541	16.48653	9.691309	15.56309
38300	20.18677	16.49789	10.48741	14.61211
38580	19.75022	16.06134	10.84803	10.96982
39020	15.40004	11.71116	7.95071	11.27888
39740	17.90268	14.2138	9.663818	12.91838
40140	19.87975	16.19087	10.89964	15.22977
40660	17.73722	14.04834	9.377372	11.47129
41180	20.45105	16.76217	9.955366	14.75251
42460	18.39361	14.70473	10.00583	10.8879
44220	16.49299	12.80411	8.370309	11.84513
44700	17.72198	14.0331	10.03244	13.41755
45940	17.79384	14.10496	9.223401	12.80524
47300	17.40038	13.71151	10.13602	12.96987
47900	20.36958	16.6807	9.513594	15.02984
48540	18.85649	15.16761	9.75341	11.90546
49180	19.88237	16.19349	8.675671	11.99238
49620	18.59394	14.90507	11.31794	12.97014
