# Supplementary material for: Does environmental policy affect scaling laws between population and pollution? Evidence from American metropolitan areas
Source: PLoS One. 2017 Aug 9;12(8):e0181407. doi: 10.1371/journal.pone.0181407 (PMC5549900; doi:10.1371/journal.pone.0181407)
Supplement: S1 Data — This zip file contains all of the raw data files used in this analysis. (ZIP) [file pone.0181407.s009.zip › S1_Data/Table_3_Pop_LAP_CO2_A.txt]

msa_code	Log_GED	Log_E_GED	Log_MD	Log_Pop
10100	18.14046	12.12217	5.682733	10.58208
10140	17.16716	11.97451	6.000843	11.11397
10180	19.707	15.56489	4.089526	11.94626
10220	18.27026	13.30932	4.36094	10.45409
10300	20.07199	12.426	5.855711	11.51072
10460	18.60932	12.62857	5.483564	10.90016
10500	19.31078	13.66519	4.594214	11.94941
10540	19.3458	12.94094	7.251344	11.56492
10580	21.0155	14.74052	5.896616	13.61597
10620	19.20289	11.96467	6.231913	10.94283
10660	18.60225	12.09488	5.653179	10.35784
10700	19.08233	12.20082	6.76685	11.29631
10740	21.08769	14.6214	6.329243	13.45199
10780	19.57891	14.37452	5.46255	11.89127
10820	18.05957	11.86721	5.333419	10.35054
10860	17.58447	11.94819	5.868062	10.60192
10900	22.05189	16.32244	5.090836	13.48515
10940	19.01828	11.6728	5.926157	10.59731
10980	18.86798	13.02845	6.221288	10.32925
11020	20.0221	12.92586	6.133593	11.77481
11060	17.38853	11.45721	5.193258	10.25386
11100	20.0107	14.92856	5.488874	12.3007
11140	18.82556	11.64037	5.513054	10.47195
11180	18.34761	12.67562	5.376008	11.2302
11220	18.8814	12.01066	5.517016	10.82713
11380	17.6271	12.03119	5.90822	9.527921
11420	18.50998	12.16029	5.430582	10.3654
11500	19.59072	12.85243	6.764766	11.666
11540	19.969	13.96503	5.422746	12.19354
11580	18.71684	11.21318	5.395876	10.11196
11620	18.75824	13.32854	5.587845	10.70399
11660	17.81825	11.80302	5.407083	9.971287
11700	20.79	14.31052	5.922951	12.7641
11740	19.41169	12.17783	5.303373	10.85848
11820	17.85684	11.8707	6.570128	10.47229
11860	17.67131	11.42772	4.920672	9.732462
11900	18.06034	11.94856	5.25914	11.0284
11940	20.06132	12.49906	7.899474	10.74495
11980	18.93692	12.56378	6.226252	11.16582
12020	19.55929	12.96871	4.952417	11.93121
12060	21.27153	17.07292	4.08211	11.96783
12100	19.96158	13.41008	6.023175	12.38684
12140	18.80233	12.42116	5.700249	10.58868
12180	19.47927	12.17009	6.008537	11.31085
12220	18.71234	12.5034	6.171616	11.53433
12260	21.46207	14.59747	6.42473	13.10701
12300	18.42517	12.95614	5.690938	11.65463
12380	19.07193	12.39139	5.593822	10.52277
12420	21.31434	15.14675	6.071311	13.95183
12460	18.50373	11.68988	6.545568	10.20832
12580	20.11686	16.10191	3.766651	10.61369
12620	18.13307	13.6306	6.076706	11.88056
12660	18.78528	12.30589	5.801013	10.90195
12700	20.22739	14.3644	6.864541	12.26679
12740	17.83136	12.18358	5.312933	10.93825
12780	17.68243	11.42451	5.411519	10.77214
12820	18.23124	12.78524	5.95256	10.34952
12860	19.03519	12.47822	5.378905	11.00989
12900	20.37352	14.91959	6.651484	10.40626
12940	22.31966	16.60717	6.580963	13.42735
12980	19.59099	13.15581	6.109853	11.85921
13020	20.3843	14.54214	6.906553	11.60381
13060	18.21755	12.59149	6.146572	10.5408
13100	18.06281	11.82872	5.795479	10.03056
13140	21.47828	15.95585	6.667687	12.87544
13180	19.34273	12.67377	5.802968	11.33253
13220	19.77788	12.37049	6.541116	11.74191
13260	19.57249	12.50245	6.3888	10.73099
13300	17.71949	11.3461	5.673813	10.22318
13340	18.64971	11.73646	5.287739	10.75398
13380	18.49595	13.52174	7.274082	11.98487
13420	18.0047	12.14606	5.832035	10.57669
13460	18.41605	12.71973	8.903162	11.61557
13500	18.02509	11.88912	5.212219	10.29187
13540	17.67547	11.66521	5.077604	10.4903
13620	18.3616	11.98699	6.160388	10.58073
13660	18.1369	11.52597	5.889534	10.61408
13700	19.10554	12.82027	7.017586	10.40819
13740	19.43278	14.03804	5.679062	11.83392
13780	19.83216	13.79996	5.625821	12.41901
13820	20.81765	16.42178	4.099162	12.0345
13900	20.59756	13.19149	7.617967	11.4953
13940	18.5509	12.31176	7.057407	10.64844
13980	20.26833	13.93132	5.826576	11.06626
14020	19.56997	13.23744	5.163526	11.83169
14100	21.47138	14.70277	7.977643	11.30522
14140	18.91364	12.48737	5.316436	11.61254
14180	19.1352	12.68118	6.416625	10.81818
14220	20.03079	15.75807	4.434239	10.67272
14260	20.81485	14.31995	7.165387	12.99158
14340	17.53023	11.36286	5.207101	10.17732
14380	18.02148	11.3998	4.960743	10.63149
14420	19.61425	15.05033	6.193425	10.07369
14460	23.32422	16.43058	7.155732	15.2684
14500	19.37192	13.85352	6.079787	12.51764
14540	19.72188	12.91989	5.415518	11.76096
14580	18.17044	12.6328	5.87347	11.06478
14620	18.88368	12.68329	5.712195	10.73611
14660	18.92561	12.85728	5.408195	11.2854
14700	18.69024	12.03538	6.003547	11.05083
14740	18.89326	12.85899	6.130838	12.37396
14780	17.99322	11.34552	5.486479	10.27818
14820	18.97593	11.8166	6.394051	10.26997
15020	17.62911	11.54659	5.363106	10.37677
15060	16.93373	11.01459	6.517114	9.96034
15100	17.75574	11.94993	5.39067	10.16319
15180	19.44894	13.37574	6.727794	12.70421
15220	17.61337	11.59021	5.670466	10.51453
15260	19.28078	13.02819	5.832634	11.42904
15340	18.75471	11.64478	5.37589	10.75812
15380	21.65438	15.56497	6.840102	13.9484
15420	18.95047	12.17513	7.242426	10.64201
15460	19.15849	13.18833	4.744026	10.83068
15500	19.16323	12.73707	6.076235	11.70437
15540	18.92969	13.46678	5.452357	12.17946
15580	17.09791	11.57949	5.135952	10.43276
15620	18.28757	11.72761	5.585986	10.68536
15660	18.75917	12.04175	5.541456	10.64462
15700	19.56094	12.21409	6.523989	10.29921
15740	18.73812	12.22825	6.011806	10.62023
15780	18.74854	12.37634	5.831616	10.40862
15820	18.07655	11.73198	5.761128	10.04072
15860	18.76476	12.67723	6.154134	10.70771
15900	19.5854	13.38112	6.027643	10.56305
15940	18.92413	13.77846	3.935631	10.28486
15980	20.82969	14.23237	7.609046	12.90057
16020	19.74509	13.18332	5.641866	11.39581
16060	20.69101	13.14888	7.823715	11.71342
16100	19.27639	13.47621	7.444615	10.88035
16180	17.64657	11.96059	4.810812	10.8207
16220	18.63164	12.80039	5.932218	11.05338
16260	17.59376	11.91588	5.690518	10.29041
16300	20.52258	13.9657	6.1605	12.34915
16340	18.57011	11.61645	5.592731	10.50854
16380	19.13184	11.597	5.944832	10.62174
16460	18.37947	12.15969	5.731884	10.64096
16500	19.9319	14.78791	8.086496	11.13635
16540	19.928	12.85362	6.059144	11.76611
16580	20.33724	13.69258	5.792371	12.21076
16620	19.35413	15.43192	3.719365	10.51626
16660	19.02913	12.39522	5.400541	11.04941
16700	20.88716	15.55558	6.244816	13.22276
16740	22.48719	15.57243	6.528059	14.30362
16820	20.1062	13.74888	5.423233	11.0548
16860	19.27002	14.42068	3.94875	10.87988
16940	19.70463	14.21027	7.007053	11.27565
16980	22.18295	17.98361	4.069917	12.53399
17020	18.82902	12.88764	6.669472	12.18188
17060	19.25618	12.16805	5.994967	11.23494
17140	20.78318	16.42553	3.759476	11.5618
17200	19.15	12.03352	7.063577	12.21677
17220	20.06784	15.11034	5.496279	11.44189
17260	18.35714	11.49367	6.313004	10.34477
17300	20.41173	15.51525	4.440684	12.27347
17340	18.32923	11.89427	6.134499	10.92243
17380	18.67586	12.25185	6.75863	10.59228
17420	19.27352	12.47931	5.719393	11.50509
17460	20.38221	16.15181	3.796765	11.40309
17500	19.97829	11.82679	7.667273	10.29089
17540	19.46049	13.08673	5.544789	10.81199
17580	17.87319	11.65319	6.409089	10.68212
17660	19.39745	13.14003	7.009568	11.55988
17700	18.99879	13.03154	6.135661	10.51252
17740	18.94993	11.86699	5.74929	10.68796
17780	19.42363	13.96593	4.907832	12.01726
17820	19.99121	14.53741	5.841534	13.16393
17860	19.07443	13.15736	6.167118	11.77667
17900	21.03296	15.04729	5.871129	13.3364
17980	19.96348	13.43888	5.631696	12.53608
18020	19.40118	12.65836	6.036397	11.15216
18060	19.07689	12.75502	7.160583	11.01085
18100	17.86691	11.63694	6.126153	10.32147
18140	20.79558	15.22695	4.198376	12.35074
18180	20.24709	14.06502	6.684157	11.77476
18220	18.17717	11.36132	5.100134	10.16045
18260	18.96295	12.80807	5.213919	11.39675
18300	17.89092	12.086	6.728199	11.02955
18380	17.49891	11.52459	5.142139	9.934841
18420	18.46169	11.98958	6.921936	10.40668
18460	18.47264	11.53833	5.058162	10.38992
18500	19.61257	12.89086	6.217892	11.48965
18580	20.83945	15.40665	6.762424	12.92448
18620	18.50035	11.97392	5.850156	10.64237
18660	18.31047	11.84434	5.181038	10.77908
18700	18.19234	12.19411	6.312969	11.25405
18820	19.20628	12.3984	5.669599	10.50734
18860	16.68373	10.80644	5.85384	10.18403
18880	20.02766	13.19138	7.532649	12.24612
18900	18.25424	12.10037	5.394511	10.72164
18980	19.56736	12.27161	6.890737	11.23402
19060	20.1488	13.18311	6.401922	11.49508
19100	22.84462	16.62411	6.554879	15.40315
19140	19.90314	14.09322	4.840429	11.67114
19180	19.45421	13.16721	5.852596	11.33634
19220	18.80605	12.28893	5.558653	10.81774
19300	20.20333	13.01669	7.391166	11.81909
19340	20.73001	14.27627	5.990526	12.83864
19380	19.97264	14.81312	4.110957	11.50005
19460	20.46304	13.35858	7.279204	11.87381
19500	20.02445	13.54816	6.936781	11.63708
19540	19.07332	12.10575	5.561842	10.40934
19580	19.17991	11.67776	6.472882	10.58787
19620	16.60094	11.2162	5.532487	10.69621
19660	21.95266	14.51454	7.779747	13.07046
19700	18.08991	11.93075	6.868374	10.1007
19740	22.29154	16.65652	5.36223	14.52187
19760	19.52978	13.77121	6.108023	10.38174
19780	20.30937	14.12262	6.018452	13.05877
19820	20.78763	16.74641	3.795194	11.40077
19860	17.70836	11.78458	5.562052	10.02083
19940	19.08678	12.52027	5.430301	10.48386
19980	17.73992	12.27306	5.990923	10.29509
20020	19.39317	12.75447	6.1461	11.75093
20060	17.9107	11.8799	5.049833	10.4619
20100	19.88678	13.29358	6.115253	11.74442
20140	18.84828	12.55871	5.251761	10.86322
20180	20.72397	13.91944	7.924897	11.29889
20220	20.09446	12.89038	7.55976	11.38636
20260	20.62023	14.61829	7.231924	12.49834
20300	19.3337	14.08693	6.989323	9.890099
20340	18.4791	12.38585	6.544413	10.67072
20380	18.96881	12.12289	5.85224	11.34452
20420	18.03781	12.65147	6.188484	10.62493
20460	18.06683	11.5696	5.511975	10.46142
20500	21.97692	15.68249	7.237576	12.88914
20540	18.50901	11.98724	6.502483	10.51121
20580	16.76855	11.18121	5.248111	10.79218
20660	18.47501	12.07349	5.251987	10.42079
20700	19.82984	12.97804	5.658875	11.764
20740	19.50102	13.14299	5.832038	11.88078
20780	17.63289	12.28074	5.018324	10.46167
20820	18.69088	12.06112	5.806157	10.4278
20900	18.36726	11.84236	6.496983	10.60373
20940	19.54622	13.29354	7.00073	11.88647
20980	19.20021	13.04029	6.777428	10.71368
21020	18.26795	11.98363	4.639554	10.89282
21060	19.69268	12.70718	6.000187	11.80494
21120	17.52104	11.69471	5.624744	9.893387
21140	20.13123	13.82744	6.970263	12.07071
21220	18.9781	12.4746	7.0895	10.76467
21260	17.49115	12.18389	5.560852	10.37415
21300	18.69843	12.42657	5.535532	11.42669
21340	20.20363	14.77728	5.792808	13.46616
21380	18.15987	12.32094	6.008521	10.42804
21420	19.19669	12.97024	6.917445	10.95
21460	18.58713	12.81318	5.290411	10.64847
21500	20.01893	13.67735	7.475346	12.53175
21540	18.29696	13.01312	5.040728	10.56741
21580	18.78542	12.90715	6.264072	10.55007
21660	19.07211	13.48595	7.936209	12.66001
21700	18.03529	13.02732	6.374062	11.7065
21740	18.47128	12.21424	7.283199	9.917785
21780	21.09276	16.28332	5.089397	11.16623
21900	19.21143	12.64567	6.010299	10.93202
21980	17.63035	11.43368	6.023893	10.06071
22020	19.93529	13.30646	6.419556	12.04427
22060	18.67655	12.14802	5.581657	10.91487
22100	19.75249	12.9347	5.106453	10.92935
22140	20.51768	15.92076	6.406968	11.60732
22180	19.98179	13.50735	6.555121	12.66024
22220	20.41455	14.51604	5.667281	12.67134
22260	19.15981	13.05013	6.048375	10.92563
22280	18.31718	12.89236	6.118979	10.35644
22300	19.06899	12.39102	5.921963	11.14766
22340	17.04026	11.38473	4.340518	9.76847
22380	20.38694	15.47914	7.62322	11.64831
22420	20.45625	14.05662	7.056141	12.98849
22500	20.14876	14.97357	5.368371	12.16378
22520	20.91263	14.65301	7.259084	11.82685
22540	19.29789	12.6713	5.89317	11.45947
22580	19.50703	12.01529	7.162742	11.02691
22620	18.29421	12.09481	5.691739	10.23157
22660	19.26919	13.90697	6.002725	12.37518
22700	17.97729	11.79688	5.675417	10.567
22780	18.19571	11.82281	5.59786	10.55138
22800	19.92929	12.21845	6.720114	11.10708
22820	19.37368	14.03779	5.980888	10.14223
22860	17.50362	11.63244	5.299851	10.85064
22900	19.99168	14.88269	4.924557	12.398
23060	20.74567	14.09606	6.19792	12.83226
23140	19.05279	11.87525	5.509566	10.40317
23180	18.91134	12.4653	5.643837	11.0882
23240	17.3992	10.94289	5.31846	9.923094
23300	18.83947	12.00816	5.984196	10.79503
23340	18.27518	12.25968	5.736125	10.46883
23380	19.49205	12.36027	6.817616	11.03182
23460	19.16121	12.89686	5.892759	11.54706
23500	18.79851	12.57086	5.348581	10.82126
23540	19.58637	13.86175	5.418105	12.26689
23620	18.01675	11.63727	5.63892	10.41604
23660	18.9314	12.38476	5.529467	10.92185
23700	19.47625	14.54353	5.943915	11.1113
23780	19.13407	13.74184	6.541415	10.63456
23820	17.88905	12.08176	5.109948	10.53481
23860	18.94247	14.61108	4.940325	10.91389
23900	19.60304	12.37137	5.560941	11.38164
23940	19.1767	14.18571	5.983777	10.39596
23980	18.8525	12.24646	5.206394	10.75686
24020	19.01211	13.09167	5.572376	11.70834
24100	18.06919	11.59941	5.141735	10.87523
24140	19.40822	13.5984	5.704907	11.62367
24220	20.03733	13.34811	6.520379	11.46647
24260	18.89129	13.00552	5.285329	11.23746
24300	18.77905	13.02745	6.230093	11.65396
24340	21.70244	14.5453	7.583767	13.70648
24380	17.78273	11.7327	6.987102	10.19966
24420	17.54488	12.0267	6.742271	11.22416
24460	17.474	12.00526	5.443001	10.26319
24500	18.00868	12.43529	5.743398	11.26807
24540	20.33352	14.13786	7.17286	12.01857
24580	20.16856	14.47638	5.281946	12.50939
24620	19.12335	12.3068	5.98294	11.01699
24660	20.86851	14.52019	6.096844	12.27231
24700	18.97093	11.85857	5.784797	10.1544
24740	19.91445	13.73878	7.924117	11.07077
24780	18.71729	12.62203	6.145616	11.75947
24820	19.44673	11.94456	5.84115	10.89791
24860	21.68774	14.3226	7.017384	13.4491
24900	18.36613	12.04527	5.523587	10.75327
24940	19.00335	12.39526	5.495521	11.3896
24980	17.83026	11.71042	6.133557	10.01905
25060	20.77889	14.6165	7.471899	12.7748
25100	18.54777	12.66043	7.666222	9.816239
25220	18.79136	12.77891	5.752423	11.49563
25300	19.3828	12.40283	5.957433	10.51564
25420	19.11739	14.26623	3.91784	10.69829
25460	18.10707	11.67603	5.167881	10.59843
25540	21.48486	15.14091	6.463265	13.92329
25580	17.99022	12.61536	4.808157	10.28497
25620	19.46283	13.81463	5.607819	11.73681
25700	17.10917	11.54126	5.093144	10.17877
25720	17.64105	11.18661	4.861431	9.530029
25740	19.43209	12.63333	6.840626	11.07352
25760	18.54941	12.97812	5.559003	10.20541
25780	18.25338	11.57119	5.841806	10.65717
25820	17.88779	11.11522	8.154435	9.841612
25860	20.16738	15.14453	4.898035	12.16272
25940	18.70503	13.07861	5.670125	11.77687
25980	18.36502	12.03723	5.447719	11.13317
26020	19.81767	14.01514	8.572128	10.91631
26140	20.93076	15.1733	8.091332	11.6623
26220	18.49063	11.1591	5.784389	9.899329
26300	20.6196	12.49831	9.627643	11.34421
26340	17.76207	12.4462	6.360766	10.53449
26380	20.05045	13.93989	6.450897	12.17866
26420	23.2938	17.3741	7.221113	15.32349
26460	18.85762	12.09321	5.533815	11.05092
26500	18.83257	11.78663	5.254972	10.70891
26540	19.06595	12.27328	5.640848	10.52881
26580	19.40295	14.39186	4.146354	10.98661
26620	20.31458	13.66996	6.47161	12.7467
26660	18.7776	11.97156	5.46697	11.12286
26700	17.50908	11.19368	6.019627	9.719384
26740	18.49447	12.91543	5.900716	11.06197
26780	18.43821	11.95509	5.611389	10.45022
26820	19.40547	12.76994	7.021914	11.55691
26900	21.23901	15.63519	4.637432	12.6942
26940	18.01449	11.53797	5.715023	10.41202
26980	19.8361	12.81049	6.309241	11.73575
27020	17.35423	11.63856	5.27891	10.37599
27060	19.14542	13.61758	4.868696	11.48921
27100	19.764	13.05046	6.252015	11.96573
27140	20.61283	14.25142	6.379484	13.14632
27180	19.40693	12.81311	6.00947	11.65865
27220	17.92296	11.73491	5.481299	9.915416
27260	21.95172	15.68614	6.85352	13.89017
27300	19.87013	13.23951	6.157723	10.61575
27340	18.23091	12.43961	6.049056	11.86696
27380	18.63828	13.0324	5.457409	10.68403
27420	18.3716	11.74117	6.129704	9.956554
27460	20.03587	14.10501	6.249938	11.83088
27500	20.07018	13.19021	6.395037	11.92584
27620	20.31041	13.28181	6.223609	11.8
27700	17.80849	11.75244	5.184894	10.15074
27740	19.58609	12.80335	5.744287	12.06349
27860	19.26217	12.6736	5.651624	11.53527
27900	19.63044	14.13065	5.34685	11.91826
28020	20.34045	13.75648	6.314722	12.63063
28060	18.36481	12.51311	6.451055	11.1951
28100	20.02823	12.79543	6.195103	11.53976
28140	22.53873	16.24134	6.137006	14.39783
28260	18.56756	12.2779	5.819839	10.76024
28300	18.10014	12.22902	5.515562	11.18998
28340	19.12384	12.23385	5.739887	10.67454
28380	18.46074	12.00089	5.394623	10.3898
28420	18.42459	13.12268	6.029645	12.12609
28500	17.68219	11.73657	5.321122	10.67438
28580	18.57207	12.76593	7.9431	11.28904
28620	17.54334	11.89687	5.844488	10.42169
28660	19.69905	13.39014	5.822581	12.6572
28700	21.55451	14.63902	7.507114	12.31424
28740	19.72094	13.03354	6.303263	12.0275
28780	18.39654	12.71136	5.903715	10.31281
28820	18.67335	12.1566	6.164327	10.98261
28860	17.75376	11.30514	4.863294	10.26169
28900	17.65707	12.4158	7.511843	11.05777
28940	19.51745	14.86694	3.890249	11.4506
29020	19.38274	12.83603	5.680512	11.33542
29060	18.387	12.13016	5.957616	10.8908
29100	19.08449	12.89559	5.627543	11.71118
29180	20.53898	13.86127	6.765059	12.94486
29260	17.20786	11.43933	6.497378	10.11888
29300	19.16791	13.46508	6.504297	10.98191
29340	21.07155	15.61402	7.322546	12.15254
29380	18.74476	12.39519	6.024594	10.89188
29420	18.58108	13.10068	6.81825	11.80725
29460	21.32517	14.97617	7.404602	13.0332
29500	17.46883	10.83786	5.910425	9.577896
29620	20.93708	14.55405	5.959911	13.01875
29660	18.94339	14.15627	5.715145	10.27712
29700	17.79796	13.0509	6.431406	12.17138
29740	19.7612	13.45501	6.719631	12.04568
29780	17.8922	11.71296	5.878205	10.25724
29820	21.21109	15.7384	7.848708	14.01203
29860	19.18487	13.40406	7.232448	11.30423
29900	18.09861	11.67053	6.2075	10.48799
29940	19.15154	13.83113	5.36721	11.49622
29980	18.36234	11.68132	5.938328	10.58724
30020	19.12191	13.25773	5.926316	11.63718
30060	18.14192	11.90344	5.739142	10.35517
30220	17.83634	11.33791	6.535766	10.05938
30260	18.64586	11.84912	5.464167	10.61019
30280	18.29531	11.71128	5.62589	10.18199
30300	17.93609	12.15769	6.022063	10.97025
30340	18.05285	12.63125	5.51839	11.52621
30380	18.55215	11.92462	5.212664	10.75349
30420	18.07762	12.23623	5.837136	10.14773
30460	21.12732	14.35696	6.030708	12.86857
30580	17.537	12.05451	6.21024	9.909221
30620	20.03369	13.02076	7.080494	11.57963
30660	19.07402	11.83921	5.883471	10.36511
30700	19.76653	14.0149	6.294027	12.44545
30780	20.76931	14.47335	5.943728	13.27892
30820	19.49193	12.32941	7.025581	10.51255
30860	18.73664	12.69045	5.799145	11.49962
30900	19.67654	12.42693	6.461224	10.57039
30940	19.27051	12.30829	5.872517	11.69625
30980	21.11668	15.57294	6.897363	12.18339
31020	19.31243	12.87564	7.271605	11.42899
31060	16.2485	10.6453	4.108873	9.813618
31140	21.00309	16.04178	4.04849	12.18997
31180	19.58049	13.88638	5.709881	12.39505
31260	19.02834	12.61888	6.691636	11.25916
31300	19.91899	13.23689	7.043804	11.66648
31340	19.9905	13.69658	5.547893	11.5249
31380	18.80472	11.60327	6.022827	10.4696
31420	19.94419	15.63233	3.757214	10.6901
31540	21.35316	15.11579	6.065355	13.19358
31580	18.4269	11.94136	6.099544	10.73976
31620	18.56306	11.76963	6.550455	10.11399
31660	17.278	11.71788	5.325878	10.78955
31700	20.17381	13.82739	6.656549	12.81375
31740	20.13145	15.23014	6.383321	11.32237
31820	19.45751	12.85821	6.442542	11.32329
31860	19.36258	12.81407	5.716758	11.32835
31900	19.8932	12.75427	6.509416	11.77226
31940	18.92249	12.72097	5.627862	11.11941
31980	19.21316	12.51948	5.972164	11.18556
32020	18.9888	11.9815	5.790157	11.11051
32100	19.04367	14.05357	6.793253	11.04704
32140	18.21152	11.98914	5.648026	10.09642
32180	18.35255	11.66647	6.158341	10.03373
32220	20.07096	14.38102	7.127639	10.99871
32260	18.35444	12.8962	5.120331	10.56571
32280	18.11072	11.33857	5.432619	10.40281
32340	17.87437	11.49473	5.836871	9.929691
32380	19.37214	12.90683	5.199065	10.88418
32460	18.27388	11.66352	5.275292	10.49831
32500	20.51271	14.29803	7.397369	9.730621
32540	18.31976	12.00292	5.948888	10.67987
32580	19.99519	13.99984	7.135979	13.18985
32620	18.58573	12.41951	5.526027	10.85545
32660	18.44625	11.77635	5.529338	10.5029
32700	18.85228	12.65237	6.306261	10.26865
32740	19.76007	12.49763	6.537906	11.39762
32780	18.48397	12.97559	7.488498	12.07723
32820	21.76016	15.35956	6.28492	13.97918
32860	18.52449	11.99802	6.089626	10.57664
32940	19.0995	13.04055	5.743372	11.56086
32980	19.14404	12.40137	7.073331	10.30725
33020	18.41235	11.4466	5.810821	10.06258
33060	18.00121	11.68435	5.566329	10.3379
33100	22.82147	16.25121	7.370815	14.76519
33140	20.22142	13.92411	6.318583	11.60768
33180	18.34402	11.7752	5.292621	10.27602
33220	19.05774	12.36779	7.495418	11.3144
33260	18.97888	13.12341	6.806067	11.72382
33300	18.11889	11.74089	4.921226	10.84402
33340	22.41092	15.76731	6.49452	14.1956
33420	18.13484	12.76121	5.411593	10.17183
33460	23.33669	16.72086	5.990099	14.89177
33500	19.10909	12.4144	5.926279	11.11425
33540	18.34079	12.6594	6.810198	11.40025
33580	17.46424	11.40859	4.940654	9.946164
33620	19.5409	14.60481	6.61934	10.08008
33660	21.27991	15.35734	8.240044	12.89835
33740	20.34029	15.0731	5.959119	12.03669
33860	20.23503	13.75003	6.260785	12.72329
33940	18.16669	12.55294	5.122531	10.35558
33980	17.70398	11.99922	6.291638	11.00262
34020	19.97659	13.60315	7.871498	10.9472
34060	21.70265	14.76699	8.294212	11.5789
34100	19.66878	12.87681	7.617049	11.50595
34140	17.54588	11.56413	6.620672	10.38927
34180	17.83981	12.55316	6.081681	11.18469
34220	17.8831	11.65262	5.391216	10.61457
34260	18.01324	12.15581	5.428194	10.50955
34300	18.51596	11.72794	6.929592	10.1514
34340	19.12443	12.37429	6.380562	11.12638
34380	18.63335	11.90352	5.424774	10.98736
34420	20.69734	15.69131	7.415077	10.14026
34460	18.42638	11.98143	4.61244	10.55169
34500	18.64221	12.15903	5.500771	10.57613
34540	19.13311	11.76649	5.105469	10.89494
34580	19.22759	14.46342	6.066026	11.52466
34620	19.66767	12.84677	6.215412	11.65678
34660	18.12805	11.64381	5.544457	10.4131
34700	20.61057	14.39933	7.138803	10.62607
34740	20.09723	13.9465	6.32006	12.03194
34780	20.33924	15.11702	6.143902	11.15755
34820	19.82562	13.61721	6.404034	12.42827
34860	18.57728	12.0628	6.417444	10.93573
34900	19.13987	12.57862	5.529787	11.70323
34940	20.25372	13.27856	7.084036	12.24061
34980	22.34098	15.60932	6.36138	14.09163
35020	18.77117	12.09526	6.456819	10.90097
35060	18.85163	12.60185	6.463725	10.52401
35100	18.9162	12.51169	5.727377	11.61751
35140	18.7646	11.88746	5.93927	10.44538
35220	19.16501	12.1506	5.786285	10.78678
35380	22.10477	16.10045	7.415315	14.08208
35420	19.75867	12.6292	6.262286	11.39384
35460	18.15804	11.57485	5.139492	10.38254
35500	18.67326	11.93174	5.796677	10.50941
35580	18.31263	11.6111	5.969264	10.19999
35620	22.21671	17.47569	4.198659	13.97356
35660	19.62679	13.10918	6.626236	11.98111
35700	17.50345	11.62111	5.225778	10.57516
35740	18.38444	12.23295	5.505132	10.78372
35820	19.49185	14.63518	5.3427	10.47186
35840	21.2557	14.62053	6.642517	13.21781
35860	18.3412	12.97306	4.147651	10.24374
35900	19.05795	12.05914	6.180728	11.061
35940	19.08767	11.92716	6.24166	11.01061
35980	20.54139	13.91097	6.582731	12.41329
36020	17.4785	11.65814	5.231041	11.2049
36100	20.73581	13.30885	7.04733	12.41298
36140	19.14138	13.44236	5.621766	11.49282
36220	18.71432	13.26375	6.750352	11.726
36260	20.26144	14.43453	6.023762	13.07069
36300	19.00472	12.74195	6.086754	11.63384
36340	18.55334	12.09568	5.598454	10.96062
36380	18.93637	11.26758	6.068231	10.38548
36420	21.46115	15.18948	6.395066	13.87522
36460	19.56466	12.37799	5.787173	11.34423
36500	18.74784	12.96394	6.146605	12.233
36540	21.40261	15.36585	6.015581	13.52523
36580	18.49984	12.01634	5.493632	11.01236
36620	18.53676	12.18619	6.574358	10.8055
36660	19.07967	13.01653	5.946743	11.34146
36700	19.56199	14.02457	6.082231	11.37961
36740	22.39867	15.51652	6.622391	14.24404
36780	19.35501	13.23551	6.397381	11.92232
36820	18.04982	11.14169	5.906347	9.996705
36860	20.70166	13.98598	5.966699	11.92805
36900	19.77827	14.15489	5.413953	10.69138
36940	18.30918	11.891	5.297906	10.3754
36980	20.33395	14.71267	5.449559	11.60872
37020	19.18571	12.12925	5.701507	11.18922
37060	17.82887	11.72352	5.425922	10.46064
37100	20.7839	14.77813	6.593098	13.52122
37140	21.04914	15.45784	6.056214	11.49086
37220	17.70725	11.31734	6.984478	10.29921
37260	20.37972	14.93252	7.235009	11.15932
37300	18.48884	11.8025	5.616347	10.86301
37340	20.47314	14.49821	6.602238	13.06126
37420	18.04095	12.42688	6.572546	10.05617
37460	20.93381	13.97371	8.809137	11.99238
37500	18.11016	11.65207	5.362185	10.50219
37540	18.35272	11.6275	6.440316	10.31198
37580	18.3293	12.40929	5.472049	10.73748
37620	19.19859	15.44202	3.691852	8.658866
37660	18.12597	11.47289	5.677288	10.04068
37740	20.0858	12.25927	9.354607	10.80062
37780	17.68594	12.01467	5.987837	9.54824
37860	21.16824	15.27405	6.999318	12.90764
37900	22.35594	15.37273	7.95845	12.80967
37940	18.82231	11.60375	5.757429	10.42243
37980	21.16529	16.60283	3.983418	11.91017
38060	22.27608	15.92383	8.104143	14.91868
38100	18.58586	11.6423	5.667104	10.77831
38180	17.67158	11.11275	5.64529	9.895103
38220	20.73716	15.21801	6.107911	11.5494
38260	17.97226	11.68662	5.226835	10.50087
38300	20.59919	16.57942	3.854932	11.87601
38340	19.81775	13.22584	6.075779	11.79221
38380	17.85392	11.80128	5.996034	10.50482
38420	19.06419	13.152	5.385624	10.80625
38460	17.72916	12.20529	5.832115	11.2863
38500	19.53883	12.35371	5.970202	10.7392
38540	18.55911	14.05162	5.324249	11.22366
38620	18.95564	12.57254	7.034745	10.74609
38700	19.69054	12.40504	5.955092	10.58757
38740	18.39521	11.7881	5.90839	10.60606
38780	18.09673	11.38023	6.980309	9.765144
38820	16.99173	12.17368	5.856867	11.07736
38860	20.19283	14.52254	6.398037	13.06111
38900	21.91704	15.41772	7.170556	14.43376
38940	20.54473	14.82113	5.817331	12.61143
39060	20.33589	13.24371	5.836833	11.91028
39140	19.16636	13.65063	6.705807	11.93791
39220	18.41577	13.26705	5.819251	9.947409
39260	16.72846	10.83819	6.253669	9.780529
39300	21.99938	15.65951	6.303973	14.22833
39340	19.85958	13.7955	6.376369	12.77928
39380	19.54267	14.22986	5.974427	11.82764
39420	17.57136	11.86821	5.716716	10.55545
39460	19.6833	12.53048	5.825307	11.82768
39500	19.81559	12.65957	6.401945	11.25391
39540	19.81865	13.12185	5.909728	12.1323
39580	21.14366	14.52156	6.482492	13.51899
39660	19.11978	13.08098	5.90572	11.66605
39700	18.1324	10.82969	5.819683	9.885833
39780	18.10792	11.98953	5.956902	10.89696
39820	18.41802	13.24811	6.667268	12.01085
39860	19.55802	12.08815	6.230145	10.67745
39900	19.29027	14.15345	5.930532	12.6848
39940	18.48998	12.17712	6.44856	10.51042
39980	19.12964	12.94417	5.389207	11.17232
40060	22.02358	15.59882	5.6893	13.7009
40080	19.11453	12.68672	5.465016	11.33456
40100	18.3481	11.63469	6.217835	10.94336
40180	18.96301	12.88853	6.151875	10.49657
40220	19.99995	14.38847	4.37044	12.05933
40260	19.97725	15.11883	4.769844	11.25242
40300	19.48405	12.22944	6.202139	10.83868
40340	20.14729	13.5195	5.465947	12.09123
40380	21.32624	14.95142	6.357844	13.85777
40420	20.29932	13.91154	6.167739	12.63684
40460	18.30389	11.66067	5.965324	10.73025
40540	20.79408	15.54875	7.33341	10.57954
40580	19.5534	12.83664	6.403954	11.89838
40620	18.31393	11.83553	5.894258	10.57014
40700	18.35537	12.72611	7.525626	11.53081
40740	18.67327	12.65517	6.515667	11.04122
40780	19.01469	12.4161	6.259792	11.17677
40820	19.06872	14.75789	4.261935	10.62447
40860	18.23237	12.17885	5.57997	11.04143
40900	21.86033	15.42037	6.396297	14.36997
40940	17.39689	11.55575	5.479363	10.37343
40980	20.26904	13.75079	6.187019	12.25126
41060	19.90312	13.38621	5.986798	12.01317
41100	17.79535	12.20743	5.97686	11.35517
41140	19.50638	13.24254	5.568191	11.66532
41180	21.04027	16.67939	3.833729	12.16243
41220	19.17356	12.13776	7.793273	10.75858
41420	20.31816	13.56839	7.095742	12.72235
41460	18.21763	12.49103	5.00317	10.9555
41500	19.92776	15.39146	5.383879	12.82599
41540	21.06542	12.94467	7.319405	12.56994
41620	21.97149	14.94357	7.47893	13.69452
41660	18.33101	13.02259	5.106421	11.55208
41700	21.88047	15.95155	5.929224	14.33345
41740	22.9095	15.69167	8.072967	14.85255
41780	19.1172	12.42341	6.466825	11.26309
41820	18.22561	11.51277	5.72665	10.80876
41860	23.4041	16.59389	6.50611	15.21036
41940	22.08324	15.04407	6.931422	14.34537
42020	19.9978	14.07709	5.958767	12.37562
42100	20.72515	13.29198	6.065774	12.40983
42140	19.03635	13.11126	6.190066	11.72987
42220	20.36198	13.61464	6.803902	12.99446
42300	17.48463	11.95023	6.020988	10.54281
42340	20.28424	14.44681	5.876414	12.57219
42380	18.95636	12.19411	5.482831	11.03724
42420	18.25516	12.15412	5.660826	10.55407
42540	20.95872	14.32901	6.127792	13.2137
42620	18.52539	12.76005	5.457947	11.08339
42660	22.40387	15.77363	7.522272	14.8974
42680	18.86963	12.75745	5.586571	11.51545
42700	19.10708	12.18965	5.918809	11.22251
42740	18.39559	12.01865	6.284547	10.52164
42780	18.99537	13.42511	4.144034	10.54205
42820	18.88878	11.7783	7.104445	10.75084
42860	19.08418	12.26208	5.913995	11.08339
42900	18.1491	11.51119	5.186894	10.37114
42940	18.45626	12.06042	5.410612	11.09412
42980	18.87918	12.13388	5.688003	10.62908
43060	18.48977	12.36741	5.560335	11.04538
43100	20.04506	14.31921	6.486563	11.60947
43140	19.60808	13.97209	4.765058	11.45131
43180	18.46344	11.61326	5.63586	10.46039
43220	17.38458	11.68823	4.898543	10.82689
43260	17.89443	11.77489	5.737221	10.13022
43300	18.9668	12.59762	6.129588	11.54953
43320	19.70572	14.70817	6.28775	11.49605
43340	20.7641	15.22215	6.014115	12.90624
43380	19.01777	11.9803	5.675491	10.77789
43420	18.92126	14.05515	5.486234	11.63296
43460	18.49947	13.34805	4.694849	10.61064
43500	18.96702	11.75244	7.857941	10.35249
43580	20.24627	14.94206	5.683218	12.00901
43620	19.39811	13.35217	5.40567	12.09345
43660	17.42792	11.16711	6.415259	9.778435
43700	19.10304	13.41546	5.120855	10.95273
43740	19.95437	12.53484	5.568211	11.29013
43780	20.4872	13.79028	6.381737	12.64001
43900	20.65621	13.79382	6.831317	12.54252
43940	16.8695	11.143	4.878295	9.969697
43980	17.52156	11.4687	5.12684	9.755278
44020	17.0785	11.03674	5.279218	9.698
44060	19.33174	13.78717	6.236972	13.04219
44100	20.18272	13.9846	5.834407	12.22602
44140	21.0028	14.6602	6.2276	13.28647
44180	20.50554	14.42331	5.533091	12.76466
44260	17.33401	11.40279	5.24697	10.59074
44300	19.77975	12.98459	6.644191	11.792
44340	18.238	12.0443	5.522725	10.8352
44500	17.67899	11.32743	6.188243	10.35676
44540	17.79169	11.51154	6.392176	9.794342
44580	19.24363	12.30506	5.786681	10.99551
44620	18.57492	12.55906	5.757629	11.08248
44660	18.3848	12.18462	6.396671	11.08855
44740	17.72371	11.27508	6.371331	9.873235
44780	19.19112	12.22296	6.254785	11.02595
44860	18.36386	11.82559	6.119495	10.32921
44900	18.48755	11.64828	5.118137	10.03706
44940	18.66401	12.649	6.152506	11.62993
44980	19.36911	12.57319	5.746354	11.44211
45000	18.23047	12.07915	5.816743	10.40511
45020	17.70171	11.87612	6.125683	9.696033
45060	20.99522	14.41609	6.544982	13.3866
45140	17.99769	11.30607	5.518253	10.58421
45180	20.07822	12.57113	7.536768	11.39901
45220	19.98257	13.84163	5.780983	12.58544
45300	23.36906	16.21391	7.984439	14.63888
45340	18.06628	11.55133	6.213645	10.20788
45380	20.20785	14.28826	6.73089	10.48562
45460	21.95934	15.60429	7.482705	12.04203
45500	19.71554	13.14503	6.636159	11.82005
45520	17.03021	11.4518	6.205915	10.05818
45540	19.4768	11.94717	5.79784	10.66322
45580	17.77372	12.07219	4.538981	10.20651
45620	17.93092	11.80014	5.205041	10.66653
45660	19.1692	12.06836	5.648227	10.99823
45700	17.72321	11.88134	5.250847	10.518
45740	17.99499	11.39509	4.847996	10.13982
45780	21.78494	15.15833	6.737462	13.31953
45820	20.09177	13.99029	5.477352	12.32329
45860	20.1841	12.95494	6.243177	12.11395
45900	19.13572	13.0185	5.690323	11.74234
45980	19.08241	11.9016	7.300596	10.25657
46020	19.109	12.28415	6.009023	11.4297
46060	20.13608	14.59935	7.370631	13.59688
46100	19.07827	12.73114	5.549671	11.39999
46140	21.70215	15.66633	6.063739	13.64289
46180	19.26743	13.4531	5.654555	11.71162
46220	20.46103	14.4155	5.856785	12.20273
46300	19.21975	12.69214	7.157344	11.30319
46340	19.80715	13.78024	6.367027	12.04175
46380	18.51639	12.25048	6.331304	11.33958
46460	18.51253	12.00045	5.769822	10.58888
46500	18.76145	11.55626	4.909547	10.56028
46540	20.16758	13.63338	7.735372	12.58816
46620	17.17212	11.09918	5.761209	10.16593
46660	19.2637	13.20596	5.130671	11.61754
46700	21.24289	13.88269	7.07657	12.86287
46740	18.3366	11.32096	6.061698	10.50147
46780	18.52204	11.48242	5.347482	10.31201
46820	16.53513	10.49919	4.649028	9.481054
46860	18.3849	13.64714	4.923851	10.16427
46900	18.23867	13.97831	3.895015	9.54931
46980	19.91384	14.02703	6.96431	11.01442
47020	19.81518	14.80539	5.577933	11.39877
47080	17.66669	11.41845	4.538057	10.42952
47180	19.91078	12.7853	7.486421	10.57262
47220	19.54443	12.68286	6.427597	11.8502
47260	21.95592	15.6056	5.823847	14.18318
47340	19.8878	12.19355	6.48264	10.44982
47380	20.04831	14.2034	6.288243	12.30821
47420	18.55254	12.31756	5.598512	10.13504
47460	18.03829	12.31624	5.937331	10.96835
47540	19.31341	11.88935	5.839988	10.76145
47580	19.29957	12.66418	5.573774	11.85651
47620	19.48807	12.43457	7.011395	10.68063
47660	18.52166	11.76568	5.647908	10.78006
47700	19.51964	12.61648	6.100468	11.17516
47780	18.45122	12.00532	4.927032	10.27794
47820	19.17119	11.82384	7.392029	10.71775
47900	21.08535	16.52684	3.850624	12.76303
47920	18.62868	11.58456	5.005568	10.25411
47940	19.87314	13.1058	5.834295	11.95558
47980	17.36984	11.64176	5.000953	10.14065
48020	19.11734	12.89569	5.534188	11.21252
48060	18.97174	12.7292	6.682509	11.60751
48100	18.97956	11.0247	5.910424	9.953087
48140	19.87934	14.2496	6.210774	11.72468
48180	18.19072	11.81992	5.243049	10.84029
48220	17.92127	12.19942	6.158564	10.14945
48300	18.00651	12.21343	5.645895	11.46191
48460	18.29976	11.64608	6.463475	10.49322
48580	19.41566	12.68429	5.816377	11.36845
48620	20.7975	14.79011	6.108696	13.27858
48660	19.31504	12.96275	6.410956	11.89822
48700	19.04774	12.8168	5.889595	11.66744
48780	17.89522	11.70313	6.269839	9.891618
48820	18.53535	12.12305	5.419935	10.61707
48900	20.34576	14.53851	6.288094	12.16101
48940	18.6685	12.01076	4.871629	10.61401
48980	19.05734	12.35832	6.314918	11.13897
49020	18.32207	12.86039	4.231774	9.873956
49100	18.77129	12.22376	5.633399	10.77447
49180	21.63364	15.41933	6.816154	12.90082
49260	18.08293	12.56887	6.415358	9.830272
49300	21.24429	12.96458	8.323412	11.61769
49340	21.97491	14.68274	6.948329	13.64575
49380	17.92374	11.64779	5.835488	9.858124
49420	18.14586	13.00328	6.567655	12.30494
49460	17.16594	11.1598	4.987446	9.961285
49660	21.43779	14.59892	6.425772	13.30367
49700	19.25592	13.17809	5.612131	11.83523
49740	18.45003	13.12936	6.089451	11.81757
49780	19.36731	12.50463	5.882029	11.34819
10100	18.00845	12.0997	5.366302	10.58195
10140	16.97925	11.96487	6.362366	11.13114
10180	18.8854	13.34703	5.620311	11.97674
10220	18.39822	13.401	4.80788	10.46107
10300	19.80995	12.4693	5.55196	11.51585
10460	18.04752	11.87655	5.232704	11.0218
10500	19.48564	13.73463	4.686913	11.96366
10540	19.17577	12.85795	6.922308	11.55753
10580	21.26277	14.81474	6.489124	13.63728
10620	18.72398	11.80371	5.272803	10.98001
10660	18.31702	12.23822	5.082407	10.37515
10700	18.92632	12.23615	6.261427	11.33161
10740	20.7546	14.5809	5.928409	13.53806
10780	19.58866	14.24363	5.607464	11.88735
10820	17.91345	12.06191	5.05859	10.42231
10860	17.39997	11.92965	5.600817	10.59215
10900	22.12362	16.16523	5.431825	13.53663
10940	18.57451	11.77038	5.141119	10.65556
10980	19.48261	13.01942	7.048989	10.34032
11020	19.65226	12.88329	5.431501	11.7569
11060	17.36464	11.38884	5.102683	10.22241
11100	19.93733	14.95226	5.457677	12.3559
11140	18.11717	11.64716	4.867124	10.52627
11180	18.52325	12.72838	5.611777	11.31307
11220	19.06714	12.1099	5.872025	10.80564
11380	17.81381	12.12652	6.731008	9.474396
11420	18.542	12.19049	5.298261	10.41918
11500	19.23129	13.02128	6.485807	11.6229
11540	20.05077	13.95884	5.598812	12.24888
11580	18.53263	11.63126	4.970447	10.38733
11620	18.5793	12.97571	6.377413	10.72889
11660	17.52353	11.79156	5.119739	10.05767
11700	20.71172	14.2332	5.982074	12.84745
11740	19.15406	12.22609	5.289301	10.87038
11820	17.53	11.79386	6.00522	10.47782
11860	17.29164	11.28757	4.487203	9.730502
11900	18.25797	11.99948	5.212911	11.05723
11940	19.19818	12.69088	6.402499	10.81846
11980	18.66021	12.28986	5.738282	11.2214
12020	19.68027	13.16728	5.284112	12.04847
12060	21.03395	16.92398	3.758861	12.05629
12100	19.99421	13.44724	6.403094	12.4656
12140	18.96287	12.44121	5.513364	10.61477
12180	19.6359	12.17561	6.585689	11.30714
12220	18.57818	12.87976	5.413812	11.68176
12260	20.91094	14.56843	5.647812	13.15545
12300	18.47912	12.93782	6.138389	11.6836
12380	18.71547	12.40886	4.998992	10.56264
12420	21.26282	15.22575	5.771557	14.114
12460	18.12445	11.7624	5.260039	10.2361
12580	20.0248	16.04158	3.734134	10.65782
12620	18.19497	13.80293	6.179423	11.90021
12660	18.59795	12.21579	5.600924	10.93873
12700	20.03271	14.32169	6.64902	12.32572
12740	17.66525	12.14607	5.051253	10.98341
12780	17.9483	11.48956	5.452376	10.80023
12820	18.14244	12.31655	5.302534	10.31953
12860	19.17093	12.51566	5.783687	11.0069
12900	20.19147	14.91372	6.219105	10.44906
12940	21.93362	16.66096	5.776684	13.48057
12980	19.29727	13.16374	5.736176	11.8392
13020	20.28777	14.50365	6.628193	11.60697
13060	18.22343	12.46059	6.613109	10.53641
13100	17.81542	11.93852	5.373651	10.0446
13140	21.21847	15.63612	6.305204	12.89408
13180	19.29538	12.63162	5.637355	11.37261
13220	19.53482	12.25838	6.031085	11.74143
13260	19.1053	12.54268	5.795259	10.73724
13300	17.44461	11.3564	5.514438	10.36735
13340	18.44704	11.78313	5.243047	10.73833
13380	18.34191	13.47345	6.536344	12.07199
13420	17.5968	12.10179	5.181529	10.62252
13460	17.74092	12.63601	6.678906	11.73804
13500	18.05362	11.94701	5.136786	10.26113
13540	17.43869	11.69751	4.85074	10.52151
13620	17.54099	11.92148	5.387912	10.59004
13660	17.81109	11.59064	5.222129	10.63679
13700	18.69944	12.64266	6.418746	10.45789
13740	19.33344	14.1119	5.251965	11.86984
13780	20.36109	13.8091	6.590858	12.44284
13820	20.54096	16.37187	3.886285	12.11015
13900	20.58142	13.25449	7.414793	11.53606
13940	17.97513	12.46081	6.122771	10.64783
13980	20.24413	13.89489	5.585135	11.09421
14020	19.47372	13.06887	5.058525	11.88247
14100	21.46663	14.69828	7.916078	11.32464
14140	18.95964	12.54092	5.175338	11.5713
14180	18.9797	12.64665	6.138729	10.81892
14220	19.16645	15.07907	3.985898	10.69548
14260	20.25624	14.1987	6.127743	13.12235
14340	17.69622	11.38833	5.674407	10.16915
14380	17.8399	11.30416	4.707104	10.70482
14420	19.52038	15.13032	5.573757	10.04828
14460	23.12928	16.4081	6.716646	15.30617
14500	19.38429	13.83567	6.039071	12.54064
14540	19.31691	12.61421	4.851422	11.8387
14580	18.07261	12.67702	5.576887	11.18197
14620	18.59127	12.65955	5.220048	10.72369
14660	18.81377	12.93243	5.523929	11.34883
14700	18.65033	12.17603	5.506596	11.16904
14740	18.84964	12.81626	5.885525	12.38057
14780	17.93679	11.5487	5.73689	10.33335
14820	18.35461	11.50983	5.324108	10.30925
15020	17.27514	11.54325	5.240779	10.41409
15060	16.30787	10.7991	5.635281	9.9829
15100	17.72382	12.01193	5.06484	10.27205
15180	19.22371	13.24818	6.409341	12.76624
15220	17.45967	11.548	5.496712	10.53916
15260	18.73747	12.86397	5.709927	11.47846
15340	18.64168	11.67375	5.41753	10.74227
15380	21.70394	15.56547	7.060512	13.96538
15420	18.23057	12.09569	6.442982	10.62245
15460	19.23557	13.14676	4.957949	10.80397
15500	18.89627	12.71162	5.798686	11.8148
15540	18.89865	13.56719	5.014263	12.22122
15580	16.39831	11.35382	4.481933	10.42335
15620	18.26644	11.84006	5.154987	10.73328
15660	18.94405	12.31653	5.482483	10.7566
15700	18.99164	12.05064	5.437481	10.32633
15740	18.53421	12.32204	5.971283	10.62111
15780	17.65201	11.77081	4.698269	10.41499
15820	17.44565	11.14779	4.665847	10.05784
15860	17.78284	12.35037	4.848568	10.75831
15900	19.42045	13.36516	5.799601	10.53441
15940	18.63862	13.7702	3.829663	10.28096
15980	20.36063	14.34919	6.539156	13.07922
16020	19.39427	13.17013	5.149045	11.42621
16060	19.58923	12.73574	6.31496	11.70426
16100	18.60849	13.23396	5.994623	10.83962
16180	17.6315	11.88914	4.695736	10.90601
16220	18.39737	12.85596	5.428948	11.12068
16260	17.40851	12.07222	5.426399	10.48369
16300	20.40441	14.02186	5.921144	12.3971
16340	18.35181	11.79808	4.954031	10.57411
16380	19.31467	11.71085	6.566407	10.61749
16460	17.86081	12.03012	4.952209	10.62062
16500	19.49888	14.77697	5.92141	11.14839
16540	19.61378	12.79094	6.104892	11.79054
16580	19.979	13.53469	5.305891	12.27621
16620	19.48186	15.51766	3.706559	10.48209
16660	18.62007	12.3764	4.865958	11.06076
16700	21.20131	15.5384	6.737457	13.2449
16740	22.33277	15.44306	6.351454	14.40698
16820	19.86033	13.76334	4.779646	11.13825
16860	19.13559	14.41953	4.066051	10.91875
16940	18.77013	13.34789	5.547181	11.32932
16980	22.17808	17.59113	4.389332	12.58061
17020	18.74204	12.84163	6.316617	12.25066
17060	20.37037	12.32443	8.013927	11.21671
17140	20.66705	16.38587	3.750559	11.61519
17200	19.17898	12.11347	7.030349	12.25942
17220	20.1221	15.06215	5.173314	11.42403
17260	18.25106	11.46621	5.977158	10.29762
17300	19.9561	15.40509	4.135028	12.31983
17340	17.89164	11.83409	5.563102	11.027
17380	18.47533	11.96399	6.253471	10.56189
17420	19.30253	12.56	5.517004	11.571
17460	20.62132	16.54995	3.792089	11.42922
17500	19.03251	11.69508	6.042585	10.49225
17540	20.05086	13.09213	6.85548	10.81293
17580	17.69916	11.47075	6.34018	10.71737
17660	19.03244	12.98165	6.526677	11.64103
17700	18.68057	12.80191	5.979795	10.47701
17740	18.44731	11.74031	5.163316	10.75045
17780	19.5503	13.9973	5.263776	12.16533
17820	20.18898	14.62609	6.036495	13.2458
17860	19.54579	13.18095	6.369978	11.85435
17900	21.34077	15.00731	6.19088	13.40918
17980	19.915	13.51863	5.390877	12.56164
18020	19.03464	12.39852	5.236487	11.18289
18060	18.52934	12.52102	6.234628	11.01053
18100	17.80485	11.85771	5.624633	10.33977
18140	20.95672	15.29289	4.299117	12.3548
18180	20.1831	14.0463	7.008154	11.85566
18220	18.16321	11.36545	4.658097	10.13038
18260	18.76464	12.79573	4.921801	11.46896
18300	17.44956	11.95828	6.265272	11.03949
18380	17.40933	11.55166	5.148446	10.01162
18420	17.90091	11.86418	5.508629	10.46156
18460	18.61483	11.7914	5.226973	10.52999
18500	19.58038	12.71638	7.013448	11.50875
18580	20.56915	15.14198	6.251933	12.91335
18620	18.75559	12.28205	6.253878	10.73503
18660	18.66392	11.87797	6.339553	10.79735
18700	17.99047	12.13951	6.122856	11.29232
18820	19.0517	12.27846	5.397357	10.53959
18860	15.79323	10.7774	4.813717	10.21819
18880	18.83535	13.1479	6.00564	12.30226
18900	18.20577	12.18875	5.84169	10.7979
18980	19.38898	12.26836	6.467037	11.2573
19060	20.03479	12.69253	7.019216	11.52744
19100	22.6947	16.55008	6.160598	15.51715
19140	19.79255	13.70283	5.274259	11.74569
19180	20.06301	13.25255	6.689592	11.33019
19220	18.63097	12.11191	5.046593	10.84545
19300	19.69225	12.99437	6.735717	11.90468
19340	20.72265	14.30873	5.663906	12.83132
19380	19.87501	14.75169	4.11765	11.50871
19460	20.17535	13.469	6.38403	11.89454
19500	19.98265	13.21557	7.397568	11.63128
19540	18.91426	11.93135	5.315779	10.41999
19580	18.90043	11.89133	5.484387	10.57906
19620	16.54967	11.13021	5.493337	10.72536
19660	20.82071	14.42803	6.055106	13.15416
19700	17.56914	11.88221	5.300754	10.11172
19740	22.07376	15.82201	5.865317	14.61526
19760	18.40689	13.73747	4.639315	10.40426
19780	20.17231	14.19047	5.578183	13.11489
19820	20.70358	16.74153	3.750098	11.40795
19860	18.44119	11.94378	5.893761	10.0161
19940	19.17275	12.48409	5.544754	10.4864
19980	17.62962	12.1977	5.330943	10.3729
20020	19.05055	12.75393	5.43887	11.79031
20060	18.02004	12.05315	4.969754	10.56594
20100	19.61122	13.14911	5.890307	11.78922
20140	18.47627	12.48771	4.986808	10.91636
20180	20.52819	13.82409	7.511799	11.32569
20220	19.31732	12.87839	5.925679	11.39787
20260	20.28683	14.68792	6.677893	12.53124
20300	18.84178	13.89582	5.914619	9.911207
20340	18.49146	12.53948	6.519375	10.66362
20380	18.84879	11.98257	5.648136	11.46906
20420	17.24005	12.27963	4.990208	10.73354
20460	17.7475	11.5682	5.008419	10.51875
20500	21.78855	15.64847	6.893848	12.99857
20540	18.26562	11.92361	5.763873	10.52315
20580	16.76264	10.98056	5.167494	10.78742
20660	18.4953	12.27739	5.074018	10.45242
20700	19.74706	12.95466	5.84578	11.91058
20740	19.34898	13.16928	5.6597	11.92402
20780	17.5258	12.50964	5.03716	10.69709
20820	18.34424	12.05307	5.219923	10.44235
20900	18.25899	12.01227	6.812253	10.61925
20940	19.67408	13.25249	7.115314	11.88889
20980	18.65912	13.13035	5.58112	10.70927
21020	18.20245	11.85645	4.494718	10.90211
21060	19.41789	12.46259	5.451417	11.82475
21120	17.63002	11.74149	6.201895	9.910563
21140	20.08128	13.59897	6.417878	12.12564
21220	17.84391	12.15436	6.03418	10.73208
21260	17.4401	12.0966	5.682822	10.46245
21300	18.7548	12.4133	6.103906	11.41435
21340	20.1089	14.23706	5.992843	13.45861
21380	18.41044	12.351	5.799826	10.48643
21420	18.84534	12.77775	6.123507	10.95517
21460	18.22955	12.84214	4.586632	10.69035
21500	19.71848	13.57526	6.594983	12.5439
21540	18.41766	13.0974	5.283844	10.55321
21580	18.34465	12.89132	5.411322	10.6144
21660	18.85945	13.51625	7.596443	12.69926
21700	17.52468	12.86237	6.050077	11.76586
21740	17.97181	12.01041	6.340483	9.882622
21780	20.76387	16.23678	4.384687	11.18441
21900	19.29184	12.54768	5.701563	10.93305
21980	17.03308	11.12398	5.740242	10.09225
22020	20.60632	13.46949	7.298578	12.09453
22060	18.54215	12.45052	5.059237	10.97596
22100	19.39562	11.74607	5.157596	10.9477
22140	20.74523	15.87396	7.272024	11.69049
22180	19.63453	13.4332	6.181393	12.74105
22220	20.37847	14.52534	5.58897	12.81484
22260	18.80566	13.09581	5.506282	10.9551
22280	18.01879	12.68115	5.785448	10.53404
22300	19.06436	12.41103	5.588822	11.19295
22340	17.1813	11.60167	4.373325	9.751385
22380	19.84193	15.4597	6.274395	11.70609
22420	20.07945	14.07612	6.474608	12.99467
22500	20.26346	15.04346	5.251904	12.18378
22520	20.65669	14.53337	6.808833	11.86473
22540	19.12968	12.5845	5.640583	11.49371
22580	18.87308	11.87041	5.662728	11.06545
22620	18.30478	11.99684	5.340388	10.27584
22660	19.33518	13.96646	5.808224	12.48889
22700	17.92624	11.72405	5.801102	10.58795
22780	17.91515	11.6813	5.151242	10.70403
22800	19.24632	11.99503	5.822635	11.06851
22820	19.32944	14.01695	5.77839	10.22398
22860	17.00218	11.59202	4.679046	10.86512
22900	20.04569	14.83693	4.760413	12.46889
23060	20.68778	14.05554	5.847505	12.88954
23140	19.05715	11.93022	5.27214	10.42258
23180	18.57171	12.32077	4.892016	11.12148
23240	17.05753	10.87904	4.84317	9.979753
23300	18.69689	12.01257	5.295829	10.78657
23340	18.04911	12.36808	5.139104	10.49294
23380	19.27096	12.37716	6.221505	11.03357
23460	19.43293	12.92633	6.340834	11.54237
23500	18.68365	12.75035	5.007793	10.8857
23540	19.50284	13.94137	5.633591	12.3847
23620	18.10522	11.79012	5.84315	10.52916
23660	18.60019	12.38952	5.220985	10.91442
23700	19.1732	14.41591	5.428014	11.1964
23780	18.67112	13.60485	5.437816	10.66593
23820	17.6846	11.95921	5.105129	10.67904
23860	20.28573	14.64624	7.074025	10.9628
23900	19.65974	12.33896	5.649945	11.45035
23940	19.24498	14.16217	5.757021	10.49662
23980	18.56163	12.16714	4.702322	10.79272
24020	19.51253	13.17572	6.63934	11.73548
24100	18.47386	11.65307	6.676371	10.91487
24140	19.83352	13.60235	6.405025	11.64663
24220	19.75607	13.31601	5.948809	11.47592
24260	18.87551	13.06694	5.101628	11.25837
24300	18.41474	13.01259	5.64896	11.71538
24340	21.50842	14.60454	6.997173	13.76651
24380	17.33908	11.55908	5.436808	10.18837
24420	17.29255	12.00811	6.227241	11.26077
24460	17.42097	11.53556	5.293686	10.22861
24500	17.68315	12.36988	5.181266	11.28788
24540	20.28856	14.30773	7.926801	12.21718
24580	20.5695	14.48913	5.954196	12.57319
24620	19.25882	12.33415	5.875442	11.06773
24660	20.35871	14.43246	5.132618	12.32735
24700	19.04283	11.87849	5.285204	10.11832
24740	18.62901	13.34188	5.888505	10.99491
24780	18.47902	12.61234	5.870026	11.84315
24820	19.67302	12.10428	6.258421	10.87825
24860	21.43197	14.21286	6.733587	13.51593
24900	18.22998	12.01141	5.272638	10.74772
24940	18.75047	12.29945	5.380714	11.44365
24980	17.36189	11.88165	5.176723	10.02942
25060	20.71503	14.48645	7.581139	12.82366
25100	18.38478	12.42339	7.867646	9.890099
25220	18.54016	12.80738	5.676262	11.53773
25300	18.99773	12.41114	5.290577	10.54065
25420	19.08958	14.20777	3.975482	10.68958
25460	17.79775	11.68038	4.70041	10.66854
25540	21.38394	14.93871	6.488983	13.97166
25580	18.0695	12.58844	5.003066	10.33254
25620	19.33832	13.81544	5.356962	11.74557
25700	17.01161	11.52463	4.814393	10.2231
25720	16.87178	11.19796	4.592883	9.739497
25740	17.91529	12.56472	5.255446	11.10423
25760	18.16146	11.71916	5.69972	10.12931
25780	17.84052	11.29988	5.437471	10.69322
25820	17.31986	10.96208	6.585892	9.822224
25860	19.91595	15.10406	4.143706	12.22074
25940	18.77234	13.10654	5.615556	11.921
25980	19.04182	12.03871	6.03295	11.20367
26020	19.04627	13.83738	6.907417	10.93916
26140	20.8414	15.16403	7.99936	11.72392
26220	18.40978	11.13542	5.611384	9.933774
26300	18.3302	12.24872	5.522508	11.40345
26340	17.8408	11.77468	6.218849	10.5486
26380	19.4899	13.85334	5.500032	12.18939
26420	23.2002	17.2484	6.664466	15.41228
26460	19.2054	12.13743	6.070188	11.05377
26500	18.69895	11.77779	5.351822	10.72996
26540	18.76823	12.10386	5.239676	10.54513
26580	19.03977	14.29447	3.913222	10.98042
26620	20.19802	13.72386	6.35579	12.77738
26660	18.45166	12.08617	5.259917	11.24176
26700	17.27823	11.10389	5.559247	9.727168
26740	18.50545	12.60354	5.806479	11.06918
26780	18.20008	12.03628	4.984423	10.47469
26820	18.63242	12.57209	5.904203	11.58774
26900	21.03269	15.5799	4.322598	12.7194
26940	17.86827	11.45935	5.631852	10.42454
26980	19.4345	12.89433	5.685249	11.82082
27020	17.51234	11.61927	5.248671	10.37621
27060	19.54229	13.66642	5.74303	11.49504
27100	19.5238	13.07647	5.819017	11.98849
27140	20.50225	14.25267	5.942657	13.18239
27180	19.22156	12.89246	5.539487	11.72715
27220	17.63749	11.76292	4.906585	10.1537
27260	21.42215	15.70905	5.974448	13.97368
27300	20.15586	13.22527	6.642412	10.63986
27340	18.01184	12.39364	5.774742	11.94078
27380	18.19366	12.52357	4.831295	10.76079
27420	19.13584	11.88204	6.93705	9.976971
27460	20.86078	14.13483	8.012929	11.83751
27500	19.85944	13.18595	5.999506	11.94229
27620	19.73928	13.23978	5.300022	11.86492
27700	17.93088	11.57931	5.913161	10.21494
27740	19.31722	12.76924	5.13793	12.12254
27860	19.25795	12.78665	5.61123	11.60085
27900	19.62104	13.81444	5.494475	11.9835
28020	19.97523	13.79647	6.041793	12.67205
28060	17.81636	12.44747	5.764109	11.2591
28100	20.11535	12.79615	5.775855	11.56107
28140	22.34951	16.30061	5.855956	14.43543
28260	18.44727	12.37316	5.455178	10.81444
28300	18.35344	12.29514	5.822081	11.22587
28340	18.95898	12.17194	5.503477	10.75543
28380	18.29405	11.89401	5.124792	10.40035
28420	18.60261	13.09057	6.31303	12.21942
28500	17.29665	11.50778	4.88645	10.71206
28580	17.86982	12.58002	7.716814	11.2741
28620	17.50536	12.02409	5.80869	10.49496
28660	19.59237	13.37896	5.608963	12.74031
28700	21.27205	14.60606	7.133368	12.34805
28740	19.83999	13.03787	6.812203	12.10142
28780	18.27051	12.60916	5.773162	10.36854
28820	18.26867	12.09362	5.688596	10.99025
28860	17.61044	11.21231	4.546894	10.28592
28900	17.51733	12.9754	6.278186	11.06898
28940	19.44406	14.99745	3.903313	11.50853
29020	19.33137	12.80606	5.08859	11.34525
29060	18.45231	12.25088	5.929751	10.97864
29100	18.86084	12.85362	5.497375	11.76182
29180	19.9675	13.76472	6.075439	12.97237
29260	16.92045	11.32222	6.080958	10.10528
29300	18.56858	12.48657	5.820521	11.00583
29340	20.81253	15.57484	6.644004	12.17211
29380	18.06107	12.51968	5.703529	10.96699
29420	18.38517	13.76093	5.924149	12.02068
29460	20.95069	15.03698	6.885923	13.1253
29500	17.1355	10.96694	5.647337	9.576995
29620	20.93017	14.58781	5.71822	13.02898
29660	18.3632	13.91064	4.559866	10.39437
29700	17.86257	12.9064	7.087381	12.23564
29740	19.47049	13.31661	6.132513	12.09214
29780	17.48421	11.70162	5.283871	10.29914
29820	20.85667	15.66889	7.458124	14.23617
29860	18.71419	13.0589	6.044882	11.3264
29900	17.75236	11.5572	5.768363	10.47588
29940	19.28049	14.16969	5.260306	11.53813
29980	18.11237	11.47856	5.044456	10.60965
30020	18.71575	13.12682	5.19026	11.69432
30060	18.05546	11.86723	5.237624	10.40007
30220	17.63569	11.40287	6.802164	10.0321
30260	18.33274	11.84073	5.170372	10.65424
30280	18.21546	11.58052	5.500034	10.21482
30300	17.5115	12.31375	5.460352	10.9613
30340	18.15385	12.61389	5.616567	11.56231
30380	18.38454	11.78676	5.160013	10.74845
30420	17.97946	12.25052	5.361324	10.17538
30460	20.86902	14.37428	5.338002	12.94431
30580	17.28938	11.96581	5.27231	10.02955
30620	19.70628	12.979	6.231731	11.59467
30660	18.54112	11.74432	5.213053	10.33764
30700	19.82797	14.18885	6.196389	12.52442
30780	20.51369	14.43167	5.754436	13.34417
30820	18.36902	12.22444	5.334709	10.54553
30860	18.2298	12.72935	5.290758	11.58226
30900	19.35704	12.45894	5.67142	10.60631
30940	18.83996	12.18877	5.5714	11.71008
30980	20.90565	15.53952	6.171262	12.19476
31020	19.0554	12.73697	7.045662	11.4545
31060	16.03045	10.63783	3.914033	9.801455
31140	20.85227	15.95459	3.954997	12.24218
31180	19.22117	13.78259	5.26206	12.47869
31260	18.74888	12.54228	6.071843	11.29977
31300	19.6709	13.26161	6.535531	11.73347
31340	19.85915	13.82893	4.713294	11.58141
31380	18.19463	11.47128	5.230627	10.39824
31420	19.66755	15.56455	3.729331	10.77823
31540	21.31862	15.08084	5.980052	13.22186
31580	18.00442	11.79525	5.259991	10.74449
31620	17.5763	11.37239	5.426475	10.14101
31660	18.12393	11.83944	6.980786	10.83809
31700	20.18386	13.72714	6.455653	12.87304
31740	20.31109	15.34036	6.547537	11.30473
31820	19.13177	12.84752	5.845383	11.31859
31860	19.08507	13.05174	5.000261	11.38631
31900	19.64551	12.73449	6.026524	11.76262
31940	18.54288	12.64239	5.139207	11.12939
31980	18.99489	12.50569	5.466147	11.19031
32020	18.86482	11.9409	5.489409	11.10025
32100	19.54758	13.98266	6.715127	11.08233
32140	18.0884	12.08421	5.105324	10.13424
32180	17.99558	11.62821	5.574412	10.04151
32220	19.86708	14.56328	6.192508	11.03589
32260	18.60646	12.97428	5.858692	10.5789
32280	18.05362	11.52431	4.961085	10.44706
32340	17.61262	11.32574	5.256038	10.0096
32380	19.77954	13.05217	5.840285	10.88228
32460	18.26806	11.71746	5.077736	10.51244
32500	20.42767	14.26256	7.11489	9.730621
32540	18.23703	11.77474	6.110515	10.69042
32580	19.98479	14.13122	6.964063	13.32207
32620	17.97015	12.35141	4.836106	10.86159
32660	17.95085	11.5493	4.829088	10.55841
32700	18.47175	12.33288	5.673042	10.28319
32740	19.52058	12.35254	5.994076	11.40791
32780	18.3402	12.92155	7.074619	12.13728
32820	21.6206	15.3066	6.049357	14.02668
32860	18.47486	11.99677	5.770762	10.62003
32940	18.69974	12.98972	5.210646	11.57135
32980	18.69753	12.10606	6.206474	10.29691
33020	17.892	11.36409	5.076683	10.15813
33060	17.82797	11.64519	5.243574	10.39391
33100	22.72914	16.29086	7.33544	14.87381
33140	20.09666	13.83698	6.255363	11.60418
33180	17.11683	11.10177	4.439587	10.2986
33220	18.73683	12.35746	6.667643	11.33456
33260	18.69684	12.96249	6.492841	11.71481
33300	17.74842	11.82807	4.585797	10.91567
33340	22.16981	15.66778	6.364201	14.23043
33420	17.68322	12.15584	5.206429	10.20891
33460	23.31275	16.92954	5.703476	14.95212
33500	18.84281	12.35497	5.40192	11.0987
33540	18.00798	12.60859	6.023837	11.50255
33580	17.45473	11.47461	4.805209	10.00555
33620	19.26097	14.39304	6.000805	10.1146
33660	20.99965	15.43916	7.621888	12.89559
33740	19.66652	15.17401	4.697453	12.04562
33860	20.03658	13.90099	5.975678	12.7685
33940	17.94477	12.61149	4.472914	10.46749
33980	17.4814	11.8979	6.249769	11.00727
34020	19.51193	13.36218	7.31099	10.8801
34060	21.57216	14.7363	7.910485	11.64696
34100	19.77427	12.96493	6.576796	11.55137
34140	17.10354	11.75705	5.943146	10.46832
34180	17.89441	12.46665	6.230087	11.25083
34220	17.83314	11.64083	5.182001	10.65891
34260	17.43726	11.60325	4.999525	10.55857
34300	17.57624	11.71103	5.804008	10.20533
34340	18.88373	12.19934	5.838285	11.18653
34380	18.28636	11.93643	5.084867	11.08071
34420	20.9546	15.72528	7.804605	10.25369
34460	18.32117	12.03863	4.337856	10.62874
34500	18.2252	12.12552	5.15308	10.59175
34540	18.75219	11.88827	5.128673	10.93982
34580	19.18783	14.09587	6.209185	11.56706
34620	19.52779	12.79501	5.861986	11.69482
34660	17.92091	11.53487	5.136195	10.44869
34700	20.15297	14.47701	6.060722	10.63962
34740	19.94155	13.93336	6.083147	12.05271
34780	20.14023	15.2784	5.968143	11.14669
34820	20.04542	13.72216	6.630915	12.55976
34860	18.5005	12.21011	6.049275	10.99242
34900	19.05133	12.62383	5.169822	11.76558
34940	19.30402	13.35826	6.3909	12.52631
34980	21.81566	15.60962	5.680458	14.17169
35020	18.38344	11.68544	6.330128	10.89418
35060	18.24477	12.56372	5.699879	10.57587
35100	18.56954	12.45934	5.379882	11.65844
35140	18.33573	11.80873	5.695346	10.49803
35220	18.88148	12.19245	5.319378	10.78432
35380	21.74	16.02871	6.297734	14.11905
35420	19.44405	12.65606	5.764677	11.42666
35460	18.14323	11.67832	5.374271	10.43176
35500	18.56915	12.02848	5.827135	10.53348
35580	17.98964	11.7365	4.98302	10.20007
35620	22.15293	17.48045	4.241214	14.0344
35660	19.40629	13.12965	6.135952	11.9867
35700	17.1519	11.62508	4.896957	10.59686
35740	18.21067	12.33799	4.918997	10.81862
35820	19.70325	14.84215	5.586167	10.48676
35840	21.10146	14.74527	6.560275	13.33835
35860	19.74022	13.94187	4.944823	10.24463
35900	19.15725	12.07213	5.771522	11.11546
35940	18.91084	11.98782	5.720197	11.00072
35980	20.46756	13.67762	6.928154	12.48635
36020	17.70725	11.66843	5.99343	11.22311
36100	20.19723	13.49258	6.715816	12.51251
36140	19.90441	13.37615	6.462477	11.52972
36220	18.77414	13.83473	6.017919	11.71341
36260	19.74759	14.25767	5.663096	13.13082
36300	19.2243	12.605	7.526159	11.61991
36340	18.5805	12.11358	5.336624	10.9471
36380	18.66697	11.34388	5.65145	10.5126
36420	21.22098	15.21465	6.034398	13.93084
36460	19.94718	12.372	7.250077	11.33022
36500	18.93686	13.02072	6.710352	12.28448
36540	21.18265	15.38139	5.549126	13.57161
36580	19.0381	11.99474	6.876517	11.03639
36620	18.14976	12.1293	6.127269	10.86706
36660	18.67093	12.92895	5.571805	11.35876
36700	19.52124	14.09953	5.771609	11.42602
36740	22.04517	15.55178	6.564162	14.38102
36780	19.17912	13.21009	6.348046	11.9775
36820	17.73675	11.13451	5.435124	10.01655
36860	20.61622	14.04965	5.451001	11.93834
36900	19.83056	14.13655	5.408687	10.70059
36940	18.17736	12.08232	4.926007	10.44343
36980	20.99636	14.58023	6.764518	11.60996
37020	18.94858	12.1481	5.367823	11.18667
37060	17.31768	11.6661	5.092107	10.59448
37100	20.46784	14.5493	6.291983	13.56639
37140	20.98833	15.45551	5.812313	11.48966
37220	16.13467	10.84009	5.154406	10.44677
37260	19.97684	14.89464	6.585058	11.17586
37300	18.27457	11.68228	5.511368	10.91035
37340	20.54738	14.5765	7.035089	13.11317
37420	18.13086	12.39623	6.64676	9.996067
37460	19.42698	13.91286	5.840053	12.02956
37500	18.18876	11.81384	5.48891	10.55135
37540	18.06034	11.47566	5.454967	10.35275
37580	18.5067	13.4207	4.683294	10.79602
37620	19.20438	15.42143	3.689844	8.668368
37660	18.07171	11.3117	5.518196	10.00848
37740	19.30027	11.89553	7.843354	10.84891
37780	17.4188	11.71161	5.970436	9.474011
37860	20.88388	15.20969	6.465773	12.95986
37900	21.50441	15.28714	6.260952	12.81124
37940	18.7807	11.58702	5.285584	10.51919
37980	21.10493	16.58397	3.890799	11.94792
38060	21.96831	15.88613	7.437949	15.0546
38100	18.24974	11.65504	5.336546	10.81293
38180	17.43356	10.91512	4.978375	9.937454
38220	20.49964	15.35944	5.293245	11.57086
38260	18.03042	11.63298	5.230305	10.55399
38300	20.45848	16.5123	3.806672	11.88323
38340	19.59124	13.26481	5.875351	11.80207
38380	17.746	11.73071	6.05804	10.48004
38420	19.74268	13.13386	6.725859	10.8131
38460	18.4073	12.25027	6.871906	11.29858
38500	19.26996	12.02643	5.533819	10.72586
38540	18.46329	14.33564	4.479573	11.24488
38620	18.79508	12.59667	6.350309	10.77239
38700	19.58119	12.43766	5.277189	10.58454
38740	18.26738	11.7892	5.379304	10.62298
38780	17.43066	11.08451	6.308873	9.832367
38820	16.96124	11.93049	6.797387	11.09403
38860	20.02449	14.56801	6.259265	13.12272
38900	21.89292	15.39524	7.163358	14.51012
38940	20.34033	14.93035	5.644856	12.73299
39060	20.22819	13.13028	6.036665	11.90972
39140	18.60091	13.49115	5.923449	12.08595
39220	18.2084	13.1573	5.484687	9.909171
39260	15.9985	10.77373	5.19996	9.892376
39300	21.78695	15.65723	5.70686	14.29095
39340	19.49084	13.81537	5.906965	12.9133
39380	19.58514	14.36629	5.961394	11.89503
39420	17.87822	11.94125	6.046429	10.63306
39460	19.68852	12.73041	5.933566	11.91921
39500	19.11283	12.51945	5.342898	11.26682
39540	19.69341	13.05273	6.041367	12.1539
39580	20.98654	14.50933	6.378045	13.66366
39660	18.76776	13.11157	5.186779	11.71849
39700	17.70512	10.66093	5.605827	9.913339
39780	17.98705	12.06301	5.463938	10.95745
39820	18.05206	13.24961	6.071565	12.04472
39860	19.27833	12.34019	5.49193	10.71279
39900	18.94251	13.98426	5.420649	12.80958
39940	17.91156	12.04772	5.741287	10.60923
39980	20.00878	13.03538	6.420628	11.16401
40060	22.27419	15.64596	5.708233	13.76734
40080	18.97033	12.72665	5.162963	11.41109
40100	18.35831	11.40517	7.141585	10.92255
40180	18.38235	12.81786	5.091408	10.49169
40220	20.71785	14.47537	4.64003	12.09706
40260	19.66442	15.14357	4.441951	11.27187
40300	19.29387	12.16722	5.692774	10.85433
40340	19.94892	13.71576	4.92771	12.15817
40380	21.68201	14.95622	7.064309	13.8835
40420	20.12038	13.88098	5.91606	12.69388
40460	18.10349	12.35259	5.108738	10.75062
40540	20.47792	15.40389	6.772535	10.53017
40580	19.35058	12.84555	6.166239	11.8824
40620	18.13017	11.91954	5.383625	10.62602
40700	18.00624	12.7	6.904093	11.5281
40740	18.23351	12.51522	5.810089	11.01482
40780	18.49741	12.4158	5.307976	11.24573
40820	18.84988	14.73521	3.970144	10.66448
40860	18.00317	12.12497	5.243627	11.0506
40900	21.60477	15.41679	5.955109	14.46966
40940	16.50931	11.26472	4.558288	10.41103
40980	19.8757	13.6904	5.825615	12.25163
41060	19.75731	13.64052	5.513869	12.06176
41100	17.36554	12.3012	5.760681	11.50564
41140	19.25076	13.24182	5.02752	11.72718
41180	20.98567	16.71564	3.789175	12.19441
41220	17.45904	11.85772	5.685604	10.72104
41420	20.21601	13.54865	6.818513	12.78456
41460	18.48184	12.48241	5.220002	11.00783
41500	19.91337	15.41863	5.16848	12.92141
41540	21.08667	12.93391	7.308721	12.69177
41620	21.60402	14.87769	6.741832	13.77796
41660	18.19546	12.83579	5.312263	11.56866
41700	21.72917	15.93149	5.742671	14.39445
41740	22.76839	15.75406	7.607602	14.88034
41780	18.91553	12.35944	6.152115	11.27419
41820	17.97019	11.36034	5.724619	10.80594
41860	23.13578	16.25735	6.482416	15.24068
41940	21.96815	15.18708	6.449574	14.36039
42020	19.42342	13.53884	5.837438	12.44147
42100	20.637	13.31814	5.662721	12.44718
42140	18.70723	13.05221	5.688329	11.80227
42220	20.29805	13.73134	6.365787	13.05043
42300	17.63504	11.76292	5.619062	10.56483
42340	20.32168	14.39754	6.366788	12.617
42380	18.93536	12.12897	5.595961	11.04428
42420	17.99148	12.09128	5.078109	10.56576
42540	20.75412	14.2473	5.957899	13.22799
42620	18.31239	12.4323	5.596852	11.1389
42660	22.13683	15.83478	7.390731	14.9528
42680	18.49326	12.72661	5.577986	11.67966
42700	18.91462	12.29487	5.871592	11.40689
42740	18.09331	12.00002	5.418481	10.58514
42780	20.19664	13.48573	6.959408	10.54807
42820	18.50094	11.64538	6.481601	10.72276
42860	18.86635	12.20778	5.806063	11.13011
42900	18.23534	11.607	5.469267	10.46442
42940	18.38552	12.24527	5.637303	11.22571
42980	19.0612	12.15349	5.476865	10.62947
43060	18.29652	12.78225	5.147235	11.10449
43100	19.96558	14.31085	6.023884	11.63736
43140	19.4716	13.63569	4.849396	11.48317
43180	18.41723	11.46086	5.14193	10.57029
43220	17.29783	11.62974	5.284732	10.84379
43260	17.75578	11.7725	5.286213	10.19761
43300	18.98253	12.64606	6.142858	11.63726
43320	19.70103	14.67716	6.239672	11.51415
43340	20.3872	15.18231	5.368808	12.94312
43380	19.0139	12.02554	5.497913	10.79284
43420	18.85632	13.93872	5.836761	11.69397
43460	19.05584	13.3547	5.309452	10.59376
43500	17.58143	11.45717	5.495183	10.31444
43580	20.23967	14.94115	5.59038	12.02302
43620	19.24146	13.40394	5.108438	12.17789
43660	17.14547	11.30854	6.259983	9.679218
43700	19.95736	13.42696	6.888089	10.96032
43740	19.94271	12.57689	5.847293	11.28503
43780	20.26437	13.64937	5.924735	12.66564
43900	20.45568	13.63896	6.368088	12.57129
43940	16.56842	11.106	4.494091	9.987967
43980	17.46635	11.3719	5.317087	9.746015
44020	17.28866	11.16467	5.783805	9.702044
44060	19.42124	13.78556	6.60146	13.08024
44100	20.05319	14.02289	5.628142	12.22234
44140	20.95039	14.72131	5.888695	13.32488
44180	20.45386	14.43327	5.346486	12.84932
44260	17.09496	11.34354	5.079814	10.66979
44300	19.52694	12.96448	6.098036	11.85524
44340	18.07891	11.99152	5.35864	10.95712
44500	17.66267	11.43457	6.147318	10.42285
44540	17.71189	11.54712	5.959317	9.978038
44580	19.05338	12.18461	5.594551	11.00247
44620	18.55037	12.56773	5.54686	11.12201
44660	18.30851	12.21043	5.681828	11.16631
44740	17.74736	11.25482	6.563941	9.915071
44780	18.64012	12.24139	5.608909	11.03734
44860	18.3022	11.87396	6.033896	10.38391
44900	18.38497	11.84794	4.893231	10.15378
44940	18.55065	12.52645	5.901985	11.56533
44980	19.20838	12.76395	5.183237	11.45131
45000	17.68542	12.08489	5.347933	10.41721
45020	17.48446	12.30436	5.314044	9.628655
45060	20.93596	14.43588	6.78391	13.38817
45140	17.65793	11.3027	4.969402	10.68339
45180	18.64511	12.34964	5.567359	11.43858
45220	19.27001	13.98775	5.391366	12.70059
45300	23.09677	16.22515	7.417641	14.72677
45340	17.68638	11.41397	5.558441	10.3367
45380	20.06578	14.30787	6.340923	10.46826
45460	21.69085	15.5248	6.907337	12.04388
45500	19.29887	13.0629	5.814841	11.87164
45520	16.56742	11.37586	5.853004	10.07319
45540	18.76468	12.10419	5.514438	10.99439
45580	17.61918	11.97178	4.292136	10.22644
45620	17.96997	11.88623	5.231235	10.65855
45660	19.17718	12.03149	5.698097	10.96975
45700	17.67018	11.92529	5.166615	10.55104
45740	17.89913	11.48964	4.835788	10.15132
45780	21.38196	15.20681	6.058429	13.33541
45820	20.0225	14.0093	5.168247	12.32543
45860	20.3914	12.91232	6.957483	12.13336
45900	18.99328	13.06481	5.271243	11.82271
45980	18.71684	11.73408	6.583784	10.29873
46020	18.89559	12.30702	5.580032	11.45791
46060	19.60375	14.52572	5.710679	13.68114
46100	19.0381	12.70396	5.881085	11.46048
46140	21.70538	15.7136	5.848004	13.6818
46180	19.03022	13.41599	5.31724	11.75249
46220	20.07608	14.33414	5.034215	12.2374
46300	18.74933	12.50681	6.589554	11.34099
46340	19.60525	13.77597	5.838535	12.10684
46380	18.00073	12.24987	5.813323	11.37784
46460	18.44713	12.03345	5.146665	10.59456
46500	18.76641	11.65894	4.904348	10.57847
46540	20.38091	13.65104	7.847779	12.60501
46620	16.93086	11.05152	5.377924	10.17767
46660	18.94518	13.37208	4.788541	11.70606
46700	20.82284	13.90914	6.184762	12.91958
46740	17.87863	11.33364	5.407595	10.4903
46780	18.66615	11.5222	5.158162	10.28626
46820	16.52885	10.53364	4.736269	9.510816
46860	18.27944	13.92258	4.661788	10.18093
46900	18.1386	13.93089	3.923246	9.564372
46980	18.77818	13.32197	6.078532	11.00861
47020	19.52643	14.53028	5.256498	11.42545
47080	17.45584	11.50525	4.444161	10.45054
47180	19.2947	12.5336	6.071472	10.567
47220	19.54287	12.63358	6.190794	11.90019
47260	22.06493	15.6503	5.643755	14.20281
47340	19.06114	12.05258	5.225504	10.44837
47380	19.88174	13.86597	6.298527	12.3659
47420	18.92535	12.26749	6.440053	10.1025
47460	17.98957	12.20476	5.860678	10.99643
47540	19.00923	11.9367	5.347077	10.73516
47580	19.10802	12.65359	5.672484	11.92455
47620	18.72395	12.44569	5.475131	10.67323
47660	18.3923	11.87703	5.166813	10.81569
47700	19.4881	12.59499	5.862748	11.22339
47780	18.42673	11.53171	5.31537	10.30428
47820	18.66036	11.65238	6.559203	10.71921
47900	21.0741	16.57887	3.83944	12.84046
47920	18.47194	11.64059	4.925732	10.25309
47940	19.46072	13.17569	5.429943	11.99926
47980	17.396	11.79271	4.84383	10.16969
48020	19.18782	12.8366	5.414351	11.25643
48060	19.01792	12.70926	7.227663	11.61829
48100	18.63453	12.69101	4.319722	10.19567
48140	19.80953	14.19997	6.039218	11.751
48180	17.83342	11.95165	5.016028	10.84346
48220	17.79053	11.92291	6.141459	10.14042
48300	17.84852	12.34442	5.582944	11.51078
48460	18.13171	11.653	5.630244	10.5302
48580	19.48345	12.65604	5.783184	11.46552
48620	20.93904	14.66471	5.985625	13.2857
48660	18.93348	12.89729	6.121504	11.925
48700	18.93113	12.71163	5.817641	11.68135
48780	17.73858	11.74275	5.670836	9.889845
48820	18.49609	12.38986	5.207181	10.62301
48900	20.16283	14.55028	5.956573	12.25754
48940	18.80493	11.98602	5.095568	10.62235
48980	18.73613	12.30293	5.719665	11.22808
49020	18.23348	13.0217	3.937691	9.953705
49100	18.51426	12.29836	5.081892	10.81932
49180	21.66501	15.39129	6.824514	12.97855
49260	17.72049	12.11196	5.865212	9.824553
49300	20.20473	12.92439	6.102524	11.63234
49340	21.89596	14.90467	6.547711	13.68719
49380	17.55673	11.65201	4.916994	9.936196
49420	18.2534	12.9555	6.845724	12.31673
49460	17.1615	11.25941	4.732691	9.979337
49660	21.28222	14.54278	6.245212	13.29625
49700	19.02175	13.67917	4.854226	11.87939
49740	18.38736	13.02973	5.874013	12.01611
49780	19.073	12.50565	5.684721	11.35331
10100	17.87666	12.23796	5.232309	10.5858
10140	17.90181	12.11998	7.338346	11.16228
10180	19.70289	15.67738	3.99112	11.98767
10220	18.09297	13.34128	4.561619	10.4707
10300	19.57047	12.57087	5.366629	11.5265
10460	18.18781	12.40463	5.116028	11.04345
10500	19.64253	13.83131	4.897389	11.96327
10540	19.86841	13.06526	8.170647	11.59111
10580	20.8916	14.86737	5.647885	13.65839
10620	18.61575	12.10486	5.014718	10.98412
10660	18.24234	12.32841	5.009922	10.3642
10700	18.8804	12.31942	6.176223	11.36808
10740	20.7553	14.7319	5.778277	13.60423
10780	19.73369	14.32921	5.721651	11.90449
10820	17.93547	12.17335	5.084724	10.46624
10860	17.34293	12.21755	5.286587	10.6078
10900	22.0666	16.46974	5.137674	13.57692
10940	18.29948	11.83745	4.982742	10.65676
10980	19.40548	13.01972	6.998634	10.32528
11020	19.66747	13.15347	5.208981	11.74981
11060	17.24156	11.6966	4.785249	10.19847
11100	19.79221	14.97005	5.195292	12.38998
11140	18.12766	11.97436	4.645902	10.51575
11180	18.51359	12.87123	5.582212	11.3252
11220	18.77638	12.11006	5.208468	10.80983
11380	17.70768	12.29935	6.532842	9.473934
11420	18.42293	12.24667	5.145678	10.43194
11500	19.27115	13.23123	6.276601	11.64813
11540	19.98672	14.17612	5.291689	12.28269
11580	18.50014	11.80029	4.83172	10.43011
11620	18.50358	13.2842	6.017143	10.74006
11660	17.98342	11.93772	5.712089	10.03452
11700	20.79605	14.289	5.925091	12.8902
11740	19.17676	12.33145	5.860467	10.87895
11820	18.07167	12.053	6.5607	10.49908
11860	17.48166	11.52528	4.557054	9.732996
11900	18.11255	12.03877	4.879467	11.06781
11940	19.59334	12.99945	6.459729	10.83956
11980	18.61304	12.46513	5.562884	11.26448
12020	19.72878	13.27336	5.164188	12.095
12060	21.17398	17.09369	3.741213	12.11339
12100	20.06772	13.70132	6.079373	12.50741
12140	18.89362	12.5111	5.489462	10.6333
12180	19.32655	12.17842	5.519586	11.30349
12220	18.69514	13.25149	5.133247	11.74509
12260	20.83367	14.55033	5.445509	13.18307
12300	18.34581	13.03312	5.402302	11.70319
12380	18.75349	12.62973	4.990567	10.56254
12420	21.24817	15.36226	5.567123	14.18939
12460	18.31084	11.91198	5.848812	10.22234
12580	20.11032	16.15095	3.735485	10.71173
12620	18.0436	13.78963	5.626082	11.91656
12660	18.46256	12.40263	5.272923	10.98285
12700	20.15309	14.5323	6.908051	12.31041
12740	17.56185	12.17299	4.734632	10.99148
12780	17.91313	11.51359	5.482761	10.79723
12820	18.58947	11.99505	7.099733	10.28722
12860	18.95326	12.70815	4.988263	11.00323
12900	19.92801	14.85713	5.834546	10.46752
12940	22.0874	16.68097	5.623411	13.50832
12980	19.22368	13.37275	5.385418	11.84184
13020	20.18378	14.48519	6.465531	11.60062
13060	18.70298	12.54725	7.106059	10.52223
13100	17.94467	12.42567	5.38386	10.03741
13140	21.45391	15.63348	6.545221	12.89951
13180	19.16996	12.74937	5.340165	11.387
13220	19.33647	13.01576	5.346179	11.73262
13260	19.11295	12.60952	5.713822	10.74145
13300	17.37757	11.55155	5.288966	10.37664
13340	18.27791	11.78065	5.038171	10.73783
13380	18.39115	13.78313	5.942987	12.13054
13420	18.42091	12.32023	6.960442	10.66195
13460	18.00941	12.84302	6.817088	11.85344
13500	17.80412	11.95987	4.84034	10.23703
13540	17.26815	11.65858	4.528589	10.51759
13620	17.5183	11.89859	5.289813	10.60398
13660	17.69184	11.60266	5.170887	10.66681
13700	18.62733	13.04254	5.891886	10.45016
13740	19.14114	14.04317	5.064667	11.90873
13780	19.94085	13.80495	5.728447	12.43753
13820	20.61909	16.43646	3.894536	12.16112
13900	20.2051	13.27959	6.882929	11.57065
13940	17.73119	12.21892	6.002187	10.67297
13980	20.06278	13.95031	5.398467	11.10193
14020	19.2309	13.09621	4.859694	11.91903
14100	21.42037	14.76978	8.100738	11.33521
14140	18.51126	12.57731	4.921657	11.56483
14180	18.79731	12.85022	5.649802	10.76636
14220	19.27155	15.02505	4.119655	10.71175
14260	20.29436	14.32767	6.091491	13.21217
14340	17.57631	11.43988	5.681098	10.1849
14380	17.86195	11.51792	4.76479	10.74484
14420	19.68045	15.44257	5.375574	10.00825
14460	22.85612	16.60949	6.207518	15.30121
14500	19.36228	13.98261	5.86971	12.54341
14540	19.18534	12.78936	4.749728	11.8908
14580	18.05585	12.87688	5.46398	11.29365
14620	18.45929	12.70785	4.989948	10.69619
14660	18.88717	13.02857	5.694851	11.38837
14700	18.74123	12.16977	5.861729	11.23103
14740	18.91702	12.96814	5.86311	12.38759
14780	17.81492	11.61667	5.506253	10.36439
14820	17.97654	11.77768	4.902806	10.33883
15020	17.50805	11.67487	5.480238	10.42668
15060	18.67215	11.64252	9.68077	10.03232
15100	17.59053	12.08688	4.992094	10.29164
15180	19.32203	13.48813	6.380557	12.83048
15220	17.35841	11.70377	5.299852	10.54986
15260	18.98327	13.05305	5.598477	11.52813
15340	18.47696	11.7451	5.273436	10.72626
15380	21.36161	15.61798	6.345039	13.95402
15420	18.12456	11.96483	6.445188	10.60621
15460	19.11883	13.1351	4.886368	10.78141
15500	18.90711	12.83163	5.563948	11.84446
15540	18.76158	13.53282	4.834294	12.23872
15580	16.60902	11.60624	4.474906	10.41673
15620	18.06464	11.91392	5.007806	10.76547
15660	18.86916	12.42108	5.142451	10.83175
15700	19.189	12.12422	5.843715	10.35526
15740	18.34972	12.24139	5.634025	10.61526
15780	18.30845	11.82968	5.756821	10.39234
15820	17.28696	11.2238	4.384559	10.07555
15860	17.80197	12.60104	4.60187	10.75024
15900	18.8996	13.14574	4.920221	10.53082
15940	18.52154	13.73747	3.807715	10.27911
15980	21.1174	14.66363	7.246621	13.22678
16020	19.35064	13.22281	5.079959	11.44221
16060	19.54614	12.8159	5.905165	11.72708
16100	18.18565	13.24272	5.35129	10.83431
16180	17.57418	12.21627	4.252749	10.93279
16220	18.40155	13.05136	5.260056	11.15514
16260	17.47253	12.24795	5.307567	10.58545
16300	20.19697	14.06941	5.552801	12.41822
16340	18.36226	11.75242	4.834387	10.59313
16380	19.1091	11.71568	6.541116	10.62052
16460	17.71931	12.24089	4.592152	10.59516
16500	19.73129	15.02799	5.525451	11.18525
16540	19.53731	12.85991	5.782157	11.8417
16580	19.87641	13.74421	5.142198	12.30773
16620	19.75591	15.53676	3.838623	10.46775
16660	18.42644	12.41821	4.70434	11.06778
16700	21.27081	15.59454	6.734681	13.30187
16740	22.33778	15.65168	6.153878	14.47519
16820	19.75174	13.89849	4.486845	11.19412
16860	19.19608	14.51906	3.901259	10.94655
16940	18.75872	13.57475	5.330585	11.35898
16980	22.14293	17.71332	4.371927	12.62733
17020	18.76067	13.17928	5.992923	12.27724
17060	20.1684	12.40604	7.916093	11.23763
17140	20.62984	16.44173	3.740571	11.63618
17200	19.01871	11.985	6.610986	12.28153
17220	19.77131	15.00355	4.709167	11.43079
17260	18.08812	11.59083	5.814846	10.23549
17300	19.99266	15.31552	4.276375	12.37848
17340	18.11192	12.36105	5.408637	11.06368
17380	19.09298	12.19063	7.775114	10.49971
17420	18.9742	12.64545	5.187232	11.60286
17460	20.71744	16.73525	3.768759	11.44694
17500	19.25619	11.98585	6.187101	10.55062
17540	19.94731	13.19251	6.733686	10.80922
17580	17.65099	11.74437	6.137019	10.7575
17660	18.98459	13.27593	5.997047	11.74381
17700	18.58	12.81029	5.357128	10.46407
17740	18.28758	11.82615	4.934475	10.75221
17780	19.50593	14.16425	5.033349	12.22342
17820	20.15737	14.77738	5.740396	13.2841
17860	19.12009	13.14764	5.833823	11.91026
17900	21.36593	15.16054	5.991126	13.45763
17980	20.07677	13.60964	5.526986	12.565
18020	18.90207	12.4737	5.049347	11.20722
18060	18.60844	13.18094	5.521897	10.9893
18100	17.69585	11.90991	5.583303	10.33738
18140	20.79447	15.41589	4.120753	12.38748
18180	20.30695	14.13645	6.998011	11.88583
18220	17.95899	11.39411	4.530746	10.11456
18260	18.67668	12.85095	4.678053	11.50529
18300	19.34163	12.53565	9.801008	11.06418
18380	17.40591	11.8183	5.080501	10.01931
18420	17.81465	11.98625	5.267471	10.48257
18460	18.53743	11.88088	5.022731	10.57528
18500	19.04859	12.74613	5.380166	11.50154
18580	20.50302	15.36394	5.843671	12.93918
18620	18.53317	11.91905	6.18751	10.75479
18660	18.22468	11.91525	5.059134	10.80629
18700	18.67032	12.38711	7.027003	11.3015
18820	18.91308	12.33155	5.238437	10.5481
18860	16.45566	10.91913	5.668331	10.24995
18880	19.35699	13.5431	6.323868	12.36067
18900	18.31696	12.40932	5.287746	10.85433
18980	19.3601	12.32829	6.242173	11.2733
19060	19.93596	12.74253	6.914332	11.52458
19100	22.68253	16.73153	5.959426	15.56932
19140	19.77544	13.68051	5.095204	11.80474
19180	19.76771	13.08751	6.364988	11.32331
19220	18.49063	12.25505	4.826613	10.87125
19300	19.86308	13.36314	6.478988	11.99648
19340	20.56086	14.35811	5.409987	12.829
19380	19.74371	14.8265	4.028358	11.52844
19460	20.02906	13.4599	6.058558	11.90766
19500	19.86795	13.07495	7.23715	11.61803
19540	18.76013	11.86781	5.309702	10.4302
19580	18.68217	11.82346	5.30687	10.57257
19620	16.50845	11.31371	5.257221	10.7602
19660	21.06034	14.93761	5.854423	13.24158
19700	17.55064	12.05038	5.142076	10.1307
19740	21.95054	15.93177	5.475079	14.6425
19760	19.13121	13.76013	5.666287	10.43793
19780	20.10271	14.35841	5.379762	13.16461
19820	20.74304	16.83886	3.735782	11.4267
19860	17.36843	11.97737	4.95047	10.02884
19940	19.01438	12.651	5.405859	10.48108
19980	17.62348	12.20122	5.46841	10.38449
20020	19.0009	12.86497	5.332823	11.82513
20060	18.07241	12.16304	5.079374	10.59235
20100	19.73703	13.46057	5.544078	11.88162
20140	18.65172	12.73981	4.948877	10.93786
20180	20.59752	13.91922	7.739019	11.31223
20220	19.20203	12.97149	5.725758	11.41607
20260	20.22465	14.7712	6.361264	12.53062
20300	18.61965	14.09031	5.247909	9.918967
20340	18.38128	12.26076	6.70617	10.67632
20380	19.0585	12.18137	5.660512	11.52018
20420	17.25188	12.52022	4.658602	10.77006
20460	17.87025	11.80074	5.194575	10.55344
20500	21.8023	15.65084	6.949517	13.03525
20540	18.12751	12.02528	5.481041	10.54223
20580	16.6541	11.03556	5.014473	10.82257
20660	18.4414	12.49771	4.838713	10.50296
20700	19.66058	13.02645	5.673158	11.99563
20740	19.26654	13.29607	5.355431	11.94995
20780	17.40284	12.38698	4.987728	10.76225
20820	18.16413	12.18065	4.977384	10.44479
20900	18.10344	12.03768	6.61731	10.62101
20940	19.71162	13.52525	7.015894	11.95833
20980	18.86062	13.72365	5.383787	10.67207
21020	18.22488	12.3307	4.415506	10.98248
21060	19.47583	12.52962	5.533597	11.85066
21120	17.49547	11.74051	6.005984	9.86011
21140	19.98787	13.65922	6.275119	12.16651
21220	18.12537	12.54222	5.772587	10.74132
21260	17.47142	12.1654	5.468553	10.53308
21300	18.40657	12.54718	5.339991	11.39482
21340	20.16988	14.80499	5.476683	13.50287
21380	18.64192	12.4141	6.391652	10.4895
21420	18.75185	12.56106	6.279976	10.95707
21460	18.37753	13.18209	4.562947	10.72775
21500	19.57297	13.56957	6.437905	12.53253
21540	18.42013	13.21461	5.195055	10.54487
21580	18.30836	12.73476	5.523506	10.60157
21660	19.48487	13.66098	8.460889	12.72436
21700	18.64888	13.54319	7.213438	11.78674
21740	17.89816	12.10124	6.128124	9.877862
21780	20.72023	16.26425	4.320377	11.18455
21900	18.88339	12.42232	5.243885	10.93432
21980	16.95443	11.45263	5.002801	10.11022
22020	19.29313	13.52316	5.49125	12.1511
22060	18.58014	12.59268	5.122477	11.01587
22100	19.29032	11.81872	5.096749	11.03968
22140	20.49692	15.84847	6.942768	11.73454
22180	19.65088	13.52157	6.024981	12.74692
22220	20.27917	14.63056	5.433636	12.91899
22260	18.87694	13.16522	5.61674	10.95815
22280	18.0039	12.76813	5.650531	10.74134
22300	18.9157	12.60493	5.312756	11.2062
22340	17.11105	11.68177	4.24757	9.755161
22380	19.85367	15.46194	6.24134	11.75214
22420	19.98577	14.12036	6.286479	13.00021
22500	20.149	15.07056	4.960889	12.2019
22520	20.48975	14.7151	6.321811	11.8756
22540	18.99911	12.82356	5.334793	11.50587
22580	20.19992	12.19467	8.403276	11.08408
22620	18.10556	11.96243	5.131384	10.26252
22660	19.28439	13.99868	5.642091	12.52495
22700	17.74221	11.76016	5.559866	10.56002
22780	17.80458	11.57758	5.141996	10.72701
22800	19.26914	12.02035	5.816473	11.05195
22820	19.06865	13.81334	5.596992	10.23016
22860	18.02576	11.74227	6.731092	10.8553
22900	20.16276	14.84891	5.068158	12.49391
23060	20.56017	14.08942	5.72715	12.90729
23140	18.73692	11.95688	5.105665	10.41142
23180	18.46527	12.50039	4.670893	11.13615
23240	17.13712	11.0562	4.903819	10.03706
23300	18.49162	12.07415	5.236642	10.78114
23340	18.05328	12.50242	5.181129	10.50348
23380	19.19316	12.46895	6.076527	11.03271
23460	19.40449	12.92865	6.299828	11.54417
23500	18.57105	12.77976	4.805503	10.89251
23540	19.54473	13.95782	5.709785	12.42744
23620	18.01647	11.92666	5.648056	10.5491
23660	18.43447	12.4048	5.130383	10.88768
23700	19.04777	14.32056	5.256575	11.16572
23780	18.61098	13.66255	5.283033	10.61891
23820	17.65364	12.26941	4.502451	10.75216
23860	20.31269	14.65673	7.033723	10.99408
23900	19.56595	12.64749	5.264011	11.49889
23940	19.25935	14.25319	5.839715	10.54239
23980	18.5156	12.22055	4.795198	10.82802
24020	19.03797	13.1887	5.222527	11.75724
24100	17.80894	11.64694	5.15914	10.92055
24140	19.77353	13.6425	6.290531	11.67001
24220	19.12921	13.86379	4.838316	11.49044
24260	18.79552	13.12958	5.076108	11.26626
24300	18.3486	13.13644	5.299824	11.77678
24340	21.4076	14.7191	6.837032	13.78579
24380	17.3348	11.61938	5.392331	10.21112
24420	17.93122	12.14055	7.428608	11.298
24460	17.4111	11.60402	5.40647	10.22325
24500	17.75414	12.58984	5.115374	11.29029
24540	19.94861	14.40922	5.888865	12.31438
24580	20.55979	14.5544	5.914495	12.60081
24620	19.15428	12.48116	5.304207	11.10299
24660	20.4732	14.44105	5.12324	12.34099
24700	18.69905	11.95018	5.094795	10.14148
24740	18.85776	13.08565	6.417381	10.93082
24780	18.44917	12.72051	5.703445	11.90449
24820	19.35369	11.98163	6.310396	10.88181
24860	21.38508	14.2872	6.427683	13.54508
24900	18.12812	12.18469	5.152278	10.70663
24940	18.74068	12.5194	5.096364	11.44705
24980	17.21499	11.67425	5.413892	10.00663
25060	20.68222	14.52077	7.453042	12.85687
25100	18.25223	11.99491	8.276542	9.873441
25220	18.68599	12.81348	5.75304	11.58046
25300	18.92103	12.42866	5.245363	10.55339
25420	19.06717	14.31294	3.918062	10.70865
25460	18.09926	11.77867	5.385144	10.69101
25540	21.20293	15.01589	5.979964	13.98772
25580	18.07536	12.68482	5.097317	10.34132
25620	19.48045	13.90826	5.419028	11.78154
25700	16.85934	11.61291	4.561277	10.21936
25720	16.83774	11.45752	4.282358	9.873544
25740	18.03235	12.76688	5.304787	11.1453
25760	17.86479	11.55427	5.524974	10.08356
25780	17.88191	11.53734	5.291385	10.69503
25820	17.12494	11.07363	6.398762	9.838256
25860	19.93596	15.16933	4.096108	12.23335
25940	19.27498	13.54184	5.811787	12.00361
25980	18.44141	12.06612	5.643153	11.24367
26020	18.84108	13.78919	6.447272	10.97389
26140	20.85867	15.29775	7.976967	11.80403
26220	18.59526	11.1778	6.093068	9.953324
26300	18.41579	12.35353	5.578637	11.43059
26340	17.61894	11.86077	6.096682	10.55156
26380	20.68468	13.95791	7.744615	12.2084
26420	23.22858	17.4949	6.251373	15.47063
26460	18.86946	12.15651	5.015985	11.06221
26500	18.6284	11.81526	5.25654	10.73141
26540	18.638	12.20817	4.998109	10.53609
26580	19.19549	14.33848	3.974013	10.98002
26620	20.16059	13.95633	6.000761	12.82874
26660	18.57959	12.25453	5.284782	11.29067
26700	17.12152	11.31798	5.326098	9.699165
[truncated: 1,293 more rows]
