# Supplementary material for: Does environmental policy affect scaling laws between population and pollution? Evidence from American metropolitan areas
Source: PLoS One. 2017 Aug 9;12(8):e0181407. doi: 10.1371/journal.pone.0181407 (PMC5549900; doi:10.1371/journal.pone.0181407)
Supplement: S1 Data — This zip file contains all of the raw data files used in this analysis. (ZIP) [file pone.0181407.s009.zip › S1_Data/Table_3_Pop_LAP_CO2_NA.txt]

msa_code	Log_GED	Log_E_GED	Log_MD	Log_Pop
10420	21.68995	14.56504	6.635587	13.44363
11460	20.4758	13.74906	6.599314	12.63158
11780	20.46157	13.469	7.528366	11.54582
12060	23.7649	17.1067	6.274879	15.16269
12540	21.2937	15.16933	7.787345	13.37311
12580	22.99306	16.14206	6.738638	14.71183
13820	22.52841	16.46049	8.010544	13.68213
14860	21.4527	14.94401	7.116086	13.64274
15940	21.25446	13.82805	6.928338	12.8298
16620	20.49804	15.44664	6.235029	12.20238
16860	20.67694	14.4566	6.049201	12.92338
16980	24.71008	18.00346	6.852264	15.96142
17140	23.28428	16.47132	7.193376	14.44239
17460	23.00433	16.19306	7.259013	14.52268
18140	21.99868	15.25698	6.466853	14.1482
18740	21.69128	14.84283	8.973404	10.49693
19380	21.38075	14.8415	6.29585	13.48006
19820	23.31604	16.78102	7.33486	15.29525
21780	21.75873	16.29399	6.836025	12.30356
23420	20.73759	14.35439	7.850614	13.5451
23580	19.91684	13.00365	6.433572	11.72229
24660	20.83146	14.5175	7.001494	12.87743
25180	20.68067	13.9733	6.387025	12.20925
25260	19.30465	13.00871	6.32768	11.7219
25420	20.88339	14.31194	6.505926	13.03077
25860	20.1569	15.14149	5.41146	11.80788
26580	21.7615	14.53682	8.042367	12.61335
26860	22.0101	15.6452	8.682122	11.38317
26900	22.45206	15.66455	6.53451	14.04789
27540	20.84193	15.1813	6.262051	10.8802
27780	19.90283	12.93483	6.207594	11.94319
28940	22.08265	14.97518	7.858956	13.3688
29540	21.66623	14.34706	7.127378	13.03906
30140	20.20949	12.84369	6.099988	11.67722
31140	22.69762	16.07507	7.110222	13.7115
31420	21.26769	15.66187	7.202678	12.07524
31460	19.14646	12.61377	6.74165	11.66788
31500	20.78268	14.58103	7.584602	10.36763
32900	19.89465	13.3861	6.747014	12.2098
33700	20.61997	13.77671	7.152206	12.98721
33780	21.65048	15.48894	8.086263	11.88389
35260	20.35275	13.82342	6.808456	11.45644
35300	21.07901	14.73008	7.394915	13.58384
35620	25.24108	17.51029	6.914046	16.64063
37620	20.13782	15.44764	4.516623	11.36601
37980	23.97484	16.64205	6.895568	15.49681
38300	23.3704	16.62053	7.360073	14.63112
38580	22.25273	16.06563	8.430184	10.98979
39020	19.32664	12.01899	6.449274	11.29418
39740	21.67067	14.3566	7.266411	12.78888
40140	22.39849	16.02483	7.837636	14.97884
40660	20.85983	14.31968	7.314404	11.35641
41180	23.24866	16.71763	7.018158	14.71103
42460	20.58533	14.91012	7.080079	10.85002
44220	19.67981	12.97837	5.703236	11.88423
44700	21.28375	14.19488	7.323023	13.24136
45940	20.87667	14.34474	5.893501	12.71848
47300	20.09176	13.68815	7.570827	12.7896
47900	23.39356	16.56139	6.786158	14.88479
48540	22.24574	15.23715	8.58209	11.94436
49180	20.23069	15.3814	5.174771	11.86956
49620	21.73692	14.91689	7.997708	12.8389
10420	21.32701	14.47698	6.347081	13.45817
11460	20.24945	13.89612	6.32454	12.71519
11780	19.9793	13.50425	6.379879	11.53837
12060	23.49911	16.96368	6.416831	15.2781
12540	21.08306	15.34176	7.132433	13.45031
12580	22.95306	16.08057	6.6354	14.75316
13820	22.26156	16.4042	7.613219	13.68911
14860	21.40075	14.83139	6.987443	13.70223
15940	20.65868	13.80583	6.386553	12.83965
16620	20.74453	15.5298	5.810867	12.18802
16860	20.40963	14.44687	5.756185	12.9733
16980	24.21807	17.61013	6.620831	16.00327
17140	23.15479	16.4269	7.022164	14.46242
17460	22.82321	16.57345	6.582198	14.53053
18140	21.776	15.31168	6.133933	14.21716
18740	21.6822	14.75626	8.934818	10.52269
19380	21.26065	14.78045	6.197231	13.46554
19820	23.09897	16.77173	7.065542	15.28945
21780	21.59499	16.24742	6.495406	12.32999
23420	20.55607	14.358	7.448881	13.62889
23580	20.01618	13.16113	6.136734	11.91992
24660	20.64743	14.44794	7.136086	12.97634
25180	20.52642	13.9028	5.867704	12.28167
25260	19.14893	13.09664	5.901322	11.81576
25420	20.61045	14.24797	6.399934	13.06401
25860	21.46109	15.13134	7.66241	11.88685
26580	21.68886	14.42687	7.823256	12.61784
26860	21.74561	15.58378	8.038363	11.39789
26900	22.35528	15.60982	6.3961	14.13313
27540	21.02661	15.13185	6.64986	10.88234
27780	19.71602	12.80615	6.106609	11.91726
28940	21.85654	15.07871	7.466299	13.40572
29540	21.38757	14.20256	6.891353	13.08179
30140	20.03477	13.02893	5.758087	11.7093
31140	22.40343	15.97784	6.452156	13.74608
31420	21.07064	15.5893	6.812684	12.08219
31460	18.94154	12.66386	6.489281	11.76266
31500	20.54647	14.52305	7.161448	10.36945
32900	19.56108	13.45718	6.512875	12.32541
33700	20.38069	13.76841	6.967455	13.07625
33780	21.67838	15.43275	8.098319	11.90875
35260	20.39577	13.77897	6.995893	11.45039
35300	20.95795	14.62591	7.182434	13.63531
35620	24.87688	17.51043	6.749276	16.70313
37620	20.04068	15.42544	4.153908	11.38063
37980	23.6819	16.61701	6.577361	15.53629
38300	23.20077	16.55195	7.311831	14.63244
38580	21.99762	15.95249	7.937258	10.95825
39020	19.1866	12.00842	5.77354	11.27279
39740	21.32716	14.29709	6.682056	12.85144
40140	21.86943	15.99158	7.519624	15.06453
40660	20.35857	14.14228	7.02639	11.43601
41180	23.00693	16.74403	6.527895	14.73278
42460	20.57338	14.86867	7.036562	10.89225
44220	19.53003	13.012	5.650606	11.8722
44700	21.1904	14.19544	7.126815	13.31964
45940	20.83672	14.25482	6.488881	12.7825
47300	19.51242	13.66209	7.133505	12.84679
47900	23.18738	16.60552	6.381057	14.96822
48540	21.90046	15.18957	7.792861	11.92796
49180	20.01603	15.35258	4.582311	11.92699
49620	21.70568	14.9671	7.939073	12.87311
10420	21.18739	14.52912	6.116889	13.4624
11460	20.14375	13.9559	6.124594	12.74325
11780	19.69306	13.46727	6.192395	11.53896
12060	23.47305	17.12712	6.312469	15.33908
12540	21.08722	15.44422	7.573563	13.54203
12580	22.90042	16.18545	6.518107	14.77077
13820	22.31595	16.46823	7.723413	13.7047
14860	21.20159	14.96128	6.526151	13.70754
15940	20.52656	13.77242	6.359941	12.83748
16620	20.58589	15.54571	5.573616	12.17498
16860	20.36319	14.54282	5.534154	13.00089
16980	24.22766	17.72963	6.439875	16.00957
17140	23.00305	16.47552	6.691106	14.47911
17460	22.77409	16.75407	6.340834	14.51766
18140	21.71281	15.43391	5.994964	14.25463
18740	21.37359	14.72753	8.487416	10.52844
19380	21.0654	14.84919	5.892842	13.4634
19820	23.06124	16.86537	6.887506	15.28323
21780	21.448	16.27234	6.131895	12.35378
23420	20.93781	14.56838	7.89792	13.67908
23580	19.95645	13.23856	5.945309	11.98903
24660	20.46838	14.44977	6.824686	13.01298
25180	20.43914	13.96578	5.587962	12.36392
25260	19.08086	13.08215	6.12936	11.8855
25420	20.46129	14.34297	5.931465	13.08369
25860	21.56759	15.19848	7.930311	11.90921
26580	21.48041	14.45195	7.637918	12.62206
26860	21.78071	15.76408	8.142195	11.39369
26900	22.23886	15.65061	6.270692	14.17405
27540	20.81176	15.06484	6.299608	10.8994
27780	19.65976	12.94821	5.875409	11.89802
28940	21.65992	15.15109	6.908186	13.44257
29540	21.34659	14.36722	6.640649	13.11175
30140	19.8847	12.97385	5.566295	11.7456
31140	22.41959	16.05502	6.451741	13.76666
31420	20.97979	15.73818	6.506022	12.09
31460	19.18319	12.91952	6.593421	11.85163
31500	20.94392	14.61688	7.956583	10.37343
32900	19.67028	13.49463	6.868406	12.39898
33700	20.35999	13.84591	6.895627	13.1224
33780	21.66991	15.52341	8.181262	11.93409
35260	20.13601	13.69395	6.60472	11.43757
35300	20.73125	14.69712	6.601774	13.64965
35620	24.78745	17.59279	6.488039	16.70285
37620	19.88492	15.40316	4.133974	11.37158
37980	23.57249	16.82207	6.257876	15.55016
38300	23.11754	16.64472	7.219844	14.61842
38580	21.85752	16.07854	7.674521	10.95703
39020	19.13066	12.00422	5.674297	11.26351
39740	21.35056	14.5187	6.354641	12.889
40140	22.03349	16.38958	7.494197	15.17024
40660	20.489	14.23023	7.385757	11.45458
41180	22.96213	16.93194	6.457991	14.74117
42460	20.39405	14.87541	6.539016	10.88429
44220	19.34467	13.0429	5.419474	11.85911
44700	21.26029	14.2265	7.386533	13.39542
45940	20.64788	14.31753	6.108306	12.79944
47300	19.73112	13.92517	7.175509	12.91895
47900	23.13373	16.94356	6.076054	15.00108
48540	21.73707	15.12341	7.783691	11.91464
49180	19.88059	15.26671	4.217391	11.95392
49620	21.76895	15.09633	8.389581	12.92163
10420	21.08342	14.40245	5.832624	13.46354
11460	20.10854	13.83529	5.841383	12.74138
11780	19.58665	13.29255	6.059416	11.53102
12060	23.40479	16.98619	6.045542	15.42017
12540	21.42692	15.35423	7.267128	13.61502
12580	22.49794	16.07272	6.033567	14.78354
13820	22.1632	16.35229	7.444184	13.72436
14860	21.03174	14.89474	6.099933	13.71439
15940	20.63679	13.55651	6.219121	12.84037
16620	20.4629	15.4104	5.475831	12.1674
16860	20.0621	14.30794	5.24824	13.03917
16980	24.20481	17.49153	6.357589	16.02024
17140	22.65093	16.33755	5.84923	14.49874
17460	22.56332	16.2958	6.144906	14.50441
18140	21.61025	15.26415	5.907858	14.29533
18740	21.3391	14.75729	8.234433	10.5174
19380	20.99098	14.67279	5.690437	13.45566
19820	22.9857	16.67769	6.653251	15.26233
21780	21.26843	16.16354	5.604715	12.37365
23420	20.59202	14.49828	7.598075	13.72079
23580	19.75891	13.07013	5.733519	12.08547
24660	20.36321	14.42668	6.143877	13.07697
25180	20.33675	13.88024	5.591708	12.42241
25260	19.19389	12.92775	6.755832	11.93181
25420	20.48347	14.2319	5.956629	13.11585
25860	20.51925	15.09525	5.385302	11.94372
26580	21.40002	14.33468	7.30537	12.62778
26860	21.70055	15.65829	7.937255	11.39422
26900	21.89409	15.5431	5.780526	14.2197
27540	20.97767	15.09531	6.268353	10.91512
27780	19.74207	12.75737	6.199837	11.88204
28940	21.51487	14.91329	6.679898	13.49131
29540	21.16752	14.0348	6.871192	13.146
30140	19.71077	13.17364	5.306744	11.78732
31140	22.10942	15.95349	6.128225	13.7995
31420	20.98725	15.73753	6.342531	12.10267
31460	19.00687	12.83163	6.388629	11.90739
31500	20.97477	14.51921	7.769846	10.39164
32900	19.66054	13.50617	7.314998	12.43137
33700	20.19922	13.9312	7.293761	13.14027
33780	21.76371	15.55308	8.222984	11.93692
35260	19.91691	13.59303	6.142925	11.42735
35300	20.47952	14.57905	6.067543	13.66075
35620	24.62971	17.44879	6.25777	16.70795
37620	19.67583	15.43267	3.86495	11.37117
37980	23.45899	16.51668	6.252471	15.56309
38300	23.15482	16.53432	7.186635	14.61211
38580	21.75332	16.08492	7.12088	10.96982
39020	18.95085	11.79549	5.584455	11.27888
39740	21.21561	14.25249	6.454788	12.91838
40140	22.24977	16.21668	7.257702	15.22977
40660	19.97041	14.07806	5.952911	11.47129
41180	22.87383	16.78868	6.380107	14.75251
42460	20.16915	14.72667	6.253703	10.8879
44220	19.08079	12.83655	5.173282	11.84513
44700	21.00356	14.09	7.167273	13.41755
45940	20.6636	14.13057	5.687278	12.80524
47300	19.62271	13.78951	7.565679	12.96987
47900	22.80805	16.6997	5.684116	15.02984
48540	21.19236	15.19553	6.240164	11.90546
49180	20.34054	16.19501	3.888556	11.99238
49620	21.82337	14.96163	8.425782	12.97014
