# Supplementary material for: Does environmental policy affect scaling laws between population and pollution? Evidence from American metropolitan areas
Source: PLoS One. 2017 Aug 9;12(8):e0181407. doi: 10.1371/journal.pone.0181407 (PMC5549900; doi:10.1371/journal.pone.0181407)
Supplement: S1 Data — This zip file contains all of the raw data files used in this analysis. (ZIP) [file pone.0181407.s009.zip › S1_Data/Table_3_Pop_LAP_NA.txt]

msa_code	Log_GED	Log_E_GED	Log_MD	Log_Pop
10420	21.65879	11.50488	9.644403	13.44363
11460	20.42897	10.6611	9.633914	12.63158
11780	20.42746	11.0316	9.945944	11.54582
12060	23.71419	13.8098	9.496477	15.16269
12540	21.20616	12.01503	10.92563	13.37311
12580	22.95158	12.93147	9.902697	14.71183
13820	22.43551	13.30021	11.15803	13.68213
14860	21.39323	11.48605	10.54209	13.64274
15940	21.23168	10.91157	9.807053	12.8298
16620	20.20774	11.30002	10.30137	12.20238
16860	20.59777	11.31042	9.100703	12.92338
16980	24.66104	14.16855	10.64493	15.96142
17140	23.24147	13.41167	10.22395	14.44239
17460	22.96119	13.01217	10.41256	14.52268
18140	21.95232	12.05744	9.604914	14.1482
18740	21.65083	12.12562	11.68587	10.49693
19380	21.32319	11.42092	9.642416	13.48006
19820	23.25837	13.42512	10.66525	15.29525
21780	21.57691	12.29054	10.79637	12.30356
23420	20.67267	11.69438	10.49603	13.5451
23580	19.87895	10.27584	9.099437	11.72229
24660	20.75904	11.1784	10.30484	12.87743
25180	20.63341	11.08389	9.210738	12.20925
25260	19.23329	10.29312	8.974221	11.7219
25420	20.8287	11.30812	9.451246	13.03077
25860	19.85209	10.53767	9.82071	11.80788
26580	21.73622	12.59245	9.975659	12.61335
26860	21.94179	12.44733	11.87346	11.38317
26900	22.40794	12.52224	9.619623	14.04789
27540	20.69624	11.53825	9.827903	10.8802
27780	19.86692	10.17878	8.8852	11.94319
28940	22.053	12.75256	10.0677	13.3688
29540	21.64085	11.44067	10.00295	13.03906
30140	20.18558	10.13203	8.724177	11.67722
31140	22.64521	12.86362	10.28982	13.7115
31420	21.11401	12.19666	10.63861	12.07524
31460	19.09233	10.25691	9.054815	11.66788
31500	20.70212	11.4781	10.66793	10.36763
32900	19.83755	10.71505	9.373348	12.2098
33700	20.57944	11.1034	9.79592	12.98721
33780	21.56576	12.19561	11.36766	11.88389
35260	20.29558	10.79669	9.792237	11.45644
35300	21.00989	11.63079	10.47046	13.58384
35620	25.22403	14.22404	10.16129	16.64063
37620	19.6833	10.30873	9.085544	11.36601
37980	23.94943	13.44196	10.05604	15.49681
38300	23.32446	13.43757	10.51834	14.63112
38580	22.17084	12.93948	11.54795	10.98979
39020	19.30265	9.866491	8.544236	11.29418
39740	21.64516	11.4513	10.14494	12.78888
40140	22.3307	12.79492	11.05227	14.97884
40660	20.80362	11.4005	10.20805	11.35641
41180	23.1911	13.51325	10.18757	14.71103
42460	20.44292	11.48353	10.47356	10.85002
44220	19.63153	9.789876	8.754869	11.88423
44700	21.2518	11.34722	10.14549	13.24136
45940	20.8181	10.59422	9.530064	12.71848
47300	20.02986	11.31962	9.9205	12.7896
47900	23.35115	13.27615	10.02694	14.88479
48540	22.21205	12.75853	11.05382	11.94436
49180	19.8587	10.63373	9.668408	11.86956
49620	21.69471	11.98919	10.9126	12.8389
10420	21.28552	11.2833	9.471193	13.45817
11460	20.17992	10.55449	9.59453	12.71519
11780	19.91898	10.52225	9.295344	11.53837
12060	23.44183	13.76531	9.550464	15.2781
12540	20.94951	11.71163	10.73097	13.45031
12580	22.91243	12.83838	9.8258	14.75316
13820	22.1446	13.04465	10.95351	13.68911
14860	21.34492	11.39297	10.38946	13.70223
15940	20.61724	10.57211	9.553376	12.83965
16620	20.50296	11.18769	10.02715	12.18802
16860	20.30509	11.10808	8.964823	12.9733
16980	24.16384	13.80044	10.377	16.00327
17140	23.10784	13.26031	10.15398	14.46242
17460	22.74484	12.84687	10.25321	14.53053
18140	21.7138	11.87996	9.478012	14.21716
18740	21.64495	12.08248	11.60368	10.52269
19380	21.19952	11.37623	9.519485	13.46554
19820	23.02714	13.27796	10.52563	15.28945
21780	21.38739	12.06805	10.61344	12.32999
23420	20.47639	11.51783	10.26688	13.62889
23580	19.97551	10.25903	8.953576	11.91992
24660	20.56601	11.15678	10.39612	12.97634
25180	20.47434	10.80619	8.849959	12.28167
25260	19.05525	10.09387	8.794276	11.81576
25420	20.54228	11.14627	9.436044	13.06401
25860	21.38974	11.75592	11.0195	11.88685
26580	21.66413	12.38443	9.851658	12.61784
26860	21.66048	12.15596	11.4536	11.39789
26900	22.30908	12.39935	9.540401	14.13313
27540	20.91363	11.63123	10.09897	10.88234
27780	19.67786	10.02816	8.797318	11.91726
28940	21.81389	12.59269	9.931121	13.40572
29540	21.3583	11.17538	9.879076	13.08179
30140	19.99964	9.992851	8.666085	11.7093
31140	22.33849	12.45601	9.910809	13.74608
31420	20.89366	11.9425	10.4157	12.08219
31460	18.8699	10.13251	8.963047	11.76266
31500	20.44856	11.22561	10.42855	10.36945
32900	19.47294	10.57254	9.33983	12.32541
33700	20.3289	10.97273	9.727112	13.07625
33780	21.60081	12.15079	11.3685	11.90875
35260	20.3436	10.78118	9.958264	11.45039
35300	20.88711	11.37076	10.40794	13.63531
35620	24.85212	14.0953	10.11801	16.70313
37620	19.53924	9.946715	8.650484	11.38063
37980	23.64833	13.2489	9.890232	15.53629
38300	23.14973	13.3294	10.5084	14.63244
38580	21.90183	12.63512	11.24076	10.95825
39020	19.15793	9.403098	8.256516	11.27279
39740	21.29267	11.13469	9.795259	12.85144
40140	21.7545	12.51476	10.9752	15.06453
40660	20.2793	11.05648	10.0777	11.43601
41180	22.93016	13.25354	9.960011	14.73278
42460	20.43517	11.39356	10.477	10.89225
44220	19.4716	9.770411	8.747032	11.8722
44700	21.15506	11.2561	10.03524	13.31964
45940	20.78172	10.88018	9.802993	12.7825
47300	19.39919	11.00855	9.756926	12.84679
47900	23.13211	13.08364	9.834952	14.96822
48540	21.85366	12.39626	10.57055	11.92796
49180	19.54571	10.18885	9.223639	11.92699
49620	21.65954	11.93298	10.95953	12.87311
10420	21.1366	11.18583	9.371237	13.4624
11460	20.06079	10.48499	9.506872	12.74325
11780	19.61445	10.35071	9.227563	11.53896
12060	23.40291	13.75875	9.608215	15.33908
12540	20.93926	11.91603	11.0816	13.54203
12580	22.85247	12.82497	9.819897	14.77077
13820	22.19772	13.0935	11.08091	13.7047
14860	21.12243	11.23002	10.19853	13.70754
15940	20.48067	10.5141	9.549428	12.83748
16620	20.29023	11.06673	9.889901	12.17498
16860	20.2409	11.03277	8.877839	13.00089
16980	24.16674	13.77426	10.33055	16.00957
17140	22.94493	13.12267	9.994827	14.47911
17460	22.67393	12.80647	10.21678	14.51766
18140	21.6371	11.86234	9.464667	14.25463
18740	21.32331	11.85158	11.35556	10.52844
19380	20.98446	11.21912	9.409253	13.4634
19820	22.97857	13.24185	10.47048	15.28323
21780	21.19529	11.87769	10.43681	12.35378
23420	20.87166	11.8488	10.60352	13.67908
23580	19.90932	10.20466	8.874201	11.98903
24660	20.36929	10.96704	10.26438	13.01298
25180	20.37786	10.68483	8.713344	12.36392
25260	18.98226	10.16712	8.958398	11.8855
25420	20.3724	10.97134	9.194906	13.08369
25860	21.49918	11.85665	11.25817	11.90921
26580	21.44849	12.28093	9.791725	12.62206
26860	21.68132	12.25036	11.64456	11.39369
26900	22.18437	12.34972	9.495942	14.17405
27540	20.67896	11.42317	9.867034	10.8994
27780	19.61246	9.970768	8.740149	11.89802
28940	21.60237	12.36669	9.654348	13.44257
29540	21.31014	11.11926	9.837088	13.11175
30140	19.84584	9.852154	8.529884	11.7456
31140	22.35031	12.47819	9.96526	13.76666
31420	20.74731	11.82673	10.3571	12.09
31460	19.11016	10.33496	9.12601	11.85163
31500	20.87334	11.55551	11.00451	10.37343
32900	19.58921	10.7414	9.581904	12.39898
33700	20.30243	10.975	9.727602	13.1224
33780	21.58375	12.20092	11.49291	11.93409
35260	20.07316	10.57007	9.675433	11.43757
35300	20.63348	11.12103	10.12362	13.64965
35620	24.75783	14.01386	10.00599	16.70285
37620	19.28572	9.874166	8.646255	11.37158
37980	23.52583	13.18089	9.821525	15.55016
38300	23.05608	13.29992	10.53599	14.61842
38580	21.72964	12.55076	11.18409	10.95703
39020	19.10048	9.412226	8.130425	11.26351
39740	21.30789	11.07685	9.726794	12.889
40140	21.88493	12.69263	11.16922	15.17024
40660	20.41337	11.20226	10.38984	11.45458
41180	22.86373	13.27689	10.05	14.74117
42460	20.22384	11.16704	10.18931	10.88429
44220	19.27115	9.641624	8.632888	11.85911
44700	21.2265	11.375	10.21441	13.39542
45940	20.57608	10.73077	9.604589	12.79944
47300	19.61155	11.17411	9.8975	12.91895
47900	23.05005	13.07123	9.854095	15.00108
48540	21.6853	12.31014	10.58118	11.91464
49180	19.37837	9.825199	8.774771	11.95392
49620	21.71973	12.11732	11.35993	12.92163
10420	21.03358	10.93708	9.177465	13.46354
11460	20.03238	10.26274	9.294104	12.74138
11780	19.51355	10.21279	9.045809	11.53102
12060	23.33957	13.54599	9.389562	15.42017
12540	21.33312	11.81072	10.78315	13.61502
12580	22.4329	12.50759	9.500901	14.78354
13820	22.0397	12.84851	10.92501	13.72436
14860	20.9432	10.97845	9.924184	13.71439
15940	20.60401	10.38742	9.308844	12.84037
16620	20.17131	10.89878	9.806371	12.1674
16860	19.93057	10.72731	8.600193	13.03917
16980	24.15608	13.62755	10.15126	16.02024
17140	22.57769	12.6711	9.396519	14.49874
17460	22.48621	12.47847	9.874627	14.50441
18140	21.53968	11.70862	9.351771	14.29533
18740	21.28492	11.72611	11.25546	10.5174
19380	20.91812	11.01727	9.204816	13.45566
19820	22.9121	13.03396	10.24543	15.26233
21780	20.99382	11.6055	10.00531	12.37365
23420	20.50318	11.65786	10.41943	13.72079
23580	19.71019	9.967936	8.703773	12.08547
24660	20.2543	10.66525	9.81771	13.07697
25180	20.27447	10.6267	8.690482	12.42241
25260	19.12102	10.33855	9.301005	11.93181
25420	20.40636	10.9469	9.136635	13.11585
25860	20.328	10.75589	9.525065	11.94372
26580	21.3686	11.9804	9.635017	12.62778
26860	21.60354	12.06011	11.52144	11.39422
26900	21.82398	12.03371	9.162319	14.2197
27540	20.86301	11.54393	9.743234	10.91512
27780	19.70684	10.02745	8.850824	11.88204
28940	21.4624	12.08464	9.460128	13.49131
29540	21.13681	11.09842	9.767497	13.146
30140	19.65318	9.802235	8.465559	11.78732
31140	22.02309	12.26593	9.726922	13.7995
31420	20.75637	11.72603	10.28241	12.10267
31460	18.92652	10.20314	8.952721	11.90739
31500	20.91288	11.42989	10.84292	10.39164
32900	19.57882	10.93495	9.86133	12.43137
33700	20.12537	11.13876	10.06034	13.14027
33780	21.68302	12.19822	11.56743	11.93692
35260	19.84538	10.31135	9.338264	11.42735
35300	20.36626	10.77697	9.774652	13.66075
35620	24.5996	13.77197	9.856968	16.70795
37620	18.82453	9.376431	8.10967	11.37117
37980	23.42077	13.00017	9.691309	15.56309
38300	23.10205	13.20393	10.48741	14.61211
38580	21.60839	12.32569	10.84803	10.96982
39020	18.92172	9.280642	7.95071	11.27888
39740	21.17852	10.98102	9.663818	12.91838
40140	22.15164	12.54689	10.89964	15.22977
40660	19.85703	10.54725	9.377372	11.47129
41180	22.78097	13.14512	9.955366	14.75251
42460	19.98355	10.8963	10.00583	10.8879
44220	19.00263	9.39182	8.370309	11.84513
44700	20.96526	11.19525	10.03244	13.41755
45940	20.60522	10.45273	9.223401	12.80524
47300	19.50802	11.19982	10.13602	12.96987
47900	22.7167	12.72702	9.513594	15.02984
48540	21.09064	11.60342	9.75341	11.90546
49180	19.33968	9.705506	8.675671	11.99238
49620	21.78299	12.06115	11.31794	12.97014
