# Supplementary material for: Does environmental policy affect scaling laws between population and pollution? Evidence from American metropolitan areas
Source: PLoS One. 2017 Aug 9;12(8):e0181407. doi: 10.1371/journal.pone.0181407 (PMC5549900; doi:10.1371/journal.pone.0181407)
Supplement: S1 Data — This zip file contains all of the raw data files used in this analysis. (ZIP) [file pone.0181407.s009.zip › S1_Data/Table_S1_Pop_A.txt]

msa_code	Log_GDP	Log_PI	Log_Pop
0		19.83973	16.72345
10100		14.02226	10.58195
10140		14.29195	11.13114
10220		13.56653	10.46107
10300		14.78779	11.51585
10460		14.08287	11.0218
10620		14.14555	10.98001
10660		13.62824	10.37515
10700		14.49629	11.33161
10820		13.75298	10.42231
10860		13.635	10.59215
10940		13.7884	10.65556
10980		13.57573	10.34032
11060		13.44489	10.22241
11140		13.61139	10.52627
11220		14.0671	10.80564
11380		12.57836	9.474396
11420		13.6502	10.41918
11580		13.21571	10.38733
11620		13.89666	10.72889
11660		13.08812	10.05767
11680		13.71653	10.50999
11740		14.05787	10.87038
11820		13.768	10.47782
11860		12.83306	9.730502
11900		14.09385	11.05723
11940		13.91751	10.81846
11980		14.4158	11.2214
12140		13.89541	10.61477
12180		14.53618	11.30714
12300		15.0508	11.6836
12380		13.89803	10.56264
12460		13.35832	10.2361
12660		14.3421	10.93873
12680		13.82224	10.5631
12740		14.4284	10.98341
12780		14.13283	10.80023
12820		13.33288	10.31953
12860		14.24808	11.0069
12900		13.54826	10.44906
13060		13.65689	10.53641
13100		13.38501	10.0446
13180		14.65327	11.37261
13260		13.96796	10.73724
13300		13.1353	10.36735
13340		13.98572	10.73833
13420		13.79747	10.62252
13500		13.15386	10.26113
13540		13.97381	10.52151
13620		13.8394	10.59004
13660		13.64344	10.63679
13700		13.50797	10.45789
13720		12.6012	9.684958
13940		13.72252	10.64783
14140		14.73857	11.5713
14180		13.81605	10.81892
14220		13.68451	10.69548
14340		13.56337	10.16915
14380		13.86978	10.70482
14420		13.12792	10.04828
14580		14.48255	11.18197
14620		13.9335	10.72369
14660		14.61708	11.34883
14700		14.34613	11.16904
14720		13.65693	10.12687
14780		13.67744	10.33335
14820		13.55016	10.30925
15020		13.50249	10.41409
15060		13.19406	9.9829
15100		13.46517	10.27205
15220		13.59478	10.53916
15340		13.9545	10.74227
15420		13.74326	10.62245
15460		14.12057	10.80397
15580		13.68595	10.42335
15620		13.83999	10.73328
15660		13.90904	10.7566
15700		13.58691	10.32633
15740		13.74448	10.62111
15780		13.42663	10.41499
15820		13.1002	10.05784
15860		13.75344	10.75831
15900		13.73189	10.53441
16100		14.12926	10.83962
16260		13.41507	10.48369
16340		13.61027	10.57411
16380		13.88379	10.61749
16460		13.80217	10.62062
16500		14.3309	11.14839
16660		14.26512	11.06076
17060		14.39501	11.21671
17200		15.69517	12.25942
17220		14.62086	11.42403
17260		13.34078	10.29762
17340		14.30422	11.027
17380		13.51548	10.56189
17500		13.58607	10.49225
17540		14.08496	10.81293
17580		13.89925	10.71737
17700		13.59536	10.47701
17740		13.85113	10.75045
18060		14.16283	11.01053
18100		13.64012	10.33977
18180		15.36439	11.85566
18220		13.41947	10.13038
18260		14.59402	11.46896
18300		14.26367	11.03949
18380		13.04847	10.01162
18420		13.49868	10.46156
18460		13.70146	10.52999
18500		14.77645	11.50875
18620		13.83773	10.73503
18660		13.93566	10.79735
18780		12.7252	9.487442
18820		13.76323	10.53959
18860		13.15687	10.21819
18900		13.88501	10.7979
18980		14.43318	11.2573
19000		13.57043	10.45123
19220		13.96305	10.84545
19420		13.33989	10.27104
19540		13.58043	10.41999
19580		13.86814	10.57906
19620		13.72331	10.72536
19700		13.00911	10.11172
19760		13.48726	10.40426
19860		13.22508	10.0161
19940		13.71454	10.4864
19980		13.52088	10.3729
20060		13.64666	10.56594
20140		14.02677	10.91636
20180		14.52394	11.32569
20300		13.04581	9.911207
20340		13.88587	10.66362
20380		14.63402	11.46906
20420		14.12483	10.73354
20460		13.56523	10.51875
20540		13.72191	10.52315
20580		13.38068	10.78742
20660		14.24285	10.45242
20780		14.41449	10.69709
20820		13.74723	10.44235
20900		13.82363	10.61925
20980		14.07904	10.70927
21020		14.06094	10.90211
21120		12.90885	9.910563
21180		13.39158	10.2572
21220		13.95546	10.73208
21260		13.65682	10.46245
21380		13.56466	10.48643
21420		14.23189	10.95517
21460		13.98526	10.69035
21540		13.76239	10.55321
21580		13.68009	10.6144
21700		14.99063	11.76586
21740		13.24874	9.882622
21840		12.98142	9.688498
21900		14.14544	10.93305
21980		13.44288	10.09225
22060		14.24841	10.97596
22100		14.03055	10.9477
22260		14.18272	10.9551
22280		13.71352	10.53404
22300		14.59508	11.19295
22340		12.87227	9.751385
22580		14.16999	11.06545
22620		13.17113	10.27584
22700		13.89289	10.58795
22780		13.93261	10.70403
22800		14.2798	11.06851
22820		13.41255	10.22398
22860		14.05235	10.86512
23140		13.6096	10.42258
23180		14.44819	11.12148
23240		13.30481	9.979753
23300		14.11435	10.78657
23340		13.80942	10.49294
23380		14.26699	11.03357
23500		13.93088	10.8857
23620		13.7616	10.52916
23660		14.15727	10.91442
23700		13.98492	11.1964
23780		13.77852	10.66593
23820		14.39403	10.67904
23860		14.26624	10.9628
23940		13.87826	10.49662
23980		13.87771	10.79272
24060		14.77739	11.03526
24100		14.16734	10.91487
24380		12.9907	10.18837
24460		13.54218	10.22861
24620		14.28114	11.06773
24640		14.59837	11.1811
24700		13.38873	10.11832
24740		13.97565	10.99491
24820		14.16365	10.87825
24900		13.72661	10.74772
24940		14.60341	11.44365
24980		13.1229	10.02942
25100		13.15473	9.890099
25200		13.87891	10.14471
25300		13.70049	10.54065
25460		13.72373	10.66854
25580		13.65175	10.33254
25700		13.55184	10.2231
25720		12.87991	9.739497
25740		14.42525	11.10423
25760		13.03831	10.12931
25780		13.80593	10.69322
25820		12.94854	9.822224
25840		14.46914	11.33216
25880		13.93926	10.75899
26020		14.01375	10.93916
26090		14.87355	11.59176
26220		13.1262	9.933774
26340		13.6212	10.5486
26460		14.4099	11.05377
26500		13.80342	10.72996
26540		13.79531	10.54513
26660		14.14877	11.24176
26700		13.05081	9.727168
26740		14.30688	11.06918
26780		13.80256	10.47469
26940		13.205	10.42454
26960		14.14169	11.05509
27020		13.68383	10.37621
27160		13.46967	10.39959
27220		14.3185	10.1537
27300		13.83477	10.63986
27380		13.89101	10.76079
27420		13.30783	9.976971
27460		14.93923	11.83751
27600		13.91827	10.71308
27700		13.28603	10.21494
27920		13.55864	10.22843
28060		14.53096	11.2591
28260		14.10273	10.81444
28300		14.65374	11.22587
28340		13.9214	10.75543
28380		13.4651	10.40035
28500		14.02974	10.71206
28580		14.99859	11.2741
28620		13.88206	10.49496
28780		13.38941	10.36854
28820		14.1854	10.99025
28860		13.3144	10.28592
28900		14.23794	11.06898
29060		14.44459	10.97864
29260		13.31371	10.10528
29300		14.26312	11.00583
29380		14.00316	10.96699
29500		12.5424	9.576995
29660		13.6662	10.39437
29780		13.33115	10.29914
29860		14.44048	11.3264
29900		13.57511	10.47588
29980		13.68368	10.60965
30060		13.46422	10.40007
30220		13.12673	10.0321
30260		13.8247	10.65424
30280		13.49377	10.21482
30380		13.86165	10.74845
30420		13.35387	10.17538
30580		13.159	10.02955
30660		13.47525	10.33764
30820		13.68697	10.54553
30880		13.6257	10.52118
30900		13.85128	10.60631
30940		14.7244	11.71008
31060		13.74339	9.801455
31220		13.46509	10.262
31260		14.51283	11.29977
31300		14.68527	11.73347
31380		13.51015	10.39824
31580		13.87331	10.74449
31620		13.24392	10.14101
31660		13.89847	10.83809
31680		13.30516	10.33777
31820		14.64662	11.31859
31940		14.33292	11.12939
31980		14.4114	11.19031
32000		13.72397	10.66688
32020		14.30944	11.10025
32100		14.26793	11.08233
32140		13.45527	10.13424
32180		13.26978	10.04151
32220		14.18443	11.03589
32260		13.92515	10.5789
32280		13.54447	10.44706
32340		12.99336	10.0096
32380		14.20243	10.88228
32460		13.61934	10.51244
32500		12.91022	9.730621
32540		13.79944	10.69042
32620		13.87154	10.86159
32660		13.59594	10.55841
32700		13.64515	10.28319
32740		14.54898	11.40791
32860		13.78091	10.62003
32940		14.71621	11.57135
32980		13.55628	10.29691
33020		13.27081	10.15813
33060		13.3909	10.39391
33180		13.19092	10.2986
33300		14.00773	10.91567
33420		13.33772	10.20891
33500		14.43344	11.0987
33580		13.35869	10.00555
33620		13.22512	10.1146
33940		13.68508	10.46749
33980		14.36963	11.00727
34020		14.05116	10.8801
34140		13.69217	10.46832
34180		14.36578	11.25083
34220		13.69358	10.65891
34260		13.71263	10.55857
34300		13.46037	10.20533
34340		14.36777	11.18653
34380		14.19217	11.08071
34420		13.41406	10.25369
34460		13.65348	10.62874
34500		13.74388	10.59175
34540		14.14989	10.93982
34660		13.57633	10.44869
34700		14.01081	10.63962
34780		14.27554	11.14669
34860		14.10251	10.99242
35020		13.94995	10.89418
35060		13.67461	10.57587
35140		13.57271	10.49803
35220		14.06066	10.78432
35420		14.61199	11.42666
35440		13.99624	10.69806
35460		13.39369	10.43176
35500		13.91636	10.53348
35580		13.51203	10.20007
35700		13.47912	10.59686
35740		14.06663	10.81862
35820		13.78595	10.48676
35860		13.34343	10.24463
35900		14.2674	11.11546
35940		14.21202	11.00072
36020		14.64544	11.22311
36300		14.68482	11.61991
36340		14.1604	10.9471
36380		13.45615	10.5126
36460		14.51309	11.33022
36580		14.15701	11.03639
36620		13.87064	10.86706
36660		14.37515	11.35876
36700		14.51923	11.42602
36820		13.24965	10.01655
36830		12.87181	9.707777
36840		13.35471	10.13531
36860		15.22469	11.93834
36900		13.85838	10.70059
36940		13.7936	10.44343
37020		14.33086	11.18667
37060		13.77551	10.59448
37080		13.98246	10.85856
37120		13.93282	10.80716
37140		14.80145	11.48966
37220		13.688	10.44677
37260		14.17735	11.17586
37300		13.87733	10.91035
37420		13.23102	9.996067
37500		13.53789	10.55135
37540		13.47807	10.35275
37580		13.95358	10.79602
37660		13.21025	10.00848
37740		13.89903	10.84891
37780		12.3016	9.474011
37940		13.59698	10.51919
38100		13.82204	10.81293
38180		13.35403	9.937454
38240		14.73324	11.2583
38260		13.68685	10.55399
38380		13.56001	10.48004
38420		14.0372	10.8131
38460		14.53555	11.29858
38500		13.93522	10.72586
38620		14.01441	10.77239
38700		13.90309	10.58454
38740		13.79207	10.62298
38780		12.95804	9.832367
38820		14.38581	11.09403
38840		14.01703	10.62203
38920		13.00043	9.930616
39060		15.12111	11.90972
39220		13.06765	9.909171
39260		13.00556	9.892376
39420		13.64021	10.63306
39500		14.50332	11.26682
39700		12.64009	9.913339
39780		14.02965	10.95745
39860		14.13393	10.71279
39940		13.50194	10.60923
39980		14.40675	11.16401
40080		14.44336	11.41109
40100		13.38623	10.92255
40180		13.70044	10.49169
40260		14.31867	11.27187
40300		14.13499	10.85433
40460		13.82376	10.75062
40540		13.92616	10.53017
40620		13.80524	10.62602
40700		14.73806	11.5281
40740		14.15806	11.01482
40780		14.32903	11.24573
40820		13.76084	10.66448
40860		14.41447	11.0506
40940		13.18847	10.41103
41220		13.89092	10.72104
41400		14.76773	11.61816
41460		14.32614	11.00783
41760		13.63795	10.53566
41780		14.72076	11.27419
41820		14.12376	10.80594
42300		13.58615	10.56483
42380		14.22871	11.04428
42420		13.80924	10.56576
42620		14.1859	11.1389
42740		13.78712	10.58514
42780		13.78442	10.54807
42820		13.78257	10.72276
42860		14.37089	11.13011
42900		13.62219	10.46442
42940		14.48767	11.22571
42980		13.86287	10.62947
43020		13.89615	10.7258
43060		14.20958	11.10449
43140		14.65022	11.48317
43180		13.72826	10.57029
43220		14.06188	10.84379
43260		13.77107	10.19761
43320		14.35318	11.51415
43380		14.07287	10.79284
43460		13.78376	10.59376
43500		13.3171	10.31444
43660		12.81423	9.679218
43700		14.09158	10.96032
43740		14.38892	11.28503
43760		14.17756	10.93042
43940		13.25633	9.987967
43980		13.06334	9.746015
44020		13.19836	9.702044
44260		13.7695	10.66979
44340		13.98825	10.95712
44460		13.61625	9.926667
44500		13.57877	10.42285
44540		13.18602	9.978038
44580		14.20547	11.00247
44620		14.43713	11.12201
44660		14.27123	11.16631
44740		13.18543	9.915071
44780		14.20631	11.03734
44860		13.54695	10.38391
44900		13.14927	10.15378
44920		14.20894	10.35888
44980		14.66835	11.45131
45000		13.44799	10.41721
45020		12.71021	9.628655
45140		13.61611	10.68339
45180		14.52168	11.43858
45340		13.50293	10.3367
45380		13.71223	10.46826
45520		13.25326	10.07319
45580		13.25545	10.22644
45620		13.92126	10.65855
45660		14.17239	10.96975
45700		13.72042	10.55104
45740		13.30982	10.15132
45860		15.79549	12.13336
45900		15.15603	11.82271
45980		13.48686	10.29873
46020		14.95051	11.45791
46100		14.62765	11.46048
46180		14.96743	11.75249
46300		14.56298	11.34099
46380		14.65638	11.37784
46460		13.79962	10.59456
46500		13.81507	10.57847
46620		13.19322	10.17767
46740		13.61457	10.4903
46780		13.47206	10.28626
46820		12.81248	9.510816
46860		13.11082	10.18093
46900		12.7622	9.564372
46980		14.24357	11.00861
47080		13.52267	10.45054
47180		13.80555	10.567
47240		13.38778	9.647433
47340		13.70659	10.44837
47420		13.34566	10.1025
47540		14.04683	10.73516
47620		13.86468	10.67323
47660		13.95111	10.81569
47700		14.55146	11.22339
47780		13.47056	10.30428
47820		13.88032	10.71921
47920		13.47937	10.25309
47980		13.49235	10.16969
48020		14.64328	11.25643
48100		13.11912	10.19567
48180		13.93597	10.84346
48220		13.22986	10.14042
48460		13.55463	10.5302
48580		14.82289	11.46552
48780		13.14262	9.889845
48820		13.98929	10.62301
48940		13.87499	10.62235
48980		14.47205	11.22808
49080		12.80211	9.60076
49100		14.07998	10.81932
49220		14.62819	11.22821
49260		12.91443	9.824553
49300		14.8664	11.63234
49380		13.21168	9.936196
49460		13.24244	9.979337
49780		14.57734	11.35331
49820		12.09937	9.434604
10180	8.244596	15.17944	11.97674
10500	8.380916	15.15917	11.96366
10540	7.825645	14.75324	11.55753
10580	10.36461	17.12884	13.63728
10740	10.2787	16.9045	13.53806
10780	8.179761	15.15073	11.88735
10900	10.11703	17.00818	13.53663
11020	8.125927	15.00957	11.7569
11100	8.809863	15.60527	12.3559
11180	7.92588	14.63784	11.31307
11500	7.908755	14.80965	11.6229
11540	8.940368	15.68477	12.24888
11700	9.239122	16.14468	12.84745
12020	8.494334	15.23139	12.04847
12060	12.29743	15.27109	12.05629
12100	9.337766	15.95218	12.4656
12220	7.811568	14.80375	11.68176
12260	9.627668	16.42649	13.15545
12420	10.90773	17.56909	14.114
12580	11.59149	14.29117	10.65782
12620	8.388906	15.17889	11.90021
12700	9.012743	15.98862	12.32572
12940	10.13269	16.75572	13.48057
12980	8.42705	15.11485	11.8392
13020	7.893199	14.88976	11.60697
13140	9.355652	16.08853	12.89408
13220	7.942007	14.87248	11.74143
13380	8.618485	15.34201	12.07199
13460	8.392083	15.12215	11.73804
13740	8.44247	15.20858	11.86984
13780	8.81537	15.70385	12.44284
13820	10.66863	15.17562	12.11015
13900	8.089789	14.84924	11.53606
13980	8.373092	14.2467	11.09421
14010	8.903543	15.49881	12.05847
14020	8.306719	15.0783	11.88247
14100	7.821242	14.61667	11.32464
14260	9.833387	16.52075	13.12235
14460	12.41327	19.07524	15.30617
14500	9.574011	16.20867	12.54064
14540	8.218248	15.00733	11.8387
14740	8.864464	15.88146	12.38057
15180	8.626407	15.61021	12.76624
15260	7.845808	14.78462	11.47846
15380	10.54705	17.32075	13.96538
15500	8.281218	15.11482	11.8148
15540	9.007734	15.72402	12.22122
15680	8.128585	14.90243	11.40555
15940	9.373818	13.38565	10.28096
15980	9.650723	16.53329	13.07922
16020	7.871693	14.67254	11.42621
16060	8.006701	14.91268	11.70426
16180	7.7012	14.36448	10.90601
16220	8.034631	14.63607	11.12068
16300	9.163249	15.83087	12.3971
16540	7.962764	15.07859	11.79054
16580	8.831566	15.6232	12.27621
16620	9.150697	13.40498	10.48209
16700	9.835316	16.57892	13.2449
16740	11.35884	17.87775	14.40698
16820	8.785846	14.34345	11.13825
16860	9.742615	14.00524	10.91875
16940	7.975908	14.78926	11.32932
16980	12.95892	15.90842	12.58061
17020	8.475746	15.45254	12.25066
17140	11.32066	14.73198	11.61519
17300	8.657825	15.57282	12.31983
17420	7.967627	14.79751	11.571
17460	11.41467	15.09165	11.42922
17660	7.915348	14.86167	11.64103
17780	8.361241	15.20658	12.16533
17820	9.87663	16.69579	13.2458
17860	8.437717	15.20281	11.85435
17900	10.04395	16.76134	13.40918
17980	9.050406	15.85395	12.56164
18020	8.024207	14.58319	11.18289
18140	11.26381	15.53216	12.3548
18580	9.352708	16.14038	12.91335
18700	8.038512	14.70444	11.29232
18880	9.066932	15.74062	12.30226
19060	7.632885	14.66403	11.52744
19100	12.49064	19.05492	15.51715
19140	8.445697	14.95083	11.74569
19180	7.608375	14.4936	11.33019
19300	8.171882	15.22683	11.90468
19340	9.454227	16.2108	12.83132
19380	10.33143	14.86414	11.50871
19460	8.201935	15.09434	11.89454
19500	8.343316	14.98322	11.63128
19660	9.28832	16.40091	13.15416
19740	11.65089	18.28242	14.61526
19780	10.14038	16.65802	13.11489
19820	12.18741	14.72645	11.40795
20020	8.181161	15.05385	11.79031
20100	8.39976	15.1025	11.78922
20220	8.063063	14.72921	11.39787
20260	8.977525	15.84871	12.53124
20500	10.07568	16.45766	12.99857
20700	8.244596	15.19534	11.91058
20740	8.45553	15.25132	11.92402
20940	8.156223	15.01182	11.88889
21340	9.883336	16.53273	13.45861
21060	8.159375	15.07449	11.82475
21140	9.046173	15.46848	12.12564
21300	7.742836	14.63511	11.41435
21500	8.956866	15.81436	12.5439
21660	9.100637	15.98917	12.69926
21780	9.408699	14.46276	11.18441
22020	8.879751	15.48408	12.09453
22140	8.190632	14.73338	11.69049
22180	9.234643	16.02158	12.74105
22220	9.388152	16.16096	12.81484
22380	8.077137	14.94669	11.70609
22420	9.468079	16.27795	12.99467
22500	8.663369	15.41492	12.18378
22520	7.974877	15.00603	11.86473
22540	8.021256	14.90187	11.49371
22660	9.119978	15.96617	12.48889
22900	8.860925	15.6034	12.46889
23060	9.598998	16.30043	12.88954
23460	7.652071	14.69874	11.54237
23540	8.854665	15.64661	12.3847
23900	7.588324	14.79257	11.45035
24020	8.011024	14.97381	11.73548
24140	8.006368	14.84733	11.64663
24220	7.913887	14.7299	11.47592
24260	7.721792	14.5718	11.25837
24300	8.073092	15	11.71538
24340	10.51927	17.16369	13.76651
24420	7.23634	14.42221	11.26077
24500	7.647309	14.59906	11.28788
24540	8.591372	15.47402	12.21718
24580	9.383201	16.01153	12.57319
24660	10.21921	15.49338	12.32735
24780	8.373553	15.10221	11.84315
24860	10.13002	16.81874	13.51593
25060	9.262459	16.0392	12.82366
25220	7.521318	14.61058	11.53773
25420	10.02198	13.93617	10.68958
25540	10.98555	17.6148	13.97166
25620	8.094989	14.91477	11.74557
25860	9.275003	15.4332	12.22074
25940	8.677269	15.42331	11.921
25980	7.483244	14.17199	11.20367
26140	7.686621	14.88291	11.72392
26300	7.60589	14.60253	11.40345
26380	8.647168	15.39078	12.18939
26420	12.38163	18.9592	15.41228
26580	9.066355	14.03149	10.98042
26620	9.538132	16.16447	12.77738
26820	8.105609	14.86939	11.58774
26900	11.29249	16.13564	12.7194
26980	8.553332	15.25856	11.82082
27060	8.024207	14.72015	11.49504
27100	8.376551	15.22737	11.98849
27140	9.792444	16.48737	13.18239
27180	8.304495	14.97368	11.72715
27260	10.66341	17.4214	13.97368
27340	8.231376	15.16895	11.94078
27500	8.451267	15.26954	11.94229
27620	8.407155	15.15277	11.86492
27740	8.380457	15.29644	12.12254
27860	7.983781	14.72995	11.60085
27900	8.368925	15.15896	11.9835
28020	9.297069	16.02013	12.67205
28100	7.872074	14.83908	11.56107
28140	11.31807	17.9481	14.43543
28420	8.820552	15.54275	12.21942
28660	9.051579	15.98547	12.74031
28700	8.953511	15.56672	12.34805
28740	8.225235	15.40333	12.10142
28940	10.11338	14.49907	11.50853
29020	8.264106	14.68939	11.34525
29100	8.357963	15.11857	11.76182
29180	9.544095	16.20215	12.97237
29200	8.736168	15.3727	12.11056
29340	8.899049	15.37724	12.17211
29420	7.876638	15.04809	12.02068
29460	9.41768	16.35034	13.1253
29620	9.727586	16.36427	13.02898
29700	8.334231	15.1297	12.23564
29740	8.239858	15.16298	12.09214
29820	11.01098	17.67426	14.23617
29940	7.943428	14.82792	11.53813
30020	7.976252	14.9123	11.69432
30300	7.319202	14.2554	10.9613
30340	8.015657	14.90008	11.56231
30460	9.827524	16.39946	12.94431
30620	8.277158	14.85913	11.59467
30700	9.275098	15.98334	12.52442
30780	10.05544	16.71243	13.34417
30860	7.685244	14.60473	11.58226
30980	8.631949	15.44807	12.19476
31020	7.769801	14.69534	11.4545
31140	10.71457	15.53863	12.24218
31180	8.886132	15.69294	12.47869
31340	8.75684	14.96403	11.58141
31420	8.900276	13.88866	10.77823
31540	10.16474	16.79797	13.22186
31700	9.706803	16.51197	12.87304
31740	7.553287	14.55267	11.30473
31860	7.947325	14.71044	11.38631
31900	8.241966	15.00817	11.76262
32580	9.093806	16.07508	13.32207
32780	8.521981	15.46334	12.13728
32820	10.85961	17.48983	14.02668
33100	12.18581	18.53493	14.87381
33140	7.972466	14.84471	11.60418
33220	8.041735	14.77806	11.33456
33260	8.549467	15.2439	11.71481
33340	11.10679	17.79058	14.23043
33460	11.93831	18.59255	14.95212
33540	8.105308	14.82766	11.50255
33660	9.323669	16.03985	12.89559
33740	8.48343	15.26174	12.04562
33860	9.385218	16.13617	12.7685
34060	8.15966	14.87866	11.64696
34100	7.926963	14.71802	11.55137
34580	8.297045	14.96777	11.56706
34620	8.083945	14.92	11.69482
34740	8.351611	15.24537	12.05271
34820	9.196749	15.77388	12.55976
34900	8.638525	15.4302	11.76558
34940	9.215228	16.33725	12.52631
34980	11.01674	17.68175	14.17169
35100	8.055475	14.94259	11.65844
35380	10.86439	17.47164	14.11905
35620	13.80933	17.64103	14.0344
35660	8.484877	15.3165	11.9867
35840	9.821355	16.96642	13.33835
35980	9.329988	16.07257	12.48635
36100	8.535426	15.68832	12.51251
36140	8.083328	15.10338	11.52972
36220	8.05896	14.82916	11.71341
36260	9.523178	16.40326	13.13082
36420	10.56217	17.31429	13.93084
36500	8.751158	15.75101	12.28448
36540	10.42907	17.12557	13.57161
36740	11.17278	17.73651	14.38102
36780	8.794067	15.3849	11.9775
36980	8.12415	14.83926	11.60996
37100	10.19597	17.12236	13.56639
37340	9.491828	16.48752	13.11317
37460	8.469053	15.30994	12.02956
37620	7.890583	11.53596	8.668368
37860	9.258178	16.22282	12.95986
37900	9.389072	16.18277	12.81124
37980	12.46347	15.35623	11.94792
38060	11.81925	18.45859	15.0546
38220	7.818832	14.6199	11.57086
38300	11.42035	15.10701	11.88323
38340	8.472823	15.28918	11.80207
38540	7.49053	14.41271	11.24488
38940	8.928375	16.20235	12.73299
38860	9.866045	16.61236	13.12272
38900	11.31963	17.9963	14.51012
39140	8.031385	15.20139	12.08595
39300	10.87174	17.76199	14.29095
39340	9.133999	15.96341	12.9133
39380	8.098947	15.13034	11.89503
39460	7.852439	15.16345	11.91921
39540	8.691315	15.60281	12.1539
39580	10.53191	17.21704	13.66366
39660	8.289289	15.09631	11.71849
39820	8.411388	15.36444	12.04472
39900	9.636719	16.43148	12.80958
40060	10.76646	17.31988	13.76734
40220	9.22926	15.40433	12.09706
40340	8.902864	15.66671	12.15817
40380	10.58903	17.29045	13.8835
40420	9.270871	16.02848	12.69388
40580	8.511376	15.12252	11.8824
40900	11.19719	17.96299	14.46966
40980	8.837972	15.49566	12.25163
41420	9.161045	16.03242	12.78456
41500	9.605418	16.40448	12.92141
41540	9.118773	15.99719	12.69177
41620	10.68148	17.16544	13.77796
41660	7.949091	14.82656	11.56866
41700	10.90327	17.72244	14.39445
41740	11.78722	18.46374	14.88034
41860	12.41641	19.12514	15.24068
41940	11.67237	18.18255	14.36039
42020	9.009081	15.86967	12.44147
42100	9.118883	16.11416	12.44718
42140	8.633731	15.37824	11.80227
42200	9.6278	16.42093	12.91208
42220	9.771612	16.66578	13.05043
42340	9.157994	15.9782	12.617
42540	9.673446	16.56973	13.22799
42660	12.04909	18.62573	14.9528
42680	7.985484	15.40318	11.67966
42700	7.244942	14.52511	11.40689
43100	8.3673	15.0861	11.63736
43300	7.856319	14.81488	11.63726
43340	9.511703	16.21191	12.94312
43420	7.864804	14.84542	11.69397
43580	8.675393	15.36539	12.02302
43620	9.319733	15.70296	12.17789
43780	9.190648	16.03175	12.66564
43900	9.127176	15.82584	12.57129
44060	9.550734	16.36688	13.08024
44100	8.94468	15.71082	12.22234
44140	9.768297	16.72272	13.32488
44180	9.307014	16.08984	12.84932
41060	8.685585	15.38977	12.06176
41100	7.665753	14.53753	11.50564
41140	8.089789	14.91592	11.72718
41180	11.57438	15.4411	12.19441
44300	8.406932	15.14942	11.85524
44940	7.808729	14.70289	11.56533
45060	9.999797	16.72914	13.38817
45220	9.25646	16.01299	12.70059
45300	11.34145	18.13966	14.72677
45460	8.414939	15.22569	12.04388
45500	8.166784	15.04685	11.87164
45540	6.565265	13.84994	10.99439
45780	10.04151	16.70124	13.33541
45820	8.903272	15.69215	12.32543
46060	10.06544	16.93553	13.68114
46140	10.35755	17.11413	13.6818
46220	8.663197	15.46686	12.2374
46340	8.656433	15.43468	12.10684
46540	8.918918	15.83501	12.60501
46660	8.038189	14.86522	11.70606
46700	9.238344	16.34364	12.91958
47020	7.826044	14.73059	11.42545
47220	8.263075	15.16264	11.90019
47260	10.95729	17.59639	14.20281
47380	8.686936	15.52839	12.3659
47460	7.390799	14.20483	10.99643
47580	8.397959	15.24074	11.92455
47900	12.56532	16.34235	12.84046
47940	8.639234	15.3226	11.99926
48060	8.163941	14.86895	11.61829
48140	8.412277	15.17093	11.751
48300	7.891705	14.75875	11.51078
48660	8.361942	15.23675	11.925
48620	9.966181	16.71775	13.2857
48700	8.046869	14.92796	11.68135
48900	8.877242	15.59983	12.25754
49020	8.175548	13.0078	9.953705
49180	9.958449	16.38845	12.97855
49340	10.20887	17.18643	13.68719
49420	8.588583	15.4732	12.31673
49660	9.674011	16.55673	13.29625
49700	8.154213	15.10761	11.87939
49740	8.168487	15.02086	12.01611
0		19.98003	16.72983
10100		14.20972	10.5858
10140		14.43163	11.16228
10220		13.75931	10.4707
10300		14.87409	11.5265
10460		14.22886	11.04345
10620		14.25963	10.98412
10660		13.729	10.3642
10700		14.65606	11.36808
10820		13.89116	10.46624
10860		13.83613	10.6078
10940		13.9015	10.65676
10980		13.65352	10.32528
11060		13.58278	10.19847
11140		13.72742	10.51575
11220		14.17573	10.80983
11380		12.86798	9.473934
11420		13.75242	10.43194
11580		13.36815	10.43011
11620		14.11738	10.74006
11660		13.18484	10.03452
11680		13.77744	10.48927
11740		14.16234	10.87895
11820		13.8655	10.49908
11860		12.96913	9.732996
11900		14.17542	11.06781
11940		14.08766	10.83956
11980		14.48894	11.26448
12140		14.01455	10.6333
12180		14.61951	11.30349
12300		15.14672	11.70319
12380		13.98588	10.56254
12460		13.50054	10.22234
12660		14.47946	10.98285
12680		13.95294	10.61108
12740		14.55714	10.99148
12780		14.29336	10.79723
12820		13.44582	10.28722
12860		14.37101	11.00323
12900		13.73312	10.46752
13060		13.76056	10.52223
13100		13.50936	10.03741
13180		14.76062	11.387
13260		14.02431	10.74145
13300		13.28259	10.37664
13340		14.06204	10.73783
13420		13.89286	10.66195
13500		13.27991	10.23703
13540		14.05921	10.51759
13620		13.97877	10.60398
13660		13.74063	10.66681
13700		13.66129	10.45016
13720		12.73462	9.687258
13940		13.79837	10.67297
14140		14.82106	11.56483
14180		13.90559	10.76636
14220		13.84098	10.71175
14340		13.6731	10.1849
14380		14.04806	10.74484
14420		13.2518	10.00825
14580		14.78371	11.29365
14620		14.0204	10.69619
14660		14.74465	11.38837
14700		14.48705	11.23103
14720		13.78848	10.14592
14780		13.84648	10.36439
14820		13.64309	10.33883
15020		13.70436	10.42668
15060		13.37201	10.03232
15100		13.64832	10.29164
15220		13.71927	10.54986
15340		14.00845	10.72626
15420		13.81536	10.60621
15460		14.20398	10.78141
15580		13.84694	10.41673
15620		13.973	10.76547
15660		14.08828	10.83175
15700		13.78243	10.35526
15740		13.8266	10.61526
15780		13.54225	10.39234
15820		13.253	10.07555
15860		13.82322	10.75024
15900		13.78239	10.53082
16100		14.32089	10.83431
16260		13.62565	10.58545
16340		13.72661	10.59313
16380		13.98159	10.62052
16460		13.8582	10.59516
16500		14.47545	11.18525
16660		14.34286	11.06778
17060		14.47291	11.23763
17200		15.84274	12.28153
17220		14.73517	11.43079
17260		13.45979	10.23549
17340		14.37315	11.06368
17380		13.66479	10.49971
17500		13.67125	10.55062
17540		14.15926	10.80922
17580		14.10505	10.7575
17700		13.71159	10.46407
17740		13.92663	10.75221
18060		14.26615	10.9893
18100		13.74029	10.33738
18180		15.48036	11.88583
18220		13.45194	10.11456
18260		14.71871	11.50529
18300		14.35314	11.06418
18380		13.14456	10.01931
18420		13.62773	10.48257
18460		13.80392	10.57528
18500		14.88572	11.50154
18620		13.98273	10.75479
18660		14.04333	10.80629
18780		12.90629	9.469315
18820		13.88494	10.5481
18860		13.35436	10.24995
18900		14.0605	10.85433
18980		14.61461	11.2733
19000		13.75591	10.5207
19220		14.04749	10.87125
19420		13.48429	10.30625
19540		13.6931	10.4302
19580		13.9227	10.57257
19620		13.92867	10.7602
19700		13.1908	10.1307
19760		13.69419	10.43793
19860		13.42246	10.02884
19940		13.82705	10.48108
19980		13.62356	10.38449
20060		13.75561	10.59235
20140		14.16371	10.93786
20180		14.63831	11.31223
20300		13.14474	9.918967
20340		14.09529	10.67632
20380		14.81262	11.52018
20420		14.32595	10.77006
20460		13.72252	10.55344
20540		13.8702	10.54223
20580		13.60552	10.82257
20660		14.46929	10.50296
20780		14.64198	10.76225
20820		13.82338	10.44479
20900		13.96224	10.62101
20980		14.17344	10.67207
21020		14.33959	10.98248
21120		13.13667	9.86011
21180		13.4962	10.26837
21220		14.19203	10.74132
21260		13.81345	10.53308
21380		13.68209	10.4895
21420		14.3921	10.95707
21460		14.16409	10.72775
21540		13.84953	10.54487
21580		13.81217	10.60157
21700		15.14815	11.78674
21740		13.39032	9.877862
21840		13.10093	9.699841
21900		14.23562	10.93432
21980		13.65823	10.11022
22060		14.3645	11.01587
22100		14.21045	11.03968
22260		14.29183	10.95815
22280		14.05743	10.74134
22300		14.6773	11.2062
22340		12.99527	9.755161
22580		14.23874	11.08408
22620		13.29583	10.26252
22700		13.9421	10.56002
22780		14.16212	10.72701
22800		14.34957	11.05195
22820		13.52092	10.23016
22860		14.24029	10.8553
23140		13.71299	10.41142
23180		14.53335	11.13615
23240		13.58485	10.03706
23300		14.13037	10.78114
23340		13.90479	10.50348
23380		14.35276	11.03271
23500		14.04185	10.89251
23620		13.91465	10.5491
23660		14.17117	10.88768
23700		14.11182	11.16572
23780		13.881	10.61891
23820		14.68089	10.75216
23860		14.43406	10.99408
23940		14.14246	10.54239
23980		14.02927	10.82802
24060		15.00231	11.0818
24100		14.26906	10.92055
24380		13.21405	10.21112
24460		13.70478	10.22325
24620		14.50015	11.10299
24640		14.70505	11.18274
24700		13.48001	10.14148
24740		14.1048	10.93082
24820		14.18698	10.88181
24900		13.88839	10.70663
24940		14.68493	11.44705
24980		13.24507	10.00663
25100		13.3095	9.873441
25200		14.17853	10.19092
25300		13.83038	10.55339
25460		13.86864	10.69101
25580		13.76722	10.34132
25700		13.65474	10.21936
25720		13.14264	9.873544
25740		14.57928	11.1453
25760		13.1643	10.08356
25780		13.90457	10.69503
25820		13.10086	9.838256
25840		14.56701	11.34955
25880		14.01496	10.76798
26020		14.2279	10.97389
26090		14.98899	11.61607
26220		13.29962	9.953324
26340		13.7308	10.55156
26460		14.5714	11.06221
26500		13.9401	10.73141
26540		13.88475	10.53609
26660		14.24672	11.29067
26700		13.22019	9.699165
26740		14.36654	11.06316
26780		13.93048	10.49819
26940		13.36676	10.36483
26960		14.21583	11.07821
27020		13.75689	10.37011
27160		13.62997	10.41157
27220		14.8207	10.21998
27300		13.89818	10.63485
27380		13.9995	10.79448
27420		13.42767	9.958544
27460		15.0537	11.82143
27600		14.19901	10.83185
27700		13.4589	10.25843
27920		13.70491	10.20725
28060		14.75925	11.33044
28260		14.26979	10.83622
28300		14.78403	11.25235
28340		13.99957	10.7641
28380		13.64454	10.39148
28500		14.2622	10.75383
28580		15.27173	11.2361
28620		14.08574	10.53566
28780		13.55493	10.36404
28820		14.29227	10.98859
28860		13.40132	10.27949
28900		14.35868	11.09061
29060		14.60871	11.00687
29260		13.39739	10.11355
29300		14.38059	11.05458
29380		14.2503	11.05262
29500		12.76232	9.553363
29660		13.76827	10.4232
29780		13.44125	10.29624
29860		14.6155	11.33101
29900		13.71914	10.50246
29980		13.78096	10.61629
30060		13.64925	10.44103
30220		13.26156	10.04733
30260		13.9979	10.68487
30280		13.52165	10.2464
30380		13.96891	10.74456
30420		13.47264	10.17332
30580		13.27702	10.01387
30660		13.51945	10.33511
30820		13.81016	10.55628
30880		13.71279	10.50441
30900		13.85732	10.58752
30940		14.85767	11.73036
31060		13.97568	9.820486
31220		13.54649	10.26632
31260		14.6745	11.3212
31300		14.83269	11.75889
31380		13.58116	10.39965
31580		14.0069	10.75021
31620		13.37288	10.12763
31660		14.04268	10.84461
31680		13.47626	10.3598
31820		14.74913	11.31236
31940		14.43292	11.1209
31980		14.40681	11.16766
32000		13.82467	10.68407
32020		14.36437	11.10448
32100		14.39012	11.09415
32140		13.59902	10.13373
32180		13.3856	10.04555
32220		14.36983	11.04789
32260		14.01967	10.58775
32280		13.68389	10.44602
32340		13.17189	10.02517
32380		14.33351	10.86824
32460		13.73134	10.51667
32500		13.01907	9.736429
32540		13.94505	10.70127
32620		13.98774	10.86477
32660		13.76019	10.57098
32700		13.80398	10.2879
32740		14.63709	11.40146
32860		13.90859	10.64514
32940		14.80943	11.56683
32980		13.69465	10.2956
33020		13.35155	10.15522
33060		13.58699	10.39375
33180		13.29109	10.27952
33300		14.07796	10.932
33420		13.45965	10.22234
33500		14.56766	11.09688
33580		13.54982	10.02734
33620		13.34385	10.14451
33940		13.88743	10.52479
33980		14.55332	11.04824
34020		14.17211	10.87833
34140		13.80604	10.49011
34180		14.48294	11.2839
34220		13.85542	10.66879
34260		13.84723	10.59643
34300		13.50602	10.16273
34340		14.47287	11.1922
34380		14.32492	11.12414
34420		13.50901	10.26824
34460		13.78633	10.65984
34500		13.85208	10.58719
34540		14.27881	10.97919
34660		13.74587	10.48537
34700		14.12227	10.6429
34780		14.38482	11.15347
34860		14.19931	11.01763
35020		14.07737	10.86969
35060		13.84434	10.57406
35140		13.74474	10.5023
35220		14.0597	10.78029
35420		14.73066	11.43265
35440		14.09812	10.7221
35460		13.47919	10.45288
35500		13.97625	10.53162
35580		13.6447	10.1758
35700		13.78601	10.66805
35740		14.20328	10.81003
35820		13.95762	10.5145
35860		13.43528	10.25245
35900		14.43701	11.12879
35940		14.30034	11.00403
36020		14.81158	11.25918
36300		14.80537	11.62273
36340		14.26918	10.93339
36380		13.69979	10.57763
36460		14.60268	11.31495
36580		14.30779	11.05198
36620		13.99792	10.87345
36660		14.60614	11.338
36700		14.6069	11.43168
36820		13.3741	10.01922
36830		12.98766	9.736134
36840		13.4414	10.14749
36860		15.3301	11.94158
36900		13.9705	10.70185
36940		13.90833	10.4792
37020		14.43295	11.19488
37060		14.00885	10.65787
37080		14.12038	10.89887
37120		14.04594	10.8006
37140		14.90602	11.49095
37220		14.04166	10.59731
37260		14.32658	11.20901
37300		14.01522	10.94858
37420		13.44238	9.988564
37500		13.72838	10.58656
37540		13.63955	10.35895
37580		14.07073	10.80657
37660		13.31727	9.994835
37740		14.07489	10.85234
37780		12.35652	9.447387
37940		13.71431	10.53063
38100		14.05574	10.83939
38180		13.58381	9.94803
38240		14.92216	11.30024
38260		13.76738	10.56199
38380		13.66877	10.49311
38420		14.13885	10.82465
38460		14.65507	11.31731
38500		14.03016	10.74826
38620		14.13805	10.74654
38700		13.94224	10.57291
38740		13.94629	10.64531
38780		13.10375	9.857077
38820		14.53329	11.1378
38840		14.13431	10.63655
38920		13.13258	9.938613
39060		15.2152	11.89802
39220		13.19647	9.896966
39260		13.17717	9.953182
39420		13.79405	10.66513
39500		14.60669	11.25405
39700		12.78317	9.963123
39780		14.23176	11.01208
39860		14.23872	10.72192
39940		13.60794	10.74542
39980		14.45581	11.15329
40080		14.60793	11.46838
40100		13.63024	10.97308
40180		13.87407	10.51429
40260		14.49814	11.26498
40300		14.27749	10.87603
40460		13.90968	10.74311
40540		14.12914	10.5646
40620		13.9552	10.67653
40700		14.8656	11.56443
40740		14.3003	11.03766
40780		14.48929	11.27309
40820		13.94188	10.70504
40860		14.55767	11.05094
40940		13.41459	10.40317
41220		14.01846	10.75092
41400		14.82817	11.60627
41460		14.44709	11.0097
41760		13.89231	10.58598
41780		14.79221	11.26536
41820		14.28816	10.84068
42300		13.70381	10.57106
42380		14.31573	11.04294
42420		13.94298	10.55698
42620		14.34077	11.17542
42740		13.87054	10.60795
42780		13.92311	10.55706
42820		13.90857	10.70176
42860		14.49426	11.16452
42900		13.72897	10.46815
42940		14.64395	11.30559
42980		14.04512	10.63785
43020		14.00849	10.73182
43060		14.34434	11.11638
43140		14.76193	11.48086
43180		13.9107	10.63624
43220		14.2569	10.91868
43260		14.09508	10.20637
43320		14.58402	11.55391
43380		14.17774	10.80047
43460		13.92595	10.58959
43500		13.51097	10.28469
43660		13.08356	9.685642
43700		14.23713	11.00127
43740		14.52492	11.27739
43760		14.33529	10.94708
43940		13.47425	10.03841
43980		13.18906	9.731987
44020		13.34127	9.719805
44260		13.902	10.6916
44340		14.18523	11.05165
44460		13.78545	9.971053
44500		13.63771	10.47266
44540		13.3099	9.984791
44580		14.31856	10.98689
44620		14.52531	11.12792
44660		14.41085	11.19242
44740		13.25958	9.901986
44780		14.25773	11.03928
44860		13.66783	10.41421
44900		13.2215	10.14667
44920		14.49805	10.43814
44980		14.75542	11.44618
45000		13.58747	10.44837
45020		12.85725	9.59866
45140		13.78196	10.71008
45180		14.6919	11.44049
45340		13.68626	10.36879
45380		13.74509	10.46781
45520		13.37276	10.08285
45580		13.37091	10.21976
45620		14.1019	10.6818
45660		14.23927	10.96239
45700		13.85328	10.56589
45740		13.32565	10.13982
45860		15.89608	12.14904
45900		15.29521	11.8536
45980		13.65245	10.33436
46020		15.14189	11.48504
46100		14.77564	11.48713
46180		15.08127	11.77798
46300		14.72331	11.40185
46380		14.76952	11.38488
46460		13.92971	10.57819
46500		13.91298	10.58638
46620		13.32821	10.17991
46740		13.70379	10.47104
46780		13.58086	10.28411
46820		12.90532	9.511703
46860		13.45803	10.22778
46900		12.88198	9.534595
46980		14.33359	10.99343
47080		13.64594	10.4783
47180		13.88586	10.55953
47240		13.59023	9.664151
47340		13.78413	10.42839
47420		13.42717	10.09026
47540		14.14097	10.74
47620		13.96212	10.6506
47660		14.1172	10.84307
47700		14.68878	11.23762
47780		13.64081	10.32391
47820		14.08298	10.73768
47920		13.5436	10.26448
47980		13.62908	10.17975
48020		14.77373	11.29467
48100		13.25107	10.19891
48180		14.05767	10.86265
48220		13.4326	10.16107
48460		13.74737	10.5637
48580		14.95809	11.5114
48780		13.29972	9.896211
48820		14.12043	10.63314
48940		13.97576	10.64005
48980		14.63455	11.24863
49080		13.06984	9.618868
49100		14.21874	10.83479
49220		14.70655	11.22499
49260		13.2006	9.858595
49300		14.97028	11.64046
49380		13.37937	9.938324
49460		13.3654	9.992917
49780		14.65023	11.35856
49820		12.38166	9.476007
10180	8.428799	15.31776	11.98767
10500	8.483223	15.2567	11.96327
10540	7.99362	14.87058	11.59111
10580	10.52226	17.27191	13.65839
10740	10.48344	17.05072	13.60423
10780	8.384576	15.3244	11.90449
10900	10.21387	17.14089	13.57692
11020	8.265907	15.1229	11.74981
11100	8.999002	15.79607	12.38998
11180	8.121183	14.78763	11.3252
11500	8.138857	14.96183	11.64813
11540	9.11548	15.8409	12.28269
11700	9.410092	16.30094	12.8902
12020	8.660427	15.39498	12.095
12060	12.44382	15.42678	12.11339
12100	9.497097	16.08362	12.50741
12220	8.051341	15.01821	11.74509
12260	9.748119	16.56245	13.18307
12420	11.12998	17.76216	14.18939
12580	11.77038	14.48288	10.71173
12620	8.508758	15.29349	11.91656
12700	9.084663	16.09917	12.31041
12940	10.54936	16.94736	13.50832
12980	8.502688	15.1835	11.84184
13020	7.933797	14.94574	11.60062
13140	9.641473	16.21028	12.89951
13220	8.114325	14.94796	11.73262
13380	8.994793	15.55435	12.13054
13460	8.642768	15.36615	11.85344
13740	8.739697	15.38816	11.90873
13780	8.912474	15.77997	12.43753
13820	10.82375	15.3693	12.16112
13900	8.315322	15.03512	11.57065
13980	8.527738	14.41735	11.10193
14010	9.031333	15.59597	12.08399
14020	8.490233	15.22194	11.91903
14100	7.892826	14.70881	11.33521
14260	10.01954	16.70965	13.21217
14460	12.54411	19.19175	15.30121
14500	9.687009	16.3454	12.54341
14540	8.437717	15.18075	11.8908
14740	8.997519	16.03646	12.38759
15180	8.766706	15.75451	12.83048
15260	8.042056	14.9556	11.52813
15380	10.65252	17.41557	13.95402
15500	8.346879	15.22168	11.84446
15540	9.163773	15.85089	12.23872
15680	8.319473	15.12999	11.48114
15940	9.486684	13.52667	10.27911
15980	9.954276	16.84382	13.22678
16020	7.999679	14.77714	11.44221
16060	8.172165	15.0309	11.72708
16180	7.944492	14.54381	10.93279
16220	8.576593	14.89161	11.15514
16300	9.4022	15.9427	12.41822
16540	8.23111	15.26628	11.8417
16580	8.945724	15.72502	12.30773
16620	9.277532	13.53512	10.46775
16700	10.05681	16.77822	13.30187
16740	11.56851	18.05477	14.47519
16820	9.016513	14.47589	11.19412
16860	9.860372	14.16663	10.94655
16940	8.237215	14.96305	11.35898
16980	13.09339	16.04537	12.62733
17020	8.662505	15.61738	12.27724
17140	11.46182	14.83569	11.63618
17300	8.954028	15.79989	12.37848
17420	8.05166	14.94917	11.60286
17460	11.54962	15.24743	11.44694
17660	8.215548	15.11649	11.74381
17780	8.593598	15.40103	12.22342
17820	10.05087	16.83647	13.2841
17860	8.652773	15.41815	11.91026
17900	10.22252	16.91359	13.45763
17980	9.208839	15.98584	12.565
18020	8.180321	14.68839	11.20722
18140	11.38124	15.6723	12.38748
18580	9.620661	16.29546	12.93918
18700	8.287025	14.80225	11.3015
18880	9.373564	15.9772	12.36067
19060	7.751045	14.77503	11.52458
19100	12.66166	19.21708	15.56932
19140	8.647695	15.0653	11.80474
19180	7.752765	14.59984	11.32331
19300	8.415825	15.47414	11.99648
19340	9.644393	16.33528	12.829
19380	10.43635	14.95251	11.52844
19460	8.39976	15.22494	11.90766
19500	8.524169	15.12028	11.61803
19660	9.488048	16.64426	13.24158
19740	11.81144	18.40129	14.6425
19780	10.43708	16.83644	13.16461
19820	12.26458	14.77801	11.4267
20020	8.381602	15.23039	11.82513
20100	8.590072	15.31917	11.88162
20220	8.278428	14.87501	11.41607
20260	9.129347	15.92892	12.53062
20500	10.22434	16.63823	13.03525
20700	8.432941	15.36785	11.99563
20740	8.664924	15.36938	11.94995
20940	8.284757	15.12901	11.95833
21340	9.975483	16.65781	13.50287
21060	8.344267	15.2025	11.85066
21140	9.243969	15.60544	12.16651
21300	7.886081	14.75243	11.39482
21500	9.105536	15.90816	12.53253
21660	9.28656	16.12632	12.72436
21780	9.509481	14.57668	11.18455
22020	9.053335	15.64598	12.1511
22140	8.583543	14.94739	11.73454
22180	9.452972	16.15378	12.74692
22220	9.688684	16.44263	12.91899
22380	8.285261	15.15219	11.75214
22420	9.490469	16.32985	13.00021
22500	8.783549	15.53672	12.2019
22520	8.178358	15.15215	11.8756
22540	8.170186	15.00551	11.50587
22660	9.221577	16.065	12.52495
22900	9.07303	15.76325	12.49391
23060	9.698613	16.36877	12.90729
23460	7.795647	14.81091	11.54417
23540	9.078864	15.8734	12.42744
23900	7.787382	14.94733	11.49889
24020	8.200562	15.12662	11.75724
24140	8.149891	14.97395	11.67001
24220	8.069655	14.86866	11.49044
24260	7.927324	14.69289	11.26626
24300	8.274357	15.1798	11.77678
24340	10.63297	17.31088	13.78579
24420	7.452403	14.57065	11.298
24500	7.8144	14.72467	11.29029
24540	8.750841	15.67141	12.31438
24580	9.52369	16.13255	12.60081
24660	10.32879	15.61733	12.34099
24780	8.491876	15.26847	11.90449
24860	10.2102	16.94034	13.54508
25060	9.489032	16.20717	12.85687
25220	7.86902	14.8117	11.58046
25420	10.16007	14.078	10.70865
25540	11.16688	17.74945	13.98772
25620	8.268989	15.03411	11.78154
25860	9.334062	15.52219	12.23335
25940	8.87989	15.65893	12.00361
25980	7.795235	14.41093	11.24367
26140	7.946264	15.0987	11.80403
26300	7.785305	14.76853	11.43059
26380	8.843904	15.54748	12.2084
26420	12.66497	19.16185	15.47063
26580	9.240967	14.15903	10.98002
26620	9.759501	16.37479	12.82874
26820	8.291797	15.08671	11.66314
26900	11.45012	16.24441	12.74175
26980	8.707317	15.39107	11.86111
27060	8.174421	14.84783	11.50724
27100	8.474703	15.29972	12.00179
27140	9.950418	16.67866	13.21302
27180	8.450626	15.09423	11.74556
27260	10.89438	17.64209	14.03791
27340	8.536015	15.46151	11.96531
27500	8.502485	15.35027	11.96248
27620	8.582232	15.29618	11.88069
27740	8.567697	15.44552	12.15047
27860	8.1792	14.88642	11.63133
27900	8.545587	15.30698	12.02071
28020	9.352187	16.11954	12.67691
28100	7.973845	14.93673	11.58912
28140	11.44588	18.0576	14.46231
28420	8.983565	15.70058	12.29722
28660	9.318657	16.20894	12.78698
28700	9.066701	15.64778	12.35486
28740	8.391857	15.53662	12.11417
28940	10.28545	14.64239	11.53235
29020	8.29355	14.76778	11.34311
29100	8.504107	15.24011	11.77181
29180	9.757594	16.38256	12.99438
29200	8.889584	15.48107	12.14432
29340	9.70235	15.51019	12.18721
29420	8.162231	15.30759	12.1483
29460	9.650335	16.59495	13.21289
29620	9.807252	16.43099	13.04493
29700	8.56274	15.34803	12.31807
29740	8.492081	15.33791	12.15055
29820	11.35603	17.99918	14.36336
29940	8.041735	14.93667	11.56818
30020	8.151334	15.05752	11.70746
30300	7.458186	14.36281	10.98494
30340	8.128881	14.97516	11.58387
30460	9.94242	16.52738	12.98746
30620	8.408271	14.94195	11.57928
30700	9.435881	16.10938	12.56189
30780	10.2109	16.86842	13.38286
30860	7.933797	14.78881	11.63142
30980	8.920122	15.59785	12.22127
31020	7.934514	14.80332	11.47767
31140	10.848	15.69354	12.30269
31180	9.067278	15.84694	12.50795
31340	8.905716	15.07392	11.61513
31420	8.951181	13.99926	10.82062
31540	10.35536	16.93875	13.2587
31700	9.908475	16.63557	12.89013
31740	7.726654	14.70573	11.34089
31860	8.159375	14.85767	11.41983
31900	8.351847	15.07259	11.75763
32580	9.347752	16.30616	13.42244
32780	8.722906	15.63329	12.17922
32820	10.98343	17.59907	14.05607
33100	12.40444	18.74148	14.92251
33140	8.101678	14.92403	11.60405
33220	8.067149	14.9148	11.33774
33260	9.0011	15.5796	11.75165
33340	11.25035	17.89141	14.23579
33460	12.11188	18.72591	14.97836
33540	8.261785	14.96797	11.53565
33660	9.523471	16.18604	12.89657
33740	8.639057	15.3853	12.05665
33860	9.561349	16.2894	12.79013
34060	8.363342	15.01002	11.69472
34100	8.043343	14.81552	11.58713
34580	8.645059	15.11901	11.61443
34620	8.101678	14.93585	11.67988
34740	8.459776	15.31432	12.06456
34820	9.399223	16.01288	12.669
34900	8.807472	15.57444	11.77822
34940	9.559306	16.71808	12.63607
34980	11.18341	17.83868	14.22849
35100	8.271548	15.13729	11.67663
35380	11.193	17.57558	14.14224
35620	13.95619	17.76008	14.0641
35660	8.537388	15.40202	11.97357
35840	10.09469	17.18989	13.42211
35980	9.59356	16.1933	12.50493
36100	8.851377	15.95568	12.62333
36140	8.316055	15.18355	11.50559
36220	8.322394	15.00674	11.73909
36260	9.7246	16.57242	13.1852
36420	10.79911	17.49275	13.96506
36500	8.93274	15.90915	12.33281
36540	10.60212	17.26843	13.6101
36740	11.4485	17.97473	14.48631
36780	8.876823	15.48229	11.99196
36980	8.239329	14.97762	11.6215
37100	10.45227	17.32279	13.58509
37340	9.763306	16.69137	13.18046
37460	8.75857	15.55209	12.09345
37620	7.969012	11.56362	8.671801
37860	9.466532	16.41021	12.99333
37900	9.628063	16.33676	12.82064
37980	12.61623	15.51013	11.99673
38060	12.05069	18.70052	15.14383
38220	7.952615	14.72818	11.55135
38300	11.53788	15.15351	11.86672
38340	8.601534	15.38229	11.79481
38540	7.72533	14.57803	11.25699
38940	9.299998	16.51283	12.85808
38860	10.02411	16.75414	13.14273
38900	11.51889	18.13113	14.54177
39140	8.344029	15.48659	12.18293
39300	11.02838	17.871	14.29383
39340	9.397733	16.19919	12.99367
39380	8.183677	15.19649	11.91722
39460	8.147288	15.3747	11.95287
39540	8.768107	15.70198	12.17175
39580	10.71994	17.43921	13.75865
39660	8.411611	15.25637	11.74402
39820	8.591002	15.49278	12.07605
39900	9.869931	16.69675	12.89055
40060	10.9103	17.50478	13.81822
40220	9.366746	15.53502	12.11642
40340	9.063927	15.77786	12.19191
40380	10.71188	17.38951	13.88356
40420	9.377463	16.13088	12.72458
40580	8.608496	15.2457	11.89837
40900	11.44205	18.148	14.52593
40980	8.890962	15.54763	12.24225
41420	9.311632	16.16001	12.81596
41500	9.745781	16.5386	12.91199
41540	9.404344	16.22384	12.75334
41620	10.85925	17.31227	13.81273
41660	8.117014	14.97655	11.57672
41700	11.09612	17.89982	14.45543
41740	11.98935	18.61579	14.89337
41860	12.59388	19.25945	15.23569
41940	11.81693	18.30468	14.36361
42020	9.255792	16.03333	12.4631
42100	9.184201	16.18286	12.43471
42140	8.72095	15.51667	11.83218
42200	9.840121	16.64111	12.91922
42220	9.898224	16.75145	13.05181
42340	9.365034	16.16597	12.65883
42540	9.811263	16.68525	13.2297
42660	12.20618	18.771	14.97812
42680	8.331586	15.73525	11.75943
42700	7.487734	14.68423	11.46807
43100	8.504107	15.21177	11.64793
43300	8.013012	14.9631	11.65846
43340	9.837935	16.39707	12.9582
43420	8.114325	15.10781	11.74234
43580	8.751316	15.4709	12.01273
43620	9.434683	15.87357	12.23856
43780	9.335298	16.12736	12.66735
43900	9.215129	15.93593	12.59039
44060	9.727526	16.49087	13.11112
44100	8.992558	15.74367	12.23071
44140	9.893437	16.82953	13.33186
44180	9.524055	16.26506	12.9064
41060	8.868413	15.5053	12.09638
41100	8.03948	14.86412	11.68688
41140	8.219057	15.01725	11.72387
41180	11.70067	15.59858	12.23946
44300	8.587651	15.29258	11.88823
44940	7.957877	14.85107	11.57197
45060	10.12979	16.84078	13.39242
45220	9.397567	16.19664	12.74914
45300	11.56037	18.341	14.79067
45460	8.557183	15.31602	12.04728
45500	8.350666	15.18115	11.88127
45540	7.102499	14.30922	11.14564
45780	10.14964	16.7847	13.33233
45820	8.982184	15.76827	12.33801
46060	10.27757	17.16412	13.73245
46140	10.58393	17.26889	13.69092
46220	8.941284	15.63532	12.26691
46340	8.915298	15.63083	12.16192
46540	9.059518	15.9568	12.60677
46660	8.200837	15.01154	11.74729
46700	9.512886	16.45601	12.91947
47020	8.079927	14.87895	11.42435
47220	8.46168	15.28047	11.93178
47260	11.16253	17.7708	14.22313
47380	8.900958	15.67314	12.39166
47460	7.515345	14.31642	11.01111
47580	8.572249	15.41303	11.99441
47900	12.78496	16.5882	12.93277
47940	8.841593	15.43328	12.0031
48060	8.414939	15.09265	11.63943
48140	8.60043	15.30391	11.76724
48300	8.07278	14.90306	11.54606
48660	8.543835	15.35257	11.92604
48620	10.05492	16.84973	13.29845
48700	8.156223	15.0071	11.67445
48900	9.07475	15.81564	12.34973
49020	8.39841	13.13022	10.01507
49180	10.09163	16.54076	13.01116
49340	10.32272	17.30069	13.7067
49420	8.77137	15.60575	12.3396
49660	9.798016	16.63509	13.27804
49700	8.360071	15.30946	11.9515
49740	8.41516	15.26118	12.09411
0		20.14075	16.73692
10100		14.41722	10.59451
10140		14.58526	11.1848
10220		14.01279	10.51018
10300		14.91965	11.52455
10460		14.37684	11.04289
10620		14.35735	11.00904
10660		13.89141	10.35041
10700		14.77549	11.41941
10820		14.09836	10.49427
10860		14.09221	10.61039
10940		14.02869	10.66369
10980		13.76555	10.31291
11060		13.69995	10.16731
11140		13.8377	10.54131
11220		14.29675	10.8188
11380		13.28625	9.553859
11420		13.85122	10.43573
11580		13.46045	10.44506
11620		14.36118	10.75599
11660		13.31946	10.05501
11680		13.9326	10.49913
11740		14.28281	10.88742
11820		13.98096	10.51393
11860		13.12971	9.730324
11900		14.29035	11.07513
11940		14.20384	10.86445
11980		14.66441	11.26489
12140		14.09933	10.64621
12180		14.73746	11.29579
12300		15.29898	11.71298
12380		14.13149	10.56347
12460		13.59779	10.24032
12660		14.60892	11.02241
12680		14.09855	10.65933
12740		14.71342	10.98999
12780		14.53458	10.83252
12820		13.57917	10.25101
12860		14.52119	11.00035
12900		13.86366	10.48735
13060		13.9594	10.51075
13100		13.71746	10.02455
13180		14.92129	11.39907
13260		14.13249	10.74145
13300		13.47932	10.36766
13340		14.15018	10.73889
13420		14.07622	10.68773
13500		13.35152	10.27777
13540		14.24054	10.5232
13620		14.07084	10.59393
13660		13.87217	10.66156
13700		13.89717	10.48041
13720		12.92884	9.685207
13940		14.08904	10.70131
14140		14.99338	11.57935
14180		14.06834	10.75869
14220		14.07445	10.7579
14340		13.83039	10.18316
14380		14.20318	10.82508
14420		13.56332	9.992002
14580		15.01766	11.39563
14620		14.14634	10.68867
14660		14.90501	11.41764
14700		14.66462	11.3124
14720		14.02702	10.20891
14780		14.09215	10.40028
14820		13.85436	10.39032
15020		13.86629	10.45519
15060		13.5094	10.01257
15100		13.89939	10.35338
15220		13.85841	10.54889
15340		14.07129	10.69854
15420		14.04185	10.6341
15460		14.50407	10.77264
15580		14.01813	10.42857
15620		14.06595	10.77463
15660		14.21476	10.90718
15700		13.92946	10.38795
15740		13.93844	10.60527
15780		13.66729	10.36502
15820		13.3986	10.09642
15860		13.97719	10.76143
15900		13.95549	10.52471
16100		14.64433	10.86982
16260		13.85396	10.7043
16340		13.88134	10.63121
16380		14.1691	10.62186
16460		14.02562	10.59147
16500		14.67633	11.2239
16660		14.49249	11.07526
17060		14.59335	11.26029
17200		16.00073	12.29406
17220		14.9335	11.44322
17260		13.46873	10.18675
17340		14.45369	11.07274
17380		13.78534	10.46402
17500		13.75564	10.57584
17540		14.34684	10.80574
17580		14.26844	10.72573
17700		13.89607	10.47836
17740		14.00053	10.743
18060		14.46094	10.988
18100		13.97145	10.3586
18180		15.63372	11.89934
18220		13.46325	10.10168
18260		14.8675	11.55269
18300		14.47836	11.05447
18380		13.20247	10.05376
18420		13.76492	10.51306
18460		13.95604	10.65843
18500		15.0495	11.5001
18620		14.16417	10.76655
18660		14.20286	10.81048
18780		13.12496	9.516722
18820		14.02206	10.5507
18860		13.50203	10.25752
18900		14.24727	10.91843
18980		14.71212	11.29319
19000		13.90934	10.57116
19220		14.19243	10.87714
19420		13.66915	10.35163
19540		13.74802	10.44039
19580		14.0327	10.57771
19620		14.11222	10.77649
19700		13.3227	10.14152
19760		13.98047	10.46004
19860		13.7581	10.05942
19940		13.96265	10.4988
19980		13.80014	10.37932
20060		13.86131	10.64096
20140		14.31319	10.97368
20180		14.78928	11.31606
20300		13.32234	9.948318
20340		14.41667	10.70342
20380		14.97585	11.59683
20420		14.59097	10.82558
20460		13.90088	10.63232
20540		13.98608	10.54925
20580		13.8706	10.86265
20660		14.63643	10.52694
20780		14.87638	10.84054
20820		13.98217	10.43919
20900		14.15367	10.61871
20980		14.37248	10.6507
21020		14.54222	11.06112
21120		13.45398	10.03526
21180		13.62691	10.28316
21220		14.42363	10.80795
21260		14.07761	10.59701
21380		13.81001	10.47985
21420		14.61946	10.98266
21460		14.32642	10.78965
21540		13.95434	10.52967
21580		13.96078	10.59684
21700		15.27238	11.79552
21740		13.66072	9.933678
21840		13.24513	9.71758
21900		14.41031	10.93562
21980		13.75198	10.12859
22060		14.55875	11.05186
22100		14.37736	11.071
22260		14.48353	10.96286
22280		14.2605	10.86199
22300		14.79755	11.22232
22340		13.00085	9.779906
22580		14.36446	11.11461
22620		13.36882	10.24388
22700		14.17894	10.5525
22780		14.44902	10.78519
22800		14.53513	11.03777
22820		13.62415	10.22922
22860		14.36347	10.7791
23140		13.82748	10.41487
23180		14.64971	11.16179
23240		13.83003	10.09436
23300		14.2768	10.77489
23340		14.07836	10.50638
23380		14.46327	11.02164
23500		14.22013	10.91474
23620		14.2611	10.55119
23660		14.34233	10.87495
23700		14.23593	11.16264
23780		14.15083	10.58076
23820		14.74694	10.76363
23860		14.60321	11.0124
23940		14.52656	10.66537
23980		14.16914	10.85829
24060		15.32193	11.18307
24100		14.39859	10.92565
24380		13.31909	10.21314
24460		14.04091	10.21515
24620		14.59448	11.13208
24640		14.83519	11.17844
24700		13.64012	10.15035
24740		14.21183	10.86353
24820		14.35695	10.87633
24900		13.98706	10.69247
24940		14.83836	11.457
24980		13.36503	10.00758
25100		13.38247	9.880168
25200		14.42117	10.22695
25300		14.02319	10.56274
25460		14.02415	10.7232
25580		13.94183	10.34689
25700		13.95084	10.24032
25720		13.51946	10.00424
25740		14.82229	11.19753
25760		13.28122	10.01731
25780		14.07643	10.71391
25820		13.19786	9.855032
25840		14.72732	11.35615
25880		14.06114	10.75686
26020		14.60689	11.04671
26090		15.13342	11.62258
26220		13.57329	9.979939
26340		13.87033	10.5561
26460		14.71551	11.0549
26500		14.1281	10.7332
26540		13.98317	10.52525
26660		14.41858	11.29111
26700		13.57545	9.72973
26740		14.54211	11.06623
26780		14.07492	10.51643
26940		13.47585	10.32921
26960		14.33002	11.08471
27020		13.87765	10.34772
27160		13.74742	10.40922
27220		15.13347	10.32925
27300		14.06017	10.62459
27380		14.13368	10.8193
27420		13.59136	9.943285
27460		15.20707	11.81472
27600		14.38625	10.99239
27700		13.60835	10.31035
27920		14.09871	10.31811
28060		14.98054	11.41045
28260		14.57505	10.85702
28300		14.93747	11.25767
28340		14.06772	10.76977
28380		13.75791	10.37842
28500		14.45306	10.79655
28580		15.42278	11.19451
28620		14.18047	10.54286
28780		13.68318	10.3724
28820		14.42686	10.99202
28860		13.56459	10.30166
28900		14.47426	11.10844
29060		14.75637	11.00607
29260		13.54565	10.14537
29300		14.49273	11.09529
29380		14.41295	11.11718
29500		12.83527	9.532714
29660		13.95784	10.45285
29780		13.59134	10.28309
29860		14.79312	11.34885
29900		13.80634	10.50405
29980		13.8907	10.62794
30060		13.75153	10.47779
30220		13.4636	10.04142
30260		14.14256	10.71568
30280		13.64232	10.31255
[truncated: 1,477 more rows]
