# Supplementary material for: Does environmental policy affect scaling laws between population and pollution? Evidence from American metropolitan areas
Source: PLoS One. 2017 Aug 9;12(8):e0181407. doi: 10.1371/journal.pone.0181407 (PMC5549900; doi:10.1371/journal.pone.0181407)
Supplement: S1 Data — This zip file contains all of the raw data files used in this analysis. (ZIP) [file pone.0181407.s009.zip › S1_Data/Table_S1_Pop_NA.txt]

msa_code	Log_GDP	Log_PI	Log_Pop
0		15.38946	12.28221
11780		14.71637	11.53837
18740		13.67956	10.52269
26860		14.59605	11.39789
27540		14.26593	10.88234
31500		13.52746	10.36945
31930		14.29484	11.04513
35260		14.65418	11.45039
38580		14.07202	10.95825
39020		14.34998	11.27279
42460		13.99415	10.89225
10420	10.03368	16.87491	13.45817
11460	9.743143	16.32255	12.71519
12060	12.29743	18.83679	15.2781
12540	9.824931	16.61212	13.45031
12580	11.59149	18.36034	14.75316
13820	10.66863	17.19664	13.68911
14860	11.07721	17.82217	13.70223
15940	9.373818	16.1763	12.83965
16620	9.150697	15.64547	12.18802
16860	9.742615	16.36328	12.9733
16980	12.95892	19.61617	16.00327
17140	11.32066	17.96745	14.46242
17460	11.41467	18.00823	14.53053
18140	11.26381	17.74391	14.21716
19380	10.33143	16.8955	13.46554
19820	12.18741	18.82838	15.28945
21780	9.408699	15.76831	12.32999
23420	10.02858	16.86258	13.62889
23580	8.56274	15.17473	11.91992
24660	10.21921	16.44615	12.97634
25180	8.669399	15.56125	12.28167
25260	8.001355	14.81403	11.81576
25420	10.02198	16.57864	13.06401
25860	9.275003	15.20255	11.88685
26580	9.066355	15.80843	12.61784
26900	11.29249	17.66887	14.13313
27780	8.079618	15.12692	11.91726
28940	10.11338	16.77173	13.40572
29540	9.686823	16.46881	13.08179
30140	7.932362	15.03982	11.7093
31080	13.25083	19.88045	16.35033
31140	10.71457	17.23717	13.74608
31420	8.900276	15.46295	12.08219
31460	7.80751	14.80966	11.76266
32900	8.395477	15.40954	12.32541
33700	9.394993	16.32059	13.07625
33780	8.231376	15.32617	11.90875
35300	10.38881	17.23111	13.63531
35620	13.80933	20.43	16.70313
37620	7.890583	14.62826	11.38063
37980	12.46347	19.16225	15.53629
38300	11.42035	18.13871	14.63244
39740	9.372119	16.28271	12.85144
40140	11.34044	18.29512	15.06453
40660	7.932721	14.69336	11.43601
44220	8.138565	15.1568	11.8722
41180	11.57438	18.26458	14.73278
44700	9.635543	16.57911	13.31964
45940	9.815475	16.55093	12.7825
47300	8.969033	15.93397	12.84679
47900	12.56532	18.74793	14.96822
48260	8.055158	14.96609	11.77337
48540	8.229511	15.15753	11.92796
49180	9.958449	15.19655	11.92699
49620	9.31389	16.25377	12.87311
0		15.53209	12.29549
11780		14.79314	11.53896
18740		13.75686	10.52844
26860		14.7253	11.39369
27540		14.40482	10.8994
31500		13.69706	10.37343
31930		14.29722	11.04367
35260		14.75804	11.43757
38580		14.15325	10.95703
39020		14.42834	11.26351
42460		14.14908	10.88429
10420	10.1956	16.97601	13.4624
11460	9.821464	16.44124	12.74325
12060	12.44382	18.98711	15.33908
12540	10.13955	16.82162	13.54203
12580	11.77038	18.51976	14.77077
13820	10.82375	17.36362	13.7047
14860	11.23959	18.01217	13.70754
15940	9.486684	16.26003	12.83748
16620	9.277532	15.70269	12.17498
16860	9.860372	16.48119	13.00089
16980	13.09339	19.7245	16.00957
17140	11.46182	18.09409	14.47911
17460	11.54962	18.09887	14.51766
18140	11.38124	17.86276	14.25463
19380	10.43635	16.96471	13.4634
19820	12.26458	18.89972	15.28323
21780	9.509481	15.85165	12.35378
23420	10.22318	17.01208	13.67908
23580	8.7185	15.3889	11.98903
24660	10.32879	16.58207	13.01298
25180	8.852379	15.75489	12.36392
25260	8.304495	15.06216	11.8855
25420	10.16007	16.68819	13.08369
25860	9.334062	15.3241	11.90921
26580	9.240967	15.8948	12.62206
26900	11.45012	17.77702	14.17405
27780	8.220942	15.22979	11.89802
28940	10.28545	16.90636	13.44257
29540	9.819181	16.61481	13.11175
30140	8.104402	15.18953	11.7456
31080	13.43365	20.03078	16.35919
31140	10.848	17.34754	13.76666
31420	8.951181	15.52289	12.09
31460	8.125039	15.03951	11.85163
32900	8.653646	15.60447	12.39898
33700	9.609452	16.48632	13.1224
33780	8.305978	15.40103	11.93409
35300	10.5445	17.32773	13.64965
35620	13.95619	20.55793	16.70285
37620	7.969012	14.68717	11.37158
37980	12.61623	19.29239	15.55016
38300	11.53788	18.23221	14.61842
39740	9.50316	16.3807	12.889
40140	11.61499	18.52315	15.17024
40660	8.01235	14.77575	11.45458
44220	8.194781	15.1934	11.85911
41180	11.70067	18.3863	14.74117
44700	9.851721	16.75432	13.39542
45940	10.00798	16.65427	12.79944
47300	9.275285	16.18109	12.91895
47900	12.78496	18.93329	15.00108
48260	8.169053	14.98814	11.75559
48540	8.41958	15.23343	11.91464
49180	10.09163	15.30629	11.95392
49620	9.540867	16.45573	12.92163
0		15.68004	12.30065
11780		14.89935	11.53102
18740		13.89052	10.5174
26860		14.85021	11.39422
27540		14.58443	10.91512
31500		13.83237	10.39164
31930		14.48421	11.03553
35260		14.9057	11.42735
38580		14.32585	10.96982
39020		14.58461	11.27888
42460		14.26617	10.8879
10420	10.26785	17.09637	13.46354
11460	9.840654	16.5361	12.74138
12060	12.54341	19.1391	15.42017
12540	10.41283	17.00784	13.61502
12580	11.87771	18.65323	14.78354
13820	10.91247	17.49058	13.72436
14860	11.32047	18.19989	13.71439
15940	9.514879	16.39201	12.84037
16620	9.453208	15.85835	12.1674
16860	9.956697	16.62494	13.03917
16980	13.18341	19.87802	16.02024
17140	11.5363	18.21901	14.49874
17460	11.60628	18.2192	14.50441
18140	11.45423	17.98712	14.29533
19380	10.46302	17.06564	13.45566
19820	12.21856	18.94207	15.26233
21780	9.637632	15.99234	12.37365
23420	10.34487	17.15083	13.72079
23580	8.779712	15.55224	12.08547
24660	10.4146	16.70409	13.07697
25180	8.930758	15.95021	12.42241
25260	8.461892	15.19642	11.93181
25420	10.25104	16.82244	13.11585
25860	9.349058	15.46221	11.94372
26580	9.398726	16.08623	12.62778
26900	11.58403	17.92537	14.2197
27780	8.314342	15.37809	11.88204
28940	10.38316	17.07513	13.49131
29540	9.885476	16.7506	13.146
30140	8.25062	15.35972	11.78732
31080	13.57874	20.16751	16.35654
31140	10.9429	17.48327	13.7995
31420	8.976009	15.62318	12.10267
31460	8.228444	15.18812	11.90739
32900	8.746716	15.74255	12.43137
33700	9.639652	16.57175	13.14027
33780	8.26565	15.48259	11.93692
35300	10.62944	17.46339	13.66075
35620	14.04638	20.73212	16.70795
37620	8.074961	14.84444	11.37117
37980	12.73288	19.45223	15.56309
38300	11.6307	18.39126	14.61211
39740	9.608714	16.53957	12.91838
40140	11.67308	18.65651	15.22977
40660	8.077447	14.88459	11.47129
44220	8.210668	15.30389	11.84513
41180	11.79856	18.53737	14.75251
44700	9.917587	16.8855	13.41755
45940	10.11334	16.81465	12.80524
47300	9.377633	16.32491	12.96987
47900	12.91853	19.11819	15.02984
48260	8.2623	15.13443	11.73574
48540	8.583917	15.38062	11.90546
49180	10.11791	15.43937	11.99238
49620	9.666055	16.62733	12.97014
0		15.77403	12.29894
11780		14.96718	11.52629
18740		13.96572	10.51746
26860		14.93338	11.39973
27540		14.6416	10.91376
31500		13.91252	10.38124
31930		14.54291	11.03093
35260		14.99524	11.41349
38580		14.36935	10.97281
39020		14.65777	11.2807
42460		14.30033	10.88352
10420	10.29364	17.14356	13.46091
11460	9.85561	16.54835	12.75985
12060	12.56413	19.17863	15.46104
12540	10.48941	17.11998	13.655
12580	11.96665	18.73482	14.80161
13820	10.93509	17.5137	13.73596
14860	11.36629	18.26212	13.73852
15940	9.560786	16.45044	12.83491
16620	9.558105	15.90275	12.16689
16860	9.960104	16.68318	13.06945
16980	13.22127	19.8879	16.0331
17140	11.59163	18.26542	14.51245
17460	11.64731	18.25445	14.49611
18140	11.52837	18.08163	14.3292
19380	10.49041	17.11813	13.45948
19820	12.23809	18.95977	15.25006
21780	9.725795	16.05849	12.39081
23420	10.43588	17.24697	13.75672
23580	8.855093	15.60167	12.11753
24660	10.45958	16.74838	13.11288
25180	8.984318	16.03869	12.4449
25260	8.563695	15.32322	11.94318
25420	10.30307	16.90701	13.13601
25860	9.374498	15.48477	11.94588
26580	9.46599	16.15504	12.63376
26900	11.63923	17.98184	14.25583
27780	8.361475	15.43202	11.87568
28940	10.43614	17.15814	13.51324
29540	9.983223	16.8123	13.16847
30140	8.349011	15.45196	11.80791
31080	13.56607	20.2061	16.37621
31140	11.00092	17.52654	13.82405
31420	9.002824	15.68984	12.11756
31460	8.3673	15.29574	11.9377
32900	8.842171	15.87713	12.46804
33700	9.714262	16.63775	13.15874
33780	8.290042	15.50609	11.92874
35300	10.63195	17.50326	13.66598
35620	14.12918	20.78717	16.72667
37620	8.111028	14.89487	11.37504
37980	12.78171	19.50697	15.57764
38300	11.70878	18.45545	14.61466
39740	9.639327	16.61528	12.93067
40140	11.68882	18.70197	15.27529
40660	8.080237	14.92504	11.47199
44220	8.24144	15.35543	11.83277
41180	11.82962	18.54543	14.7615
44700	9.957787	16.92352	13.45341
45940	10.17458	16.85823	12.81329
47300	9.47593	16.44767	13.01534
47900	13.00517	19.20522	15.08263
48260	8.170186	15.20766	11.72191
48540	8.703838	15.4666	11.89953
49180	10.1608	15.48563	11.99965
49620	9.685829	16.702	12.98716
